# Supplementary material for: Small heat-shock protein HSPB3 promotes myogenesis by regulating the lamin B receptor
Source: Cell Death Dis. 2021 May 6;12(5):452. doi: 10.1038/s41419-021-03737-1 (PMC8102500; doi:10.1038/s41419-021-03737-1)
Supplement: Supplementary file 8 — Table S1 [file 41419_2021_3737_MOESM8_ESM.xlsx]

## Sheet: Table 1 - HSPB3 silencing
HSPB3-depleted differentiating myoblasts compared to control differentiating myoblasts (related to Figure 4A and S4A)
GencodeID	baseMean	log2FoldChange	lfcSE	stat	pvalue	padj	GeneSymbol	GeneType
ENSG00000271503.5	88.6542	2.75491	0.399136	6.90217	5.12125e-12	2.74007e-09	CCL5	protein_coding			significantly upregulated genes P ≤ 0.01
ENSG00000149968.11	86.9468	2.74793	0.403152	6.81611	9.35365e-12	4.48685e-09	MMP3	protein_coding			highly significantly downregulated genes P < 1*10E-5				used for GO ontology
ENSG00000207827.1	6648.96	1.27655	0.211433	6.03758	1.56439e-09	5.88169e-07	MIR30A	miRNA			significantly downregulated genes P≤ 0.01
ENSG00000105825.11	865.788	1.24315	0.210209	5.91387	3.34167e-09	1.22331e-06	TFPI2	protein_coding			non-significant downregulated genes
ENSG00000126709.14	13609.2	1.15679	0.214812	5.38514	7.23902e-08	2.1426e-05	IFI6	protein_coding
ENSG00000138821.12	1328.8	1.29675	0.241634	5.36659	8.02385e-08	2.32541e-05	SLC39A8	protein_coding
ENSG00000163131.10	626.598	1.05151	0.202189	5.20062	1.98626e-07	5.21336e-05	CTSS	protein_coding
ENSG00000023445.13	123.648	1.70827	0.337503	5.06149	4.15987e-07	0.000103336	BIRC3	protein_coding
ENSG00000169715.14	1637.12	0.875094	0.175502	4.98625	6.1563e-07	0.000147656	MT1E	protein_coding
ENSG00000028277.21	131.535	1.76751	0.355771	4.9681	6.76104e-07	0.000154185	POU2F2	protein_coding
ENSG00000124102.4	23.1185	4.22603	0.854097	4.94795	7.49981e-07	0.000168274	PI3	protein_coding
ENSG00000125148.6	7939.06	0.928703	0.190395	4.87778	1.07287e-06	0.0002163	MT2A	protein_coding
ENSG00000163874.10	720.779	1.07536	0.221633	4.85197	1.22243e-06	0.000242931	ZC3H12A	protein_coding
ENSG00000134321.11	104.053	1.93	0.410155	4.70554	2.53194e-06	0.00047597	RSAD2	protein_coding
ENSG00000131203.12	78.6398	1.89649	0.416885	4.54919	5.38521e-06	0.000972905	IDO1	protein_coding
ENSG00000115919.14	505.826	1.08249	0.243938	4.43758	9.09759e-06	0.00158196	KYNU	protein_coding
ENSG00000185022.11	253.327	1.15799	0.261742	4.42414	9.68256e-06	0.00166289	MAFF	protein_coding
ENSG00000123610.4	1238.32	0.92192	0.209693	4.39653	1.09995e-05	0.00186602	TNFAIP6	protein_coding
ENSG00000173918.14	1098.05	0.989359	0.227326	4.35215	1.34807e-05	0.00225939	C1QTNF1	protein_coding
ENSG00000137393.9	138.883	1.34654	0.312421	4.31001	1.63251e-05	0.00270354	RNF144B	protein_coding
ENSG00000100906.10	1107.13	0.812743	0.190197	4.27317	1.92714e-05	0.00311727	NFKBIA	protein_coding
ENSG00000073282.12	92.1393	1.58033	0.372986	4.23698	2.26551e-05	0.00354107	TP63	protein_coding
ENSG00000163347.5	56.2698	1.82079	0.433545	4.19977	2.67186e-05	0.00408442	CLDN1	protein_coding
ENSG00000160932.10	3838.81	0.736983	0.178247	4.13462	3.55545e-05	0.00531826	LY6E	protein_coding
ENSG00000138685.13	639.53	1.10699	0.26896	4.11582	3.85801e-05	0.00570944	FGF2	protein_coding
ENSG00000196878.14	445.434	1.05604	0.257009	4.10896	3.97449e-05	0.00581991	LAMB3	protein_coding
ENSG00000150551.10	125.614	1.39088	0.340155	4.08895	4.33327e-05	0.00615103	LYPD1	protein_coding
ENSG00000125538.11	362.232	1.25466	0.309359	4.05567	4.99906e-05	0.00695419	IL1B	protein_coding
ENSG00000135919.12	11865.6	0.947792	0.234604	4.03996	5.34592e-05	0.0072909	SERPINE2	protein_coding
ENSG00000277632.1	38.9814	2.13342	0.53748	3.9693	7.2084e-05	0.00911601	CCL3	protein_coding
ENSG00000118503.14	977.169	0.739479	0.187239	3.94939	7.83509e-05	0.00977002	TNFAIP3	protein_coding
ENSG00000130513.6	744.308	0.849713	0.215202	3.94845	7.86602e-05	0.00977002	GDF15	protein_coding
ENSG00000148344.10	118.501	1.31862	0.335556	3.92964	8.50728e-05	0.010473	PTGES	protein_coding
ENSG00000104951.15	428.065	1.09197	0.278585	3.91971	8.86542e-05	0.0107714	IL4I1	protein_coding
ENSG00000234745.10	25967.1	0.732954	0.187506	3.90895	9.26973e-05	0.0109281	HLA-B	protein_coding
ENSG00000167779.7	1948.14	0.825854	0.211841	3.89845	9.68099e-05	0.0111299	IGFBP6	protein_coding
ENSG00000135679.22	1592.79	0.712628	0.184857	3.85503	0.000115716	0.0128142	MDM2	protein_coding
ENSG00000173801.16	16.4098	3.51758	0.911918	3.85735	0.000114624	0.0128142	JUP	protein_coding
ENSG00000204525.16	15324	0.717824	0.186475	3.84945	0.000118384	0.0128682	HLA-C	protein_coding
ENSG00000187837.3	167.149	1.06648	0.2786	3.82799	0.000129195	0.0136154	HIST1H1C	protein_coding
ENSG00000120217.13	53.3485	1.68334	0.44515	3.78152	0.000155873	0.0158274	CD274	protein_coding
ENSG00000028137.18	326.186	0.997359	0.265334	3.75888	0.000170675	0.0172047	TNFRSF1B	protein_coding
ENSG00000159251.6	2201.27	-3.21373	0.198284	-16.2077	4.44646e-59	6.18547e-55	ACTC1	protein_coding
ENSG00000118194.18	787.432	-2.90543	0.208021	-13.967	2.47847e-44	1.7239e-40	TNNT2	protein_coding
ENSG00000133110.14	3067.64	-2.21827	0.183997	-12.056	1.80334e-33	8.36209e-30	POSTN	protein_coding
ENSG00000130595.18	245.483	-3.95335	0.34366	-11.5037	1.26434e-30	4.39707e-27	TNNT3	protein_coding
ENSG00000155657.26	487.758	-3.24705	0.29278	-11.0904	1.39644e-28	3.88518e-25	TTN	protein_coding
ENSG00000196811.11	381.759	-3.05429	0.290834	-10.5018	8.47083e-26	1.96396e-22	CHRNG	protein_coding
ENSG00000159173.18	454.759	-3.06402	0.298598	-10.2614	1.05216e-24	2.09094e-21	TNNI1	protein_coding
ENSG00000196218.12	337.648	-2.90688	0.286611	-10.1423	3.58712e-24	6.23755e-21	RYR1	protein_coding
ENSG00000133055.8	235.714	-3.23011	0.319069	-10.1236	4.34362e-24	6.71379e-21	MYBPH	protein_coding
ENSG00000105251.10	264.148	-2.48598	0.255176	-9.74222	1.99153e-22	2.77042e-19	SHD	protein_coding
ENSG00000180209.11	347.893	-2.79653	0.288825	-9.68243	3.58107e-22	4.52875e-19	MYLPF	protein_coding
ENSG00000114854.7	146.129	-3.35146	0.356124	-9.41092	4.91791e-21	5.70109e-18	TNNC1	protein_coding
ENSG00000198336.9	134.6	-3.14844	0.340216	-9.25424	2.15755e-20	2.30875e-17	MYL4	protein_coding
ENSG00000122180.4	181.114	-3.05042	0.332778	-9.16651	4.88559e-20	4.85453e-17	MYOG	protein_coding
ENSG00000167680.15	163.962	-2.65655	0.323784	-8.2047	2.31169e-16	2.14387e-13	SEMA6B	protein_coding
ENSG00000158258.16	242.952	-2.22291	0.278019	-7.99555	1.28999e-15	1.12156e-12	CLSTN2	protein_coding
ENSG00000143632.14	85.7835	-3.26394	0.424161	-7.69507	1.4142e-14	1.15723e-11	ACTA1	protein_coding
ENSG00000105048.16	184.231	-2.59142	0.338758	-7.64976	2.01355e-14	1.55614e-11	TNNT1	protein_coding
ENSG00000138435.15	728.056	-1.74489	0.232283	-7.51193	5.82615e-14	4.26567e-11	CHRNA1	protein_coding
ENSG00000160097.16	297.155	-2.04303	0.273185	-7.47857	7.51367e-14	5.09665e-11	FNDC5	protein_coding
ENSG00000175084.11	1291.65	-1.86726	0.249786	-7.47545	7.69389e-14	5.09665e-11	DES	protein_coding
ENSG00000129910.7	308.698	-2.04807	0.283101	-7.23443	4.67499e-13	2.95608e-10	CDH15	protein_coding
ENSG00000183091.19	145.262	-2.48387	0.35177	-7.06107	1.65223e-12	9.99311e-10	NEB	protein_coding
ENSG00000181085.14	102.23	-3.77617	0.540009	-6.9928	2.69451e-12	1.5618e-09	MAPK15	protein_coding
ENSG00000115593.14	88.8345	-3.06165	0.442844	-6.91361	4.72482e-12	2.62908e-09	SMYD1	protein_coding
ENSG00000185482.7	176.255	-2.04148	0.297092	-6.87154	6.35134e-12	3.27235e-09	STAC3	protein_coding
ENSG00000260807.6	102.922	-2.66925	0.389877	-6.8464	7.57304e-12	3.76245e-09	AC009041.2	lincRNA
ENSG00000141161.11	69.6694	-3.51589	0.519724	-6.76492	1.33384e-11	6.18502e-09	UNC45B	protein_coding
ENSG00000158457.5	72.1022	-2.97123	0.451052	-6.58733	4.47819e-11	2.00955e-08	TSPAN33	protein_coding
ENSG00000135074.15	398.676	-1.37782	0.221304	-6.22588	4.78849e-10	2.08165e-07	ADAM19	protein_coding
ENSG00000172995.16	171.042	-1.96097	0.317826	-6.16995	6.831e-10	2.87957e-07	ARPP21	protein_coding
ENSG00000005513.9	61.2252	-2.73028	0.44818	-6.09194	1.11553e-09	4.47456e-07	SOX8	protein_coding
ENSG00000175920.16	54.4423	-3.22334	0.529243	-6.09047	1.1258e-09	4.47456e-07	DOK7	protein_coding
ENSG00000162745.10	2061.15	-1.12598	0.186012	-6.05326	1.41948e-09	5.48509e-07	OLFML2B	protein_coding
ENSG00000170175.10	123.468	-2.13114	0.368344	-5.78573	7.21968e-09	2.5752e-06	CHRNB1	protein_coding
ENSG00000262179.2	87.3078	-2.20521	0.383434	-5.7512	8.86094e-09	3.08161e-06	MYMX	protein_coding
ENSG00000239474.6	200.393	-1.54178	0.271295	-5.68304	1.32319e-08	4.48947e-06	KLHL41	protein_coding
ENSG00000135902.9	52.2783	-2.77082	0.488736	-5.66936	1.43332e-08	4.74735e-06	CHRND	protein_coding
ENSG00000061918.12	188.815	-1.51493	0.267938	-5.65403	1.56732e-08	5.07047e-06	GUCY1B3	protein_coding
ENSG00000065361.14	55.0091	-2.93903	0.520213	-5.64968	1.60751e-08	5.0823e-06	ERBB3	protein_coding
ENSG00000129152.3	267.146	-1.57451	0.281341	-5.59645	2.18789e-08	6.76351e-06	MYOD1	protein_coding
ENSG00000107551.20	530.955	-1.58768	0.283989	-5.59065	2.26217e-08	6.84111e-06	RASSF4	protein_coding
ENSG00000168530.15	59.0606	-3.56442	0.667427	-5.34053	9.26737e-08	2.63099e-05	MYL1	protein_coding
ENSG00000117115.12	25.5054	-5.12275	0.970732	-5.27721	1.31169e-07	3.64938e-05	PADI2	protein_coding
ENSG00000148677.6	84.8379	-2.44512	0.466509	-5.24132	1.59431e-07	4.34871e-05	ANKRD1	protein_coding
ENSG00000074181.8	591.321	-1.49625	0.286685	-5.21916	1.79737e-07	4.80832e-05	NOTCH3	protein_coding
ENSG00000129757.12	280.833	-1.61522	0.31245	-5.16954	2.34673e-07	6.04543e-05	CDKN1C	protein_coding
ENSG00000124491.15	41.2353	-4.01505	0.781918	-5.13487	2.82338e-07	7.14111e-05	F13A1	protein_coding
ENSG00000080573.6	454.106	-1.36177	0.272343	-5.0002	5.72695e-07	0.000139768	COL5A3	protein_coding
ENSG00000166317.11	27.3967	-3.75774	0.754356	-4.98138	6.31311e-07	0.00014885	SYNPO2L	protein_coding
ENSG00000185585.19	3240.72	-0.91607	0.184257	-4.97171	6.63651e-07	0.000153868	OLFML2A	protein_coding
ENSG00000132688.10	2289.05	-1.18764	0.240654	-4.93505	8.01283e-07	0.000176931	NES	protein_coding
ENSG00000183873.15	61.7962	-2.26319	0.459987	-4.92012	8.64919e-07	0.000186662	SCN5A	protein_coding
ENSG00000160867.14	148.128	-1.73325	0.35261	-4.91549	8.85606e-07	0.000186662	FGFR4	protein_coding
ENSG00000081248.10	24.8059	-4.51058	0.917334	-4.91706	8.78544e-07	0.000186662	CACNA1S	protein_coding
ENSG00000187616.4	47.3218	-3.09099	0.629271	-4.91201	9.01464e-07	0.000187168	MYMK	protein_coding
ENSG00000115155.16	65.8659	-2.51937	0.515786	-4.88453	1.03674e-06	0.000212089	OTOF	protein_coding
ENSG00000163909.7	100.252	-1.79124	0.369655	-4.84571	1.2616e-06	0.000247185	HEYL	protein_coding
ENSG00000154553.13	914.668	-0.91091	0.18988	-4.7973	1.60817e-06	0.000310712	PDLIM3	protein_coding
ENSG00000197558.11	94.4905	-2.12749	0.44408	-4.79078	1.66137e-06	0.000316593	SSPO	protein_coding
ENSG00000268518.1	51.1162	-2.63056	0.566152	-4.64639	3.37802e-06	0.000626555	AC020909.2	lincRNA
ENSG00000086967.9	33.5582	-3.19677	0.691023	-4.62614	3.72543e-06	0.000681901	MYBPC2	protein_coding
ENSG00000187908.16	30.0416	-2.89837	0.646601	-4.48247	7.37821e-06	0.00131588	DMBT1	protein_coding
ENSG00000189159.15	314.176	-1.07492	0.242198	-4.43817	9.07253e-06	0.00158196	JPT1	protein_coding
ENSG00000138316.10	203.067	-1.21833	0.285021	-4.27455	1.91526e-05	0.00311727	ADAMTS14	protein_coding
ENSG00000104332.11	521.707	-0.875774	0.205307	-4.26568	1.99298e-05	0.00315049	SFRP1	protein_coding
ENSG00000130203.9	2670.1	-0.816562	0.191326	-4.2679	1.97322e-05	0.00315049	APOE	protein_coding
ENSG00000171680.21	288.853	-1.1585	0.27584	-4.1999	2.67037e-05	0.00408442	PLEKHG5	protein_coding
ENSG00000132386.10	5022.51	-0.876716	0.210456	-4.16579	3.10275e-05	0.00469156	SERPINF1	protein_coding
ENSG00000113504.20	103.966	-1.50654	0.367396	-4.10057	4.12126e-05	0.00597196	SLC12A7	protein_coding
ENSG00000177238.13	91.8918	-1.51231	0.369264	-4.09547	4.21311e-05	0.00604212	TRIM72	protein_coding
ENSG00000163359.15	425.23	-0.988637	0.243746	-4.05601	4.9919e-05	0.00695419	COL6A3	protein_coding
ENSG00000143494.15	119.192	-1.52513	0.376526	-4.05051	5.11052e-05	0.00703885	VASH2	protein_coding
ENSG00000168509.19	24.6322	-2.97412	0.737383	-4.03334	5.49891e-05	0.00742673	HFE2	protein_coding
ENSG00000184343.10	32.3248	-2.31942	0.579281	-4.00396	6.22909e-05	0.00833201	SRPK3	protein_coding
ENSG00000088387.18	261.635	-1.28916	0.322616	-3.99596	6.44328e-05	0.00853643	DOCK9	protein_coding
ENSG00000071282.11	159.282	-1.19961	0.301095	-3.98415	6.7721e-05	0.00880436	LMCD1	protein_coding
ENSG00000135424.15	2258.01	-0.761949	0.191184	-3.98541	6.73627e-05	0.00880436	ITGA7	protein_coding
ENSG00000145794.16	70.4202	-1.6487	0.414275	-3.97973	6.89922e-05	0.00888657	MEGF10	protein_coding
ENSG00000135925.8	18.7686	-3.72894	0.939096	-3.97078	7.16372e-05	0.00911601	WNT10A	protein_coding
ENSG00000115221.10	73.5628	-1.62591	0.415296	-3.91506	9.03807e-05	0.0107714	ITGB6	protein_coding
ENSG00000187955.11	139.108	-1.12087	0.286339	-3.91449	9.05943e-05	0.0107714	COL14A1	protein_coding
ENSG00000166482.11	490.102	-0.916032	0.233914	-3.91612	8.99874e-05	0.0107714	MFAP4	protein_coding
ENSG00000149596.6	106.325	-1.31985	0.338071	-3.90406	9.45928e-05	0.0110578	JPH2	protein_coding
ENSG00000131650.13	23.2827	-3.1701	0.812583	-3.90127	9.56908e-05	0.011093	KREMEN2	protein_coding
ENSG00000176387.6	21.2437	-3.21204	0.829342	-3.87299	0.000107508	0.0122585	HSD11B2	protein_coding
ENSG00000268621.5	12.5977	-4.54447	1.17798	-3.85787	0.00011438	0.0128142	IGFL2-AS1	lincRNA
ENSG00000117016.9	72.72	-1.7769	0.46102	-3.85429	0.000116066	0.0128142	RIMS3	protein_coding
ENSG00000099953.9	185.942	-1.10266	0.286451	-3.84941	0.000118405	0.0128682	MMP11	protein_coding
ENSG00000116990.10	41.3853	-1.88854	0.491578	-3.8418	0.000122137	0.0131709	MYCL	protein_coding
ENSG00000108387.14	21.8486	-2.73279	0.712245	-3.83687	0.000124614	0.0132329	2019-09-04	protein_coding
ENSG00000110881.11	350.119	-0.829969	0.216289	-3.83731	0.000124388	0.0132329	ASIC1	protein_coding
ENSG00000112759.16	671.461	-0.995998	0.260375	-3.82524	0.000130643	0.0136645	SLC29A1	protein_coding
ENSG00000169271.2	31.9708	-1.97525	0.516634	-3.8233	0.000131679	0.01367	HSPB3	protein_coding
ENSG00000149591.16	977.104	-0.795943	0.209218	-3.80437	0.000142164	0.0146492	TAGLN	protein_coding
ENSG00000135636.13	106.698	-1.48651	0.391855	-3.79351	0.000148531	0.0151928	DYSF	protein_coding
ENSG00000103994.16	2018.41	-0.69218	0.184994	-3.74164	0.000182821	0.0182965	ZNF106	protein_coding
ENSG00000149294.16	687.386	-0.860951	0.231872	-3.71304	0.000204786	0.0203484	NCAM1	protein_coding
ENSG00000166165.12	356.726	-1.08858	0.295417	-3.68488	0.000228814	0.022259	CKB	protein_coding
ENSG00000122367.19	19.6694	-3.07132	0.842897	-3.64377	0.000268678	0.0256723	LDB3	protein_coding
ENSG00000146122.16	105.004	-1.10463	0.303217	-3.64304	0.000269438	0.0256723	DAAM2	protein_coding
ENSG00000128591.15	2988.08	-0.786826	0.217363	-3.61987	0.000294751	0.0278931	FLNC	protein_coding
ENSG00000163380.15	22.9523	-2.74366	0.760261	-3.60885	0.000307563	0.0288782	LMOD3	protein_coding
ENSG00000158186.12	609.552	-0.778693	0.215862	-3.60737	0.000309313	0.0288782	MRAS	protein_coding
ENSG00000164300.16	474.785	-0.746177	0.207979	-3.58775	0.000333545	0.0307281	SERINC5	protein_coding
ENSG00000177614.10	39.711	-1.99746	0.560338	-3.56474	0.000364224	0.0331159	PGBD5	protein_coding
ENSG00000144485.10	72.9987	-1.78985	0.504966	-3.54449	0.000393368	0.0353041	HES6	protein_coding
ENSG00000167861.15	10.8347	-4.32207	1.2298	-3.51444	0.000440678	0.0387992	HID1	protein_coding
ENSG00000261039.2	12.7078	-3.49007	1.00138	-3.48525	0.000491674	0.0430168	LINC02544	lincRNA
ENSG00000198842.9	45.3205	-1.64727	0.474782	-3.46952	0.00052138	0.0450492	DUSP27	protein_coding
ENSG00000139998.14	55.1124	-1.60845	0.46458	-3.46217	0.00053584	0.0457305	RAB15	protein_coding
ENSG00000165917.9	203.165	-1.15958	0.335216	-3.45919	0.000541799	0.0459571	RAPSN	protein_coding
ENSG00000143341.11	1094.49	-0.977058	0.28638	-3.41176	0.000645459	0.0540902	HMCN1	protein_coding
ENSG00000197614.10	103.72	-1.19013	0.349235	-3.40782	0.000654831	0.054547	MFAP5	protein_coding
ENSG00000168334.8	19.0296	-2.97392	0.874064	-3.4024	0.000667969	0.0550238	XIRP1	protein_coding
ENSG00000175130.6	643.498	-0.715743	0.210377	-3.4022	0.000668465	0.0550238	MARCKSL1	protein_coding
ENSG00000130600.17	736.814	-1.91642	0.568003	-3.37395	0.000740971	0.0606332	H19	processed_transcript
ENSG00000148848.14	1929.53	-0.69323	0.205731	-3.36959	0.000752794	0.0611124	ADAM12	protein_coding
ENSG00000126878.12	17.989	-3.25793	0.967156	-3.36856	0.000755613	0.0611124	AIF1L	protein_coding
ENSG00000113758.13	1255.47	-0.59475	0.177303	-3.35443	0.00079529	0.0639496	DBN1	protein_coding
ENSG00000172508.10	20.6753	-2.70252	0.808333	-3.34332	0.000827814	0.0661823	CARNS1	protein_coding
ENSG00000162614.18	259.845	-0.832754	0.251334	-3.31333	0.000921916	0.0732844	NEXN	protein_coding
ENSG00000165272.14	64.4224	-1.24148	0.375557	-3.3057	0.000947397	0.074882	AQP3	protein_coding
ENSG00000111799.20	4458.15	-0.802194	0.243414	-3.29559	0.000982141	0.0767514	COL12A1	protein_coding
ENSG00000123500.9	47.6607	-2.05935	0.626313	-3.28805	0.00100884	0.0779662	COL10A1	protein_coding
ENSG00000104879.4	16.5246	-2.84435	0.865854	-3.28502	0.00101975	0.0783741	CKM	protein_coding
ENSG00000168528.11	140.799	-1.25102	0.381006	-3.28346	0.00102542	0.0783772	SERINC2	protein_coding
ENSG00000164176.12	1428.72	-0.560543	0.173047	-3.23925	0.00119842	0.0896304	EDIL3	protein_coding
ENSG00000136383.6	586.789	-0.683891	0.211809	-3.22881	0.00124307	0.0914464	ALPK3	protein_coding
ENSG00000035862.12	12848.1	-0.513807	0.158982	-3.23186	0.00122988	0.0914464	TIMP2	protein_coding
ENSG00000104081.13	214.784	-0.853654	0.264821	-3.22351	0.00126631	0.0922288	BMF	protein_coding
ENSG00000151388.10	167.812	-0.860539	0.26722	-3.22034	0.00128039	0.0927617	ADAMTS12	protein_coding
ENSG00000144824.20	906.917	-0.705999	0.219331	-3.21887	0.00128697	0.0927617	PHLDB2	protein_coding
ENSG00000125744.11	228.898	-0.851677	0.2653	-3.21023	0.00132627	0.094045	RTN2	protein_coding
ENSG00000126778.8	362.884	-0.685386	0.213553	-3.20945	0.0013299	0.094045	SIX1	protein_coding
ENSG00000186340.14	1357.6	-0.6268	0.197031	-3.18122	0.00146658	0.10252	THBS2	protein_coding
ENSG00000060718.20	2145.04	-0.78383	0.24727	-3.16994	0.00152469	0.105971	COL11A1	protein_coding
ENSG00000109063.14	628.649	-2.54138	0.803208	-3.16404	0.00155598	0.107154	MYH3	protein_coding
ENSG00000151117.8	82.8716	-1.10409	0.349242	-3.16138	0.00157025	0.107348	TMEM86A	protein_coding
ENSG00000187244.10	148.518	-0.963207	0.305566	-3.15221	0.00162041	0.109779	BCAM	protein_coding
ENSG00000081189.15	114.852	-1.22272	0.388008	-3.15126	0.00162566	0.109779	MEF2C	protein_coding
ENSG00000136153.19	634.789	-0.695021	0.222043	-3.13012	0.00174734	0.115749	LMO7	protein_coding
ENSG00000179456.10	143.375	-0.943295	0.303339	-3.1097	0.00187276	0.122886	ZBTB18	protein_coding
ENSG00000181104.6	803.653	-0.558668	0.180875	-3.0887	0.00201032	0.13068	F2R	protein_coding
ENSG00000064999.13	382	-0.651112	0.211743	-3.07501	0.00210498	0.136197	ANKS1A	protein_coding
ENSG00000138829.11	851.968	-0.56861	0.185984	-3.05731	0.00223333	0.141863	FBN2	protein_coding
ENSG00000119699.7	175.091	-0.773436	0.253094	-3.05592	0.00224371	0.141874	TGFB3	protein_coding
ENSG00000123329.17	12.9567	-2.92851	0.960586	-3.04867	0.00229854	0.144683	ARHGAP9	protein_coding
ENSG00000161682.14	59.0843	-1.23721	0.407562	-3.03565	0.00240019	0.149727	FAM171A2	protein_coding
ENSG00000164920.9	289.391	-0.786756	0.261381	-3.01	0.00261251	0.1601	OSR2	protein_coding
ENSG00000108878.4	18.3358	-2.74004	0.910043	-3.01089	0.0026048	0.1601	CACNG1	protein_coding
ENSG00000143847.15	591.828	-0.604281	0.200975	-3.00676	0.00264053	0.161107	PPFIA4	protein_coding
ENSG00000154027.18	709.089	-0.57392	0.191602	-2.99538	0.00274103	0.166509	AK5	protein_coding
ENSG00000182580.2	45.8864	-1.34814	0.450389	-2.99329	0.00275992	0.166687	EPHB3	protein_coding
ENSG00000133985.2	17.6144	-2.31279	0.773568	-2.98977	0.00279189	0.166687	TTC9	protein_coding
ENSG00000107317.12	22.4889	-2.00026	0.668892	-2.99041	0.00278602	0.166687	PTGDS	protein_coding
ENSG00000070371.15	242.976	-0.689729	0.23063	-2.99063	0.00278407	0.166687	CLTCL1	protein_coding
ENSG00000244486.8	139.595	-0.843999	0.283103	-2.98124	0.00287081	0.170666	SCARF2	protein_coding
ENSG00000167767.13	70.3525	-1.30578	0.438607	-2.97712	0.00290974	0.172244	KRT80	protein_coding
ENSG00000106483.11	569.726	-1.82632	0.614726	-2.97095	0.00296877	0.174994	SFRP4	protein_coding
ENSG00000225783.6	132.807	-0.939809	0.316527	-2.96912	0.00298651	0.175297	MIAT	lincRNA
ENSG00000091409.14	488.187	-0.856482	0.289341	-2.96011	0.00307529	0.179749	ITGA6	protein_coding
ENSG00000165495.15	517.736	-0.575262	0.194523	-2.95729	0.00310355	0.179995	PKNOX2	protein_coding
ENSG00000135596.17	1675.41	-0.552295	0.186911	-2.95485	0.00312821	0.180567	MICAL1	protein_coding
ENSG00000118729.11	11.4166	-3.11279	1.07006	-2.90898	0.0036261	0.202581	CASQ2	protein_coding
ENSG00000114554.11	1176.8	-0.529483	0.182098	-2.90769	0.00364113	0.202607	PLXNA1	protein_coding
ENSG00000079308.16	574.521	-0.694519	0.239511	-2.89974	0.00373469	0.206985	TNS1	protein_coding
ENSG00000106538.9	75.338	-1.21293	0.420116	-2.88712	0.00388784	0.212928	RARRES2	protein_coding
ENSG00000095303.14	10.2258	-3.36291	1.16717	-2.88126	0.00396085	0.216076	PTGS1	protein_coding
ENSG00000152990.13	529.015	-0.554222	0.193504	-2.86414	0.00418148	0.225195	ADGRA3	protein_coding
ENSG00000133083.14	105.808	-0.926704	0.323601	-2.86373	0.00418689	0.225195	DCLK1	protein_coding
ENSG00000170681.6	36.5882	-1.60329	0.561627	-2.85472	0.00430747	0.228963	CAVIN4	protein_coding
ENSG00000088448.14	1455.85	-0.614503	0.215861	-2.84675	0.00441687	0.231861	ANKRD10	protein_coding
ENSG00000011347.9	57.3754	-1.30643	0.459298	-2.8444	0.00444946	0.232275	SYT7	protein_coding
ENSG00000003249.13	45.5078	-1.30149	0.457994	-2.84173	0.004487	0.232275	DBNDD1	protein_coding
ENSG00000124225.15	153.917	-0.761265	0.267919	-2.8414	0.00449156	0.232275	PMEPA1	protein_coding
ENSG00000213626.11	53.9633	-1.19305	0.421564	-2.83005	0.00465411	0.23979	LBH	protein_coding
ENSG00000143127.12	875.047	-0.571065	0.202462	-2.8206	0.00479343	0.245152	ITGA10	protein_coding
ENSG00000117013.14	15.0438	-2.30679	0.818627	-2.81788	0.00483419	0.246331	KCNQ4	protein_coding
ENSG00000087589.16	22.9191	-2.2946	0.815765	-2.81282	0.00491092	0.247521	CASS4	protein_coding
ENSG00000064651.13	239.215	-0.728881	0.258971	-2.81453	0.00488481	0.247521	SLC12A2	protein_coding
ENSG00000182667.14	247.402	-0.691357	0.247828	-2.78967	0.00527616	0.260272	NTM	protein_coding
ENSG00000019991.15	294.337	-0.629152	0.225739	-2.78707	0.00531869	0.261443	HGF	protein_coding
ENSG00000114770.16	674.758	-0.534178	0.192024	-2.78182	0.00540543	0.263842	ABCC5	protein_coding
ENSG00000140262.17	833.018	-0.588582	0.211909	-2.77752	0.00547758	0.266429	TCF12	protein_coding
ENSG00000165633.12	455.487	-0.620364	0.223444	-2.77637	0.00549694	0.266439	VSTM4	protein_coding
ENSG00000127863.15	977.127	-0.519108	0.187159	-2.77362	0.00554368	0.267771	TNFRSF19	protein_coding
ENSG00000142661.18	29.7203	-2.2248	0.804422	-2.76572	0.00567979	0.272454	MYOM3	protein_coding
ENSG00000184304.14	124.917	-0.79654	0.289377	-2.7526	0.0059124	0.280708	PRKD1	protein_coding
ENSG00000130592.15	100.468	-1.01382	0.368767	-2.74922	0.00597372	0.281847	LSP1	protein_coding
ENSG00000110237.3	537.836	-0.547296	0.199086	-2.74905	0.00597691	0.281847	ARHGEF17	protein_coding
ENSG00000112183.14	116.331	-0.994519	0.362334	-2.74476	0.00605555	0.283632	RBM24	protein_coding
ENSG00000182054.9	156.542	-0.738195	0.269255	-2.74162	0.00611367	0.285394	IDH2	protein_coding
ENSG00000183691.4	33.7117	-1.34492	0.493052	-2.72775	0.00637679	0.29471	NOG	protein_coding
ENSG00000175063.16	12.5206	-2.96905	1.08987	-2.72422	0.00644535	0.295773	UBE2C	protein_coding
ENSG00000136108.14	289.179	-0.671223	0.247383	-2.71329	0.0066619	0.303848	CKAP2	protein_coding
ENSG00000243701.5	409.582	-0.554923	0.205414	-2.70148	0.00690312	0.311783	DUBR	lincRNA
ENSG00000112186.11	308.374	-0.748907	0.277396	-2.69977	0.00693866	0.312374	CAP2	protein_coding
ENSG00000172346.14	33.6388	-1.39606	0.517672	-2.6968	0.00700094	0.314031	CSDC2	protein_coding
ENSG00000128656.13	256.315	-0.633083	0.235474	-2.68855	0.0071763	0.318944	CHN1	protein_coding
ENSG00000227877.6	14.1564	-2.59649	0.9672	-2.68454	0.00726286	0.321763	MRLN	protein_coding
ENSG00000162390.17	160.344	-0.756241	0.281832	-2.6833	0.00728999	0.32194	ACOT11	protein_coding
ENSG00000132613.14	892.991	-0.618516	0.231332	-2.67372	0.00750162	0.32816	MTSS1L	protein_coding
ENSG00000118707.9	117.733	-0.883008	0.330531	-2.67148	0.00755177	0.32829	TGIF2	protein_coding
ENSG00000137801.10	4871.6	-0.43379	0.162684	-2.66646	0.00766539	0.331159	THBS1	protein_coding
ENSG00000107859.9	14.7714	-2.29354	0.860113	-2.66656	0.00766311	0.331159	PITX3	protein_coding
ENSG00000174403.15	15.0134	-2.8597	1.07442	-2.66163	0.00777639	0.331832	C20orf166-AS1	antisense_RNA
ENSG00000143816.7	71.954	-1.01881	0.383401	-2.65729	0.00787712	0.335103	WNT9A	protein_coding
ENSG00000130508.10	2687.02	-0.471374	0.177642	-2.65351	0.00796602	0.336825	PXDN	protein_coding
ENSG00000135540.11	115.942	-0.817518	0.309999	-2.63716	0.00836034	0.350303	NHSL1	protein_coding
ENSG00000106772.17	2073.46	-0.437801	0.167005	-2.62147	0.00875503	0.364644	PRUNE2	protein_coding
ENSG00000174804.3	121.766	-0.777094	0.296783	-2.61839	0.00883458	0.364971	FZD4	protein_coding
ENSG00000170004.16	1919.12	-0.439926	0.168031	-2.61812	0.00884157	0.364971	CHD3	protein_coding
ENSG00000055118.14	15.4541	-2.65738	1.0157	-2.6163	0.00888896	0.365841	KCNH2	protein_coding
ENSG00000198947.15	85.8483	-0.983569	0.378004	-2.602	0.00926808	0.379201	DMD	protein_coding
ENSG00000046653.14	9.38993	-3.17026	1.2203	-2.59793	0.00937889	0.380095	GPM6B	protein_coding
ENSG00000115041.12	21.0053	-2.40912	0.927588	-2.59718	0.00939922	0.380095	KCNIP3	protein_coding
ENSG00000182533.6	93.5249	-0.915181	0.353019	-2.59245	0.00952965	0.384236	CAV3	protein_coding
ENSG00000140526.17	1304.55	-0.473538	0.182735	-2.5914	0.00955873	0.384236	ABHD2	protein_coding
ENSG00000111371.15	524.001	-0.587807	0.227098	-2.58834	0.00964385	0.3844	SLC38A1	protein_coding
ENSG00000118523.5	1123.94	-0.492799	0.190948	-2.5808	0.00985707	0.391776	CTGF	protein_coding
ENSG00000113721.13	711.967	-0.497812	0.194481	-2.5597	0.0104764	0.411687	PDGFRB	protein_coding
ENSG00000240184.6	1078.44	-0.480758	0.1889	-2.54504	0.0109265	0.419102	PCDHGC3	protein_coding
ENSG00000127603.24	2843.5	-0.453967	0.178395	-2.54473	0.0109362	0.419102	MACF1	protein_coding
ENSG00000198901.13	36.5543	-1.1684	0.459777	-2.54124	0.0110461	0.421222	PRC1	protein_coding
ENSG00000158220.13	28.7349	-1.75771	0.698168	-2.5176	0.0118156	0.44665	ESYT3	protein_coding
ENSG00000061337.15	36.5178	-1.37609	0.547317	-2.51425	0.0119286	0.449699	LZTS1	protein_coding
ENSG00000140937.13	1384.2	-0.481489	0.191859	-2.5096	0.012087	0.453212	CDH11	protein_coding
ENSG00000147166.10	10.0704	-2.40279	0.958223	-2.50754	0.0121573	0.454625	ITGB1BP2	protein_coding
ENSG00000154096.13	545.938	-0.53614	0.214095	-2.50422	0.0122723	0.457694	THY1	protein_coding
ENSG00000101938.14	668.253	-0.750645	0.29993	-2.50273	0.0123239	0.458389	CHRDL1	protein_coding
ENSG00000151725.11	27.9971	-1.44145	0.577793	-2.49475	0.0126047	0.467367	CENPU	protein_coding
ENSG00000106484.14	1908.79	-0.465316	0.187228	-2.48528	0.0129448	0.472639	MEST	protein_coding
ENSG00000170624.13	75.7	-0.947424	0.382088	-2.4796	0.0131532	0.478989	SGCD	protein_coding
ENSG00000170921.15	632.985	-0.461049	0.186862	-2.46732	0.013613	0.49444	TANC2	protein_coding
ENSG00000204262.11	7528.97	-0.51846	0.210217	-2.4663	0.0136515	0.494548	COL5A2	protein_coding
ENSG00000167549.18	174.465	-0.657761	0.267724	-2.45686	0.0140157	0.501215	CORO6	protein_coding
ENSG00000115419.12	1194.49	-0.617778	0.252004	-2.45146	0.0142277	0.506445	GLS	protein_coding
ENSG00000121957.12	336.54	-0.588529	0.24009	-2.45128	0.0142348	0.506445	GPSM2	protein_coding
ENSG00000188042.7	2595.3	-0.441088	0.180158	-2.44834	0.0143516	0.508004	ARL4C	protein_coding
ENSG00000181444.12	18.0379	-1.95614	0.801044	-2.44198	0.0146068	0.515723	ZNF467	protein_coding
ENSG00000164674.15	67.081	-0.898486	0.369253	-2.43325	0.0149639	0.524338	SYTL3	protein_coding
ENSG00000131773.13	268.912	-0.612671	0.252504	-2.42638	0.0152502	0.529836	KHDRBS3	protein_coding
ENSG00000197361.7	18.1638	-1.82891	0.754567	-2.42379	0.0153596	0.530192	FBXL22	protein_coding
ENSG00000068615.17	22.1814	-1.80176	0.743335	-2.42388	0.0153555	0.530193	REEP1	protein_coding
ENSG00000139914.6	12.9134	-1.94575	0.805072	-2.41686	0.015655	0.532885	FITM1	protein_coding
ENSG00000158859.9	127.401	-0.690604	0.285623	-2.41788	0.0156111	0.532885	ADAMTS4	protein_coding
ENSG00000070778.12	276.387	-0.542274	0.224321	-2.41741	0.0156316	0.532885	PTPN21	protein_coding
ENSG00000205056.8	17.4128	-1.63186	0.675555	-2.41558	0.01571	0.533029	LINC02397	lincRNA
ENSG00000234231.3	9.80414	-2.34344	0.974997	-2.40353	0.0162375	0.544288	AC093616.1	unprocessed_pseudogene
ENSG00000103485.17	28.0178	-1.43654	0.59847	-2.40035	0.0163793	0.546553	QPRT	protein_coding
ENSG00000072163.19	23.5912	-1.40813	0.588318	-2.39348	0.0166894	0.549098	LIMS2	protein_coding
ENSG00000198719.8	164.869	-0.730869	0.305129	-2.39528	0.0166076	0.549099	DLL1	protein_coding
ENSG00000169925.16	364.636	-0.498232	0.208091	-2.3943	0.0166523	0.549099	BRD3	protein_coding
ENSG00000133069.15	93.6425	-0.849879	0.3557	-2.38931	0.01688	0.550924	TMCC2	protein_coding
ENSG00000019144.18	1298.17	-0.449358	0.188199	-2.38767	0.0169555	0.550924	PHLDB1	protein_coding
ENSG00000074590.13	178.217	-0.644631	0.270894	-2.37964	0.0173297	0.560244	NUAK1	protein_coding
ENSG00000115461.4	1271.2	-0.509251	0.214134	-2.37818	0.0173981	0.560244	IGFBP5	protein_coding
ENSG00000162804.13	2108.87	-0.456482	0.192337	-2.37334	0.0176281	0.566339	SNED1	protein_coding
ENSG00000262246.5	52.9333	-1.01008	0.427223	-2.36429	0.0180645	0.576365	CORO7	protein_coding
ENSG00000038427.15	5431.43	-0.482313	0.204712	-2.35606	0.0184699	0.586608	VCAN	protein_coding
ENSG00000182013.17	498.912	-0.467976	0.198784	-2.35419	0.018563	0.586911	PNMA8A	protein_coding
ENSG00000011105.12	553.303	-0.489912	0.208103	-2.35418	0.0185638	0.586911	TSPAN9	protein_coding
ENSG00000096696.13	81.6022	-0.846391	0.360998	-2.34459	0.0190482	0.598149	DSP	protein_coding
ENSG00000276043.4	36.1765	-1.1331	0.483731	-2.34242	0.0191589	0.598921	UHRF1	protein_coding
ENSG00000162878.12	123.495	-0.692774	0.295701	-2.34282	0.0191385	0.598921	PKDCC	protein_coding
ENSG00000253729.7	1471.07	-0.449724	0.192097	-2.34113	0.0192253	0.599649	PRKDC	protein_coding
ENSG00000199080.1	13.5112	-2.55917	1.09513	-2.33685	0.0194467	0.605197	MIR133B	miRNA
ENSG00000169432.14	107.373	-0.876345	0.376168	-2.32967	0.0198238	0.615554	SCN9A	protein_coding
ENSG00000131016.16	463.753	-0.473292	0.203661	-2.32392	0.0201299	0.620037	AKAP12	protein_coding
ENSG00000133026.12	301.137	-0.592412	0.256104	-2.31317	0.0207133	0.631893	MYH10	protein_coding
ENSG00000204131.9	97.648	-0.719409	0.311707	-2.30796	0.0210012	0.636238	NHSL2	protein_coding
ENSG00000103253.17	169.574	-0.582077	0.252277	-2.30729	0.0210387	0.636238	HAGHL	protein_coding
ENSG00000044524.10	70.5173	-1.06979	0.465462	-2.29835	0.0215421	0.646463	EPHA3	protein_coding
ENSG00000068903.19	1088.62	-0.548958	0.239022	-2.29668	0.0216371	0.646548	SIRT2	protein_coding
ENSG00000142920.16	206.811	-0.571666	0.24895	-2.2963	0.0216585	0.646548	AZIN2	protein_coding
ENSG00000197461.13	265.022	-0.526072	0.229301	-2.29424	0.0217769	0.648691	PDGFA	protein_coding
ENSG00000242252.1	12.3015	-2.0018	0.874374	-2.2894	0.0220559	0.652012	BGLAP	protein_coding
ENSG00000135069.13	227.933	-0.77449	0.338344	-2.28906	0.0220759	0.652012	PSAT1	protein_coding
ENSG00000145555.14	445.676	-0.506653	0.221448	-2.28791	0.0221425	0.652593	MYO10	protein_coding
ENSG00000147041.11	35.4835	-1.14498	0.500703	-2.28674	0.0222108	0.653223	SYTL5	protein_coding
ENSG00000117519.15	2239.16	-0.380419	0.166542	-2.28422	0.0223585	0.654799	CNN3	protein_coding
ENSG00000159216.18	1552.28	-0.406946	0.178437	-2.28061	0.0225718	0.659656	RUNX1	protein_coding
ENSG00000102385.12	55.3614	-0.891948	0.391925	-2.27581	0.0228571	0.6652	DRP2	protein_coding
ENSG00000205746.9	51.2747	-1.01736	0.44754	-2.27323	0.0230121	0.665533	AC126755.1	transcribed_unprocessed_pseudogene
ENSG00000165458.13	1734.68	-0.416957	0.183407	-2.2734	0.0230022	0.665533	INPPL1	protein_coding
ENSG00000197892.12	315.65	-0.505045	0.223141	-2.26334	0.0236148	0.680135	KIF13B	protein_coding
ENSG00000263001.5	614.86	-0.463296	0.20507	-2.25921	0.0238702	0.68412	GTF2I	protein_coding
ENSG00000166025.17	872.736	-0.403846	0.178794	-2.25872	0.0239007	0.68412	AMOTL1	protein_coding
ENSG00000172379.20	201.842	-0.667349	0.295638	-2.25732	0.0239884	0.685222	ARNT2	protein_coding
ENSG00000058404.19	23.5285	-1.8799	0.835312	-2.25054	0.0244148	0.690636	CAMK2B	protein_coding
ENSG00000091136.13	9975.09	-0.405601	0.180301	-2.24958	0.0244758	0.690636	LAMB1	protein_coding
ENSG00000130528.11	19.4058	-2.09374	0.934406	-2.24072	0.0250444	0.699584	HRC	protein_coding
ENSG00000172458.4	58.7281	-0.837873	0.376195	-2.22723	0.0259321	0.718649	IL17D	protein_coding
ENSG00000223749.9	159.081	-0.75103	0.337685	-2.22405	0.026145	0.723066	MIR503HG	lincRNA
ENSG00000167202.11	1006.75	-0.443845	0.199707	-2.22249	0.0262505	0.724545	TBC1D2B	protein_coding
ENSG00000108515.17	137.163	-0.690665	0.311314	-2.21855	0.0265173	0.729017	ENO3	protein_coding
ENSG00000158292.6	256.814	-0.621955	0.280662	-2.21603	0.0266897	0.730866	GPR153	protein_coding
ENSG00000144645.13	133.002	-0.616007	0.278084	-2.21519	0.0267473	0.731005	OSBPL10	protein_coding
ENSG00000135916.15	449.817	-0.458396	0.207126	-2.21312	0.026889	0.732226	ITM2C	protein_coding
ENSG00000064300.8	25.0996	-1.76271	0.796523	-2.21301	0.0268973	0.732226	NGFR	protein_coding
ENSG00000167900.11	11.4385	-1.91975	0.868611	-2.21014	0.0270956	0.736186	TK1	protein_coding
ENSG00000115232.13	220.05	-0.56012	0.254243	-2.20309	0.0275887	0.745217	ITGA4	protein_coding
ENSG00000126822.16	15.4609	-1.77547	0.806396	-2.20174	0.027684	0.745834	PLEKHG3	protein_coding
ENSG00000184828.9	17.2047	-1.58717	0.721033	-2.20124	0.0277188	0.745834	ZBTB7C	protein_coding
ENSG00000204060.7	26.3666	-1.30174	0.592075	-2.19861	0.0279059	0.746536	FOXO6	protein_coding
ENSG00000125740.13	717.453	-0.620331	0.282117	-2.19884	0.0278895	0.746536	FOSB	protein_coding
ENSG00000029534.19	63.8974	-0.85647	0.391101	-2.18989	0.028532	0.76036	ANK1	protein_coding
ENSG00000141837.19	86.9438	-0.876221	0.400446	-2.18811	0.0286616	0.762355	CACNA1A	protein_coding
ENSG00000162630.5	10.5802	-2.2679	1.04181	-2.17688	0.0294896	0.772871	B3GALT2	protein_coding
ENSG00000164929.16	197.754	-0.616744	0.283336	-2.17672	0.0295014	0.772871	BAALC	protein_coding
ENSG00000151835.14	690.301	-0.507626	0.232894	-2.17964	0.0292841	0.772871	SACS	protein_coding
ENSG00000101825.7	2681.19	-1.651	0.759688	-2.17326	0.0297606	0.777268	MXRA5	protein_coding
ENSG00000169439.11	488.167	-0.446642	0.205543	-2.17299	0.029781	0.777268	SDC2	protein_coding
ENSG00000197043.13	3391.64	-0.381691	0.176628	-2.16098	0.0306969	0.793727	ANXA6	protein_coding
ENSG00000145391.13	916.343	-0.388508	0.180363	-2.15403	0.0312377	0.803231	SETD7	protein_coding
ENSG00000129422.14	23.7155	-1.33371	0.619417	-2.15317	0.031305	0.803476	MTUS1	protein_coding
ENSG00000143333.6	17.2858	-1.68558	0.789384	-2.13531	0.0327355	0.823463	RGS16	protein_coding
ENSG00000182010.10	50.3904	-0.986	0.46183	-2.13498	0.0327622	0.823463	RTKN2	protein_coding
ENSG00000167693.16	61.5275	-0.854168	0.399501	-2.13809	0.0325097	0.823463	NXN	protein_coding
ENSG00000090924.14	408.735	-0.463936	0.217361	-2.13441	0.0328096	0.823463	PLEKHG2	protein_coding
ENSG00000008256.15	438.05	-0.425114	0.199289	-2.13315	0.0329125	0.823463	CYTH3	protein_coding
ENSG00000183853.17	2041.14	-0.387249	0.181686	-2.13142	0.0330543	0.825036	KIRREL1	protein_coding
ENSG00000122778.9	238.883	-0.496638	0.233616	-2.12588	0.0335135	0.829682	KIAA1549	protein_coding
ENSG00000124766.6	903.57	-0.386607	0.181863	-2.12581	0.0335189	0.829682	SOX4	protein_coding
ENSG00000224389.8	29.2646	-1.11664	0.525641	-2.12434	0.0336416	0.830034	C4B	protein_coding
ENSG00000149782.11	315.537	-0.506266	0.238564	-2.12214	0.033826	0.831367	PLCB3	protein_coding
ENSG00000167291.15	638.552	-0.430277	0.203	-2.1196	0.0340401	0.835152	TBC1D16	protein_coding
ENSG00000162849.15	54.9924	-0.880609	0.415694	-2.11841	0.0341407	0.836146	KIF26B	protein_coding
ENSG00000163017.13	63.9864	-0.799336	0.377484	-2.11754	0.0342143	0.836476	ACTG2	protein_coding
ENSG00000182871.14	276.741	-0.58961	0.278999	-2.1133	0.0345748	0.838029	COL18A1	protein_coding
ENSG00000198467.13	7433.01	-0.373882	0.176923	-2.11325	0.034579	0.838029	TPM2	protein_coding
ENSG00000141543.9	481.634	-0.422414	0.200222	-2.10973	0.0348816	0.842567	EIF4A3	protein_coding
ENSG00000138449.10	136.702	-0.609689	0.289167	-2.10843	0.0349937	0.843669	SLC40A1	protein_coding
ENSG00000168077.13	130.88	-0.597772	0.283762	-2.1066	0.0351526	0.845366	SCARA3	protein_coding
ENSG00000124212.5	46.9229	-0.890098	0.424145	-2.09857	0.035855	0.855573	PTGIS	protein_coding
ENSG00000134243.11	192.353	-0.64274	0.306481	-2.09716	0.0359794	0.855573	SORT1	protein_coding
ENSG00000148773.13	26.4413	-1.30396	0.62167	-2.09751	0.0359481	0.855573	MKI67	protein_coding
ENSG00000215018.9	53.0411	-0.829748	0.396022	-2.09521	0.0361526	0.858002	COL28A1	protein_coding
ENSG00000124701.5	9.57046	-2.2927	1.09467	-2.09443	0.036222	0.858002	APOBEC2	protein_coding
ENSG00000138606.19	48.3828	-0.992302	0.474751	-2.09015	0.0366043	0.863055	SHF	protein_coding
ENSG00000183762.12	151.214	-0.717175	0.343613	-2.08716	0.0368739	0.86794	KREMEN1	protein_coding
ENSG00000129116.17	1669.13	-0.375919	0.180558	-2.08199	0.0373437	0.873085	PALLD	protein_coding
ENSG00000146094.13	51.1894	-0.82789	0.397409	-2.08322	0.0372313	0.873085	DOK3	protein_coding
ENSG00000164574.15	789.888	-0.407062	0.195366	-2.08359	0.0371978	0.873085	GALNT10	protein_coding
ENSG00000132561.13	255.312	-0.657284	0.315962	-2.08026	0.0375015	0.873841	MATN2	protein_coding
ENSG00000122966.15	42.8076	-0.923683	0.444384	-2.07857	0.0376569	0.874623	CIT	protein_coding
ENSG00000227544.8	10.1371	-2.14725	1.03374	-2.07716	0.0377865	0.874623	AC018647.1	lincRNA
ENSG00000182481.8	527.198	-0.419249	0.201827	-2.07727	0.037777	0.874623	KPNA2	protein_coding
ENSG00000127951.6	100.9	-0.664863	0.320437	-2.07486	0.0379991	0.875205	FGL2	protein_coding
ENSG00000136717.14	1198.17	-0.531444	0.256112	-2.07505	0.0379822	0.875205	BIN1	protein_coding
ENSG00000133454.15	382.135	-0.518718	0.250387	-2.07167	0.0382963	0.879109	MYO18B	protein_coding
ENSG00000143473.12	66.7229	-0.846656	0.408845	-2.07085	0.038373	0.879418	KCNH1	protein_coding
ENSG00000165821.11	74.9338	-0.730904	0.353294	-2.06882	0.0385626	0.880135	SALL2	protein_coding
ENSG00000091137.11	18.3993	-1.36796	0.661232	-2.0688	0.0385646	0.880135	SLC26A4	protein_coding
ENSG00000130702.15	903.217	-1.23369	0.596458	-2.06836	0.0386063	0.880135	LAMA5	protein_coding
ENSG00000205403.12	48.0301	-0.979575	0.474809	-2.06309	0.039104	0.887399	CFI	protein_coding
ENSG00000154133.14	141.018	-0.559095	0.271338	-2.06051	0.0393496	0.890309	ROBO4	protein_coding
ENSG00000161835.10	83.7808	-0.81842	0.398194	-2.05533	0.0398469	0.898396	GRASP	protein_coding
ENSG00000168297.15	557.768	-0.402457	0.196448	-2.04866	0.0404951	0.905671	PXK	protein_coding
ENSG00000111341.9	38.9915	-1.13782	0.558388	-2.03769	0.0415811	0.908622	MGP	protein_coding
ENSG00000061938.17	700.27	-0.567836	0.278059	-2.04214	0.0411377	0.908622	TNK2	protein_coding
ENSG00000103742.11	368.94	-0.459722	0.225583	-2.03793	0.041557	0.908622	IGDCC4	protein_coding
ENSG00000214402.6	24.5834	-1.33084	0.652558	-2.03941	0.0414087	0.908622	LCNL1	protein_coding
ENSG00000162631.18	33.6009	-1.0153	0.498255	-2.03771	0.0415788	0.908622	NTNG1	protein_coding
ENSG00000138759.18	129.69	-0.688722	0.338034	-2.03743	0.0416068	0.908622	FRAS1	protein_coding
ENSG00000196498.13	2448.98	-0.35499	0.173803	-2.04248	0.0411036	0.908622	NCOR2	protein_coding
ENSG00000159348.12	924.066	-0.420633	0.206913	-2.0329	0.0420626	0.915701	CYB5R1	protein_coding
ENSG00000198542.13	1367.69	-0.369878	0.182377	-2.0281	0.0425502	0.919124	ITGBL1	protein_coding
ENSG00000110042.7	37.9283	-0.946491	0.467006	-2.02672	0.0426908	0.920732	DTX4	protein_coding
ENSG00000183688.4	94.1402	-0.629495	0.310933	-2.02454	0.0429151	0.921283	RFLNB	protein_coding
ENSG00000111424.10	395.488	-0.409465	0.20247	-2.02234	0.0431408	0.92328	VDR	protein_coding
ENSG00000152767.16	209.208	-0.501161	0.247981	-2.02096	0.0432838	0.923686	FARP1	protein_coding
ENSG00000143434.15	74.6402	-0.726873	0.360227	-2.01782	0.04361	0.927612	SEMA6C	protein_coding
ENSG00000117724.12	111.22	-0.586106	0.292777	-2.00188	0.0452974	0.950425	CENPF	protein_coding
ENSG00000124535.15	360.973	-0.433083	0.21701	-1.99568	0.0459687	0.958288	WRNIP1	protein_coding
ENSG00000159713.10	44.6244	-0.970943	0.486819	-1.99446	0.0461013	0.958288	TPPP3	protein_coding
ENSG00000250899.3	43.061	-0.924301	0.463546	-1.99398	0.0461544	0.958288	AC125807.2	lincRNA
ENSG00000168101.14	155.999	-0.516891	0.259001	-1.99571	0.0459651	0.958288	NUDT16L1	protein_coding
ENSG00000155111.14	346.815	-0.440256	0.220734	-1.9945	0.0460969	0.958288	CDK19	protein_coding
ENSG00000173402.11	1366.97	-0.387913	0.194264	-1.99684	0.0458427	0.958288	DAG1	protein_coding
ENSG00000275993.2	127.271	-0.646198	0.324591	-1.9908	0.0465023	0.959866	CU639417.2	protein_coding
ENSG00000129675.15	545.011	-0.40521	0.203544	-1.99077	0.0465063	0.959866	ARHGEF6	protein_coding
ENSG00000172260.14	136.578	-0.671957	0.337815	-1.98913	0.0466871	0.960747	NEGR1	protein_coding
ENSG00000167394.12	391.45	-0.453583	0.227975	-1.98961	0.0466336	0.960747	ZNF668	protein_coding
ENSG00000260804.3	117.398	-0.624085	0.314245	-1.98598	0.0470352	0.963632	LINC01963	lincRNA
ENSG00000134369.15	1185.85	-0.347524	0.174891	-1.98709	0.0469119	0.963632	NAV1	protein_coding
ENSG00000143924.18	742.907	-0.369441	0.186217	-1.98393	0.0472636	0.965468	EML4	protein_coding
ENSG00000089685.14	13.1747	-1.65188	0.833542	-1.98176	0.0475058	0.968993	BIRC5	protein_coding
ENSG00000104936.17	829.159	-0.414895	0.209545	-1.97998	0.0477061	0.970234	DMPK	protein_coding
ENSG00000127946.16	261.847	-0.461644	0.233553	-1.97662	0.0480851	0.973671	HIP1	protein_coding
ENSG00000144366.15	62.6711	-0.784095	0.398062	-1.96978	0.0488633	0.9837	GULP1	protein_coding
ENSG00000153094.22	212.937	-0.546601	0.277302	-1.97114	0.0487077	0.9837	BCL2L11	protein_coding
ENSG00000145284.11	256.664	-0.4586	0.232728	-1.97053	0.0487771	0.9837	SCD5	protein_coding
ENSG00000171819.4	9.50875	-3.58788	3.00306	-1.19474	0.232189	0.999794	ANGPTL7	protein_coding
ENSG00000235649.2	32.8827	-2.7611	1.5059	-1.83352	0.0667253	0.999794	MXRA5Y	unprocessed_pseudogene
ENSG00000279495.1	10.2301	-1.6234	0.920052	-1.76447	0.0776532	0.999794	AL928654.5	TEC
ENSG00000224924.6	11.7928	-1.51894	3.32046	-0.457448	0.647349	0.999794	LINC00320	lincRNA
ENSG00000270039.1	9.0221	-1.4711	0.922397	-1.59486	0.110743	0.999794	AC025165.5	lincRNA
ENSG00000144354.13	11.9913	-1.41918	0.826779	-1.71652	0.0860672	0.999794	CDCA7	protein_coding
ENSG00000136546.13	9.97527	-1.3891	3.95512	-0.351215	0.725427	0.999794	SCN7A	protein_coding
ENSG00000138615.5	17.4006	-1.3412	0.795856	-1.68523	0.0919449	0.999794	CILP	protein_coding
ENSG00000210144.1	12.174	-1.33596	0.830458	-1.60871	0.10768	0.999794	MT-TY	Mt_tRNA
ENSG00000163629.12	12.1723	-1.32464	0.948609	-1.3964	0.162594	0.999794	PTPN13	protein_coding
ENSG00000171766.15	17.8688	-1.32121	0.802454	-1.64647	0.0996678	0.999794	GATM	protein_coding
ENSG00000163395.16	35.8262	-1.24748	1.38437	-0.90112	0.367525	0.999794	IGFN1	protein_coding
ENSG00000276007.1	10.1785	-1.24748	0.904605	-1.37903	0.167885	0.999794	AC079414.3	sense_intronic
ENSG00000230453.9	9.37064	-1.23663	0.887762	-1.39298	0.163627	0.999794	ANKRD18B	protein_coding
ENSG00000138379.4	14.2005	-1.2323	0.865542	-1.42373	0.154525	0.999794	MSTN	protein_coding
ENSG00000250091.2	15.2691	-1.22771	0.696267	-1.76327	0.0778551	0.999794	DNAH10OS	protein_coding
ENSG00000229152.2	81.2146	-1.21551	1.22866	-0.989294	0.322519	0.999794	ANKRD10-IT1	sense_intronic
ENSG00000203867.7	18.9266	-1.1957	0.6595	-1.81304	0.069825	0.999794	RBM20	protein_coding
ENSG00000173662.20	12.5822	-1.18788	0.793779	-1.49648	0.134528	0.999794	TAS1R1	protein_coding
ENSG00000163032.11	15.8062	-1.14475	0.731281	-1.5654	0.117488	0.999794	VSNL1	protein_coding
ENSG00000185818.7	15.9541	-1.14202	0.720202	-1.5857	0.112808	0.999794	NAT8L	protein_coding
ENSG00000135439.11	18.1687	-1.13451	0.75012	-1.51243	0.130423	0.999794	AGAP2	protein_coding
ENSG00000168427.8	12.4087	-1.09991	0.865843	-1.27033	0.203966	0.999794	KLHL30	protein_coding
ENSG00000171848.14	15.1854	-1.09376	0.923231	-1.18471	0.236132	0.999794	RRM2	protein_coding
ENSG00000171241.8	16.5948	-1.09075	0.667882	-1.63315	0.102437	0.999794	SHCBP1	protein_coding
ENSG00000166707.10	11.2551	-1.06285	0.798291	-1.33141	0.183055	0.999794	ZCCHC18	protein_coding
ENSG00000172399.5	9.19806	-1.06013	0.945711	-1.12098	0.262295	0.999794	MYOZ2	protein_coding
ENSG00000184916.8	18.1903	-1.05566	0.736633	-1.43309	0.151833	0.999794	JAG2	protein_coding
ENSG00000185900.9	20.8583	-1.04469	0.666199	-1.56814	0.116849	0.999794	POMK	protein_coding
ENSG00000137872.16	108.082	-1.03322	1.47905	-0.698572	0.484819	0.999794	SEMA6D	protein_coding
ENSG00000226332.2	10.1469	-1.03194	0.971076	-1.06268	0.287928	0.999794	AL354836.1	antisense_RNA
ENSG00000259291.2	18.3605	-1.02965	0.658734	-1.56307	0.118037	0.999794	ZNF710-AS1	antisense_RNA
ENSG00000183569.17	8.98562	-1.02893	0.888776	-1.15769	0.246989	0.999794	SERHL2	protein_coding
ENSG00000155846.16	25.7899	-1.02073	0.56991	-1.79103	0.0732887	0.999794	PPARGC1B	protein_coding
ENSG00000265148.5	17.7289	-1.00649	0.635733	-1.58319	0.113378	0.999794	TSPOAP1-AS1	antisense_RNA
ENSG00000166897.14	39.8686	-1.00487	0.540233	-1.86007	0.0628756	0.999794	ELFN2	protein_coding
ENSG00000197872.11	25.3959	-0.998273	0.537159	-1.85843	0.0631077	0.999794	FAM49A	protein_coding
ENSG00000203799.12	14.1437	-0.984864	0.881149	-1.1177	0.263693	0.999794	CCDC162P	transcribed_unitary_pseudogene
ENSG00000198056.13	13.6299	-0.983359	0.71098	-1.3831	0.166633	0.999794	PRIM1	protein_coding
ENSG00000142945.12	10.5117	-0.977983	0.857239	-1.14085	0.253931	0.999794	KIF2C	protein_coding
ENSG00000153495.10	19.2837	-0.973708	0.677312	-1.43761	0.150546	0.999794	TEX29	protein_coding
ENSG00000166106.3	21.6662	-0.960945	0.620272	-1.54923	0.121326	0.999794	ADAMTS15	protein_coding
ENSG00000261286.1	15.3465	-0.955205	0.692623	-1.37911	0.16786	0.999794	ATP2C2-AS1	antisense_RNA
ENSG00000154856.12	16.3913	-0.953009	0.722781	-1.31853	0.187326	0.999794	APCDD1	protein_coding
ENSG00000174871.10	17.334	-0.950137	0.648412	-1.46533	0.142831	0.999794	CNIH2	protein_coding
ENSG00000243716.10	29.4698	-0.936708	0.55659	-1.68294	0.0923866	0.999794	NPIPB5	protein_coding
ENSG00000157456.7	11.0948	-0.932374	0.863695	-1.07952	0.280357	0.999794	CCNB2	protein_coding
ENSG00000279744.1	10.9263	-0.915322	0.889135	-1.02945	0.303267	0.999794	AC132938.6	TEC
ENSG00000261371.5	24.9835	-0.906178	0.567129	-1.59783	0.11008	0.999794	PECAM1	protein_coding
ENSG00000156970.12	9.07427	-0.903996	0.907883	-0.995719	0.319387	0.999794	BUB1B	protein_coding
ENSG00000239282.7	17.8082	-0.89733	0.648083	-1.38459	0.166177	0.999794	CASTOR1	protein_coding
ENSG00000233117.2	12.5421	-0.895739	0.769123	-1.16462	0.244172	0.999794	LINC00702	lincRNA
ENSG00000197380.10	13.5827	-0.893992	0.767984	-1.16408	0.244393	0.999794	DACT3	protein_coding
ENSG00000271851.1	9.91095	-0.893127	0.860635	-1.03775	0.299385	0.999794	AC087501.5	sense_intronic
ENSG00000145861.7	14.6396	-0.89042	0.724075	-1.22973	0.218797	0.999794	C1QTNF2	protein_coding
ENSG00000250318.1	14.5082	-0.888463	0.742944	-1.19587	0.231748	0.999794	AC003072.1	unprocessed_pseudogene
ENSG00000222032.1	9.83088	-0.886977	1.07407	-0.825807	0.408914	0.999794	AC112721.2	lincRNA
ENSG00000199753.1	14.2947	-0.883281	0.760366	-1.16165	0.245377	0.999794	SNORD104	snoRNA
ENSG00000196296.13	20.3109	-0.878592	0.630678	-1.39309	0.163592	0.999794	ATP2A1	protein_coding
ENSG00000166507.17	14.0735	-0.873977	0.746985	-1.17001	0.241999	0.999794	NDST2	protein_coding
ENSG00000154917.10	12.8587	-0.867985	0.889054	-0.976303	0.328915	0.999794	RAB6B	protein_coding
ENSG00000268049.1	19.7569	-0.863246	0.615672	-1.40212	0.16088	0.999794	AC012313.2	antisense_RNA
ENSG00000155011.8	24.6508	-0.862353	0.661045	-1.30453	0.192053	0.999794	DKK2	protein_coding
ENSG00000215424.9	15.7992	-0.861287	0.693374	-1.24217	0.214175	0.999794	MCM3AP-AS1	antisense_RNA
ENSG00000186998.15	27.1926	-0.860449	0.536636	-1.60341	0.108844	0.999794	EMID1	protein_coding
ENSG00000145428.14	11.1198	-0.859101	0.882181	-0.973838	0.330137	0.999794	RNF175	protein_coding
ENSG00000141540.10	16.5591	-0.85539	0.729603	-1.1724	0.241035	0.999794	TTYH2	protein_coding
ENSG00000185261.14	15.9171	-0.846414	0.718321	-1.17832	0.238668	0.999794	KIAA0825	protein_coding
ENSG00000239264.8	49.9525	-0.843496	0.433625	-1.94522	0.0517483	0.999794	TXNDC5	protein_coding
ENSG00000231156.1	13.5539	-0.840307	0.838026	-1.00272	0.315995	0.999794	AC093702.1	lincRNA
ENSG00000236609.3	24.545	-0.83176	0.572087	-1.45391	0.145972	0.999794	ZNF853	protein_coding
ENSG00000253368.3	22.9781	-0.83089	0.596464	-1.39303	0.163612	0.999794	TRNP1	protein_coding
ENSG00000225614.2	62.9241	-0.825242	0.436433	-1.89088	0.0586402	0.999794	ZNF469	protein_coding
ENSG00000273604.1	21.8769	-0.820493	0.614026	-1.33625	0.181467	0.999794	EPOP	protein_coding
ENSG00000158008.9	31.3756	-0.819332	0.546073	-1.50041	0.133509	0.999794	EXTL1	protein_coding
ENSG00000237649.7	10.2463	-0.81841	0.855851	-0.956253	0.338944	0.999794	KIFC1	protein_coding
ENSG00000269743.2	23.846	-0.818083	0.558413	-1.46501	0.142917	0.999794	SLC25A53	protein_coding
ENSG00000177374.12	29.279	-0.817679	0.541462	-1.51013	0.13101	0.999794	HIC1	protein_coding
ENSG00000234882.1	16.2625	-0.81551	0.684129	-1.19204	0.233245	0.999794	EIF3EP1	processed_pseudogene
ENSG00000164976.8	26.3957	-0.813572	0.530075	-1.53483	0.124827	0.999794	KIAA1161	protein_coding
ENSG00000165617.14	42.4038	-0.808122	0.50903	-1.58757	0.112383	0.999794	DACT1	protein_coding
ENSG00000147536.11	21.506	-0.805108	0.590087	-1.36439	0.172445	0.999794	GINS4	protein_coding
ENSG00000267041.5	13.9554	-0.804791	0.747171	-1.07712	0.281428	0.999794	ZNF850	protein_coding
ENSG00000231231.5	25.0639	-0.80422	0.552957	-1.4544	0.145836	0.999794	LINC01423	lincRNA
ENSG00000271216.1	20.4669	-0.802117	0.622658	-1.28821	0.197671	0.999794	LINC01050	lincRNA
ENSG00000167771.5	12.2533	-0.795582	0.783948	-1.01484	0.310182	0.999794	RCOR2	protein_coding
ENSG00000136274.8	45.1668	-0.789371	0.419926	-1.87979	0.060137	0.999794	NACAD	protein_coding
ENSG00000184985.16	24.2096	-0.787423	0.55335	-1.42301	0.154733	0.999794	SORCS2	protein_coding
ENSG00000240891.7	12.9609	-0.784229	0.867951	-0.903541	0.366239	0.999794	PLCXD2	protein_coding
ENSG00000136848.16	38.7852	-0.783831	0.491596	-1.59446	0.110833	0.999794	DAB2IP	protein_coding
ENSG00000198774.4	56.3264	-0.780772	0.40486	-1.9285	0.0537933	0.999794	RASSF9	protein_coding
ENSG00000187741.14	27.9028	-0.780305	0.512218	-1.52338	0.127663	0.999794	FANCA	protein_coding
ENSG00000228889.6	12.9222	-0.771212	0.740037	-1.04213	0.297353	0.999794	UBAC2-AS1	lincRNA
ENSG00000165449.11	23.653	-0.769611	0.599461	-1.28384	0.199198	0.999794	SLC16A9	protein_coding
ENSG00000161381.13	119.394	-0.764449	0.405181	-1.88668	0.0592028	0.999794	PLXDC1	protein_coding
ENSG00000185483.11	17.6141	-0.763719	0.719072	-1.06209	0.288195	0.999794	ROR1	protein_coding
ENSG00000234390.4	12.2486	-0.762774	0.750242	-1.0167	0.309295	0.999794	USP27X-AS1	lincRNA
ENSG00000163449.10	39.801	-0.762446	0.444804	-1.71412	0.0865069	0.999794	TMEM169	protein_coding
ENSG00000182050.13	11.8833	-0.7613	0.955049	-0.797131	0.425375	0.999794	MGAT4C	protein_coding
ENSG00000137804.12	12.3136	-0.756039	0.815499	-0.927088	0.353881	0.999794	NUSAP1	protein_coding
ENSG00000204745.3	14.4921	-0.755715	0.704449	-1.07278	0.283372	0.999794	AC083899.1	unprocessed_pseudogene
ENSG00000135549.14	21.646	-0.755127	0.616098	-1.22566	0.220326	0.999794	PKIB	protein_coding
ENSG00000161149.12	35.6544	-0.750454	0.472347	-1.58878	0.112111	0.999794	TUBA3FP	processed_transcript
ENSG00000175567.8	27.0381	-0.747587	0.626873	-1.19256	0.23304	0.999794	UCP2	protein_coding
ENSG00000185345.18	15.5933	-0.746275	0.731263	-1.02053	0.307478	0.999794	PRKN	protein_coding
ENSG00000205871.5	16.5935	-0.74551	0.812758	-0.917259	0.359007	0.999794	AC068724.1	processed_pseudogene
ENSG00000228798.1	10.8064	-0.74505	0.813211	-0.916183	0.359571	0.999794	AP000473.1	lincRNA
ENSG00000269906.1	11.0539	-0.74087	0.857707	-0.86378	0.387709	0.999794	AL606834.2	sense_intronic
ENSG00000278875.1	11.0507	-0.736828	0.788993	-0.933884	0.350364	0.999794	AC025809.2	TEC
ENSG00000250320.5	18.2625	-0.733444	0.639084	-1.14765	0.251113	0.999794	AC113383.1	antisense_RNA
ENSG00000253341.1	13.9201	-0.72989	0.702822	-1.03851	0.299032	0.999794	AC115837.1	processed_pseudogene
ENSG00000257027.1	17.8631	-0.727435	0.661851	-1.09909	0.271728	0.999794	AC010186.3	sense_intronic
ENSG00000162004.16	45.2378	-0.727024	0.470286	-1.54592	0.122124	0.999794	CCDC78	protein_coding
ENSG00000258429.1	18.8167	-0.725238	0.72452	-1.00099	0.316831	0.999794	PDF	protein_coding
ENSG00000278291.1	53.2935	-0.72145	0.412732	-1.74799	0.0804659	0.999794	AL161772.1	antisense_RNA
ENSG00000270074.1	9.43992	-0.716247	0.925741	-0.773701	0.439107	0.999794	AC087203.3	lincRNA
ENSG00000135083.14	12.9915	-0.715507	0.747357	-0.957384	0.338374	0.999794	CCNJL	protein_coding
ENSG00000151224.12	12.3852	-0.711922	0.769232	-0.925497	0.354707	0.999794	MAT1A	protein_coding
ENSG00000174611.11	17.2669	-0.710354	0.766282	-0.927014	0.353919	0.999794	KY	protein_coding
ENSG00000154930.14	36.2003	-0.710064	0.463181	-1.53302	0.125272	0.999794	ACSS1	protein_coding
ENSG00000267121.5	40.8424	-0.709758	0.51891	-1.36779	0.171378	0.999794	AC008105.3	antisense_RNA
ENSG00000237037.9	13.0639	-0.705431	0.750479	-0.939974	0.347231	0.999794	NDUFA6-AS1	processed_transcript
ENSG00000159423.16	58.3929	-0.703542	0.401828	-1.75085	0.0799713	0.999794	ALDH4A1	protein_coding
ENSG00000213420.7	29.6165	-0.703134	0.556866	-1.26266	0.206711	0.999794	GPC2	protein_coding
ENSG00000135643.4	21.7248	-0.703101	0.592065	-1.18754	0.235015	0.999794	KCNMB4	protein_coding
ENSG00000247950.6	9.95332	-0.7028	0.839379	-0.837285	0.402432	0.999794	SEC24B-AS1	antisense_RNA
ENSG00000180263.13	24.1438	-0.699081	0.574858	-1.21609	0.223949	0.999794	FGD6	protein_coding
ENSG00000137807.13	39.6411	-0.695804	0.488875	-1.42328	0.154657	0.999794	KIF23	protein_coding
ENSG00000272140.2	11.9295	-0.694475	0.77428	-0.896931	0.369756	0.999794	AC022400.5	lincRNA
ENSG00000279821.1	16.0098	-0.693271	0.684747	-1.01245	0.311324	0.999794	AC145098.2	TEC
ENSG00000260793.2	25.7586	-0.690257	0.545145	-1.26619	0.205446	0.999794	AC003102.1	antisense_RNA
ENSG00000225684.3	22.5773	-0.689806	0.590888	-1.16741	0.243047	0.999794	FAM225B	lincRNA
ENSG00000220804.8	11.9342	-0.688719	0.859523	-0.80128	0.422969	0.999794	LINC01881	transcribed_unprocessed_pseudogene
ENSG00000233098.8	12.5171	-0.68611	0.80327	-0.854147	0.393024	0.999794	CCDC144NL-AS1	antisense_RNA
ENSG00000173894.10	16.0404	-0.685725	0.689168	-0.995004	0.319734	0.999794	CBX2	protein_coding
ENSG00000144730.17	15.9591	-0.684444	0.710172	-0.963772	0.33516	0.999794	IL17RD	protein_coding
ENSG00000215788.9	104.213	-0.679662	0.373938	-1.81758	0.0691285	0.999794	TNFRSF25	protein_coding
ENSG00000250959.2	19.2486	-0.677945	0.656379	-1.03286	0.301671	0.999794	GLUD1P3	transcribed_unprocessed_pseudogene
ENSG00000256061.7	10.4844	-0.676778	0.838623	-0.80701	0.41966	0.999794	DNAAF4	protein_coding
ENSG00000228638.1	18.2928	-0.676279	0.634774	-1.06539	0.286701	0.999794	FCF1P2	processed_pseudogene
ENSG00000169679.14	9.4418	-0.675313	0.898331	-0.751742	0.452206	0.999794	BUB1	protein_coding
ENSG00000213347.10	58.2076	-0.675271	0.373013	-1.81031	0.070247	0.999794	MXD3	protein_coding
ENSG00000203808.10	10.2058	-0.674735	0.81698	-0.825889	0.408867	0.999794	BVES-AS1	antisense_RNA
ENSG00000151006.7	57.8872	-0.672752	0.385281	-1.74613	0.0807875	0.999794	PRSS53	protein_coding
ENSG00000280149.1	9.71351	-0.672686	0.930761	-0.722727	0.469848	0.999794	AC004877.2	TEC
ENSG00000279140.1	9.82316	-0.671437	0.989234	-0.678745	0.4973	0.999794	AL590326.2	TEC
ENSG00000259366.1	9.23987	-0.671401	0.917185	-0.732024	0.464154	0.999794	AC108449.2	sense_intronic
ENSG00000186654.20	26.2755	-0.670825	0.578048	-1.1605	0.245845	0.999794	PRR5	protein_coding
ENSG00000139971.15	63.0813	-0.670124	0.410056	-1.63422	0.102212	0.999794	C14orf37	protein_coding
ENSG00000158769.17	11.4955	-0.669485	0.769449	-0.870084	0.384255	0.999794	F11R	protein_coding
ENSG00000213071.11	12.1888	-0.66922	0.82784	-0.808392	0.418865	0.999794	LPAL2	transcribed_unprocessed_pseudogene
ENSG00000280153.1	32.4192	-0.669184	0.5075	-1.31859	0.187307	0.999794	AC133065.6	TEC
ENSG00000232871.8	10.7117	-0.668177	0.808606	-0.826332	0.408616	0.999794	SEC1P	unitary_pseudogene
ENSG00000137573.13	44.2973	-0.666336	0.416209	-1.60097	0.109384	0.999794	SULF1	protein_coding
ENSG00000211574.1	11.3862	-0.664792	0.916264	-0.725547	0.468117	0.999794	MIR770	miRNA
ENSG00000278867.1	9.30473	-0.663434	0.874195	-0.758909	0.447907	0.999794	AC090616.7	TEC
ENSG00000214485.6	22.1	-0.662267	0.583866	-1.13428	0.256677	0.999794	RPL7P1	processed_pseudogene
ENSG00000162825.16	30.6843	-0.660147	0.499854	-1.32068	0.186609	0.999794	NBPF20	protein_coding
ENSG00000226849.1	9.33748	-0.659686	0.863254	-0.764185	0.444757	0.999794	AL109811.1	antisense_RNA
ENSG00000204519.10	27.844	-0.658823	0.525561	-1.25356	0.210002	0.999794	ZNF551	protein_coding
ENSG00000178531.5	38.0292	-0.655483	0.464574	-1.41093	0.158264	0.999794	CTXN1	protein_coding
ENSG00000278376.1	14.2543	-0.655344	0.707166	-0.926719	0.354073	0.999794	AP004609.3	lincRNA
ENSG00000167972.13	11.266	-0.655199	0.857289	-0.764268	0.444708	0.999794	ABCA3	protein_coding
ENSG00000256940.1	48.8265	-0.647721	0.423484	-1.52951	0.126139	0.999794	AP001453.2	antisense_RNA
ENSG00000164850.14	44.4972	-0.644085	0.420715	-1.53093	0.125786	0.999794	GPER1	protein_coding
ENSG00000183111.11	35.2373	-0.640289	0.507535	-1.26157	0.207105	0.999794	ARHGEF37	protein_coding
ENSG00000279520.1	13.3976	-0.64015	0.77489	-0.826117	0.408738	0.999794	AC093525.8	TEC
ENSG00000210127.1	11.294	-0.639113	0.835016	-0.765389	0.44404	0.999794	MT-TA	Mt_tRNA
ENSG00000260086.2	10.5476	-0.63792	0.813167	-0.784488	0.432754	0.999794	AC007611.1	lincRNA
ENSG00000211448.11	62.675	-0.637441	0.515798	-1.23584	0.21652	0.999794	DIO2	protein_coding
ENSG00000254221.2	40.2294	-0.636941	0.590741	-1.07821	0.280941	0.999794	PCDHGB1	protein_coding
ENSG00000141519.14	60.3428	-0.636522	0.413178	-1.54055	0.123426	0.999794	CCDC40	protein_coding
ENSG00000255389.1	33.2257	-0.634663	0.479784	-1.32281	0.185898	0.999794	Z97989.1	antisense_RNA
ENSG00000284060.1	12.5759	-0.633367	0.741686	-0.853956	0.393129	0.999794	AC002472.2	transcribed_unprocessed_pseudogene
ENSG00000196660.10	10.0222	-0.63302	0.949421	-0.666743	0.504936	0.999794	SLC30A10	protein_coding
ENSG00000139209.15	52.935	-0.631151	0.430112	-1.46741	0.142264	0.999794	SLC38A4	protein_coding
ENSG00000244300.2	11.0366	-0.63112	0.801409	-0.787512	0.430982	0.999794	GATA2-AS1	antisense_RNA
ENSG00000280987.4	11.1579	-0.631116	0.852899	-0.739966	0.45932	0.999794	MATR3	protein_coding
ENSG00000183298.5	19.1415	-0.629784	0.641897	-0.981129	0.326529	0.999794	RPSAP19	processed_pseudogene
ENSG00000156265.15	110.968	-0.629085	0.328303	-1.91617	0.0553433	0.999794	MAP3K7CL	protein_coding
ENSG00000273014.1	17.8908	-0.626768	0.68959	-0.9089	0.363403	0.999794	AC018645.2	lincRNA
ENSG00000237976.1	11.8359	-0.626184	0.795002	-0.787651	0.430901	0.999794	AL391069.3	antisense_RNA
ENSG00000258768.2	12.1904	-0.624764	0.767223	-0.814319	0.415462	0.999794	AL356019.2	lincRNA
ENSG00000261659.2	10.983	-0.622989	0.795023	-0.783611	0.433268	0.999794	Z92544.2	processed_transcript
ENSG00000274272.1	25.6093	-0.622101	0.529652	-1.17455	0.240176	0.999794	AC069281.2	processed_transcript
ENSG00000197905.8	117.476	-0.621998	0.362807	-1.71441	0.0864541	0.999794	TEAD4	protein_coding
ENSG00000170801.9	53.9581	-0.621019	0.410278	-1.51365	0.130113	0.999794	HTRA3	protein_coding
ENSG00000255769.7	24.8995	-0.61998	0.557312	-1.11245	0.265946	0.999794	GOLGA2P10	transcribed_unprocessed_pseudogene
ENSG00000168754.14	11.4483	-0.619623	0.802891	-0.77174	0.440268	0.999794	FAM178B	protein_coding
ENSG00000138347.15	102.117	-0.617576	0.364381	-1.69487	0.090101	0.999794	MYPN	protein_coding
ENSG00000144681.10	42.4406	-0.615978	0.436673	-1.41062	0.158357	0.999794	STAC	protein_coding
ENSG00000271344.1	16.7372	-0.611639	0.655239	-0.93346	0.350583	0.999794	AC018638.6	lincRNA
ENSG00000167100.14	16.9792	-0.609418	0.651851	-0.934904	0.349838	0.999794	SAMD14	protein_coding
ENSG00000158555.14	26.658	-0.606828	0.567587	-1.06914	0.285008	0.999794	GDPD5	protein_coding
ENSG00000242759.6	67.5324	-0.604329	0.348792	-1.73264	0.0831605	0.999794	LINC00882	lincRNA
ENSG00000185565.11	85.4367	-0.601373	0.374668	-1.60508	0.108476	0.999794	LSAMP	protein_coding
ENSG00000166387.11	9.73109	-0.60131	0.916656	-0.655982	0.511836	0.999794	PPFIBP2	protein_coding
ENSG00000172985.10	140.509	-0.599903	0.310383	-1.93279	0.0532626	0.999794	SH3RF3	protein_coding
ENSG00000164251.4	27.4275	-0.599605	0.56137	-1.06811	0.285471	0.999794	F2RL1	protein_coding
ENSG00000158715.5	40.9363	-0.59748	0.440434	-1.35657	0.174917	0.999794	SLC45A3	protein_coding
ENSG00000214837.8	10.1475	-0.587373	0.845378	-0.694805	0.487178	0.999794	LINC01347	transcribed_unprocessed_pseudogene
ENSG00000216775.2	33.1056	-0.587041	0.51504	-1.1398	0.25437	0.999794	AL109918.1	transcribed_unprocessed_pseudogene
ENSG00000254726.2	82.8398	-0.585348	0.33947	-1.7243	0.0846539	0.999794	MEX3A	protein_coding
ENSG00000270605.1	15.6897	-0.58363	0.711384	-0.820415	0.41198	0.999794	AL353622.1	antisense_RNA
ENSG00000271826.5	9.73631	-0.582232	0.886897	-0.656482	0.511514	0.999794	PLS3-AS1	antisense_RNA
ENSG00000188060.7	58.62	-0.581329	0.376335	-1.54471	0.122416	0.999794	RAB42	protein_coding
ENSG00000164542.12	24.1719	-0.579317	0.602287	-0.961862	0.336119	0.999794	KIAA0895	protein_coding
ENSG00000198826.10	51.4518	-0.578362	0.400515	-1.44404	0.148727	0.999794	ARHGAP11A	protein_coding
ENSG00000270127.2	10.6459	-0.578336	0.815327	-0.70933	0.47812	0.999794	AC027020.2	lincRNA
ENSG00000257815.5	17.9942	-0.577334	0.661378	-0.872927	0.382703	0.999794	LINC01481	antisense_RNA
ENSG00000275807.1	8.99836	-0.577253	0.881993	-0.654487	0.512798	0.999794	AC145285.7	antisense_RNA
ENSG00000155858.5	63.2509	-0.576699	0.372905	-1.5465	0.121983	0.999794	LSM11	protein_coding
ENSG00000138162.18	165.221	-0.576505	0.320258	-1.80013	0.0718405	0.999794	TACC2	protein_coding
ENSG00000161896.11	75.5817	-0.576502	0.358378	-1.60864	0.107695	0.999794	IP6K3	protein_coding
ENSG00000176887.6	39.7364	-0.575889	0.452466	-1.27278	0.203096	0.999794	SOX11	protein_coding
ENSG00000165434.7	243.176	-0.575463	0.301346	-1.90964	0.0561791	0.999794	PGM2L1	protein_coding
ENSG00000175691.8	29.0532	-0.574052	0.500046	-1.148	0.25097	0.999794	ZNF77	protein_coding
ENSG00000172000.7	62.8147	-0.572643	0.39372	-1.45444	0.145824	0.999794	ZNF556	protein_coding
ENSG00000205054.6	20.5415	-0.572167	0.586896	-0.974904	0.329608	0.999794	LINC01121	processed_transcript
ENSG00000235609.7	18.2821	-0.570108	0.740067	-0.770347	0.441094	0.999794	AF127577.4	lincRNA
ENSG00000223803.1	11.2663	-0.56988	0.847802	-0.672186	0.501466	0.999794	RPS20P14	processed_pseudogene
ENSG00000237188.3	12.404	-0.568685	0.774709	-0.734063	0.462911	0.999794	AC242426.3	antisense_RNA
ENSG00000135454.13	18.8699	-0.567943	0.644562	-0.881129	0.378248	0.999794	B4GALNT1	protein_coding
ENSG00000136490.8	65.2512	-0.565334	0.368794	-1.53292	0.125295	0.999794	LIMD2	protein_coding
ENSG00000163596.16	64.7353	-0.56325	0.358927	-1.56926	0.116587	0.999794	ICA1L	protein_coding
ENSG00000157542.9	37.4094	-0.562694	0.509596	-1.1042	0.269508	0.999794	KCNJ6	protein_coding
ENSG00000241081.1	13.8951	-0.562588	0.768565	-0.731997	0.46417	0.999794	AF111169.1	processed_pseudogene
ENSG00000138180.15	11.7154	-0.56072	0.780424	-0.718481	0.472461	0.999794	CEP55	protein_coding
ENSG00000168306.12	28.1515	-0.560665	0.54625	-1.02639	0.304708	0.999794	ACOX2	protein_coding
ENSG00000146530.11	24.9927	-0.559264	0.590364	-0.947321	0.343475	0.999794	VWDE	protein_coding
ENSG00000239922.1	24.7457	-0.557574	0.556048	-1.00274	0.315984	0.999794	AC092958.1	lincRNA
ENSG00000223768.1	104.932	-0.557076	0.297595	-1.87193	0.0612165	0.999794	LINC00205	lincRNA
ENSG00000135437.9	114.709	-0.556312	0.300885	-1.84892	0.0644695	0.999794	RDH5	protein_coding
ENSG00000184702.18	195.991	-0.555868	0.292229	-1.90217	0.0571496	0.999794	2019-09-05	protein_coding
ENSG00000196118.11	33.7142	-0.555063	0.489409	-1.13415	0.256732	0.999794	CCDC189	protein_coding
ENSG00000149582.15	98.9496	-0.552895	0.309416	-1.7869	0.0739539	0.999794	TMEM25	protein_coding
ENSG00000272572.1	9.38887	-0.552403	0.849469	-0.650293	0.515503	0.999794	AL138762.1	antisense_RNA
ENSG00000223485.2	15.0812	-0.551802	0.76136	-0.724758	0.4686	0.999794	LINC01615	lincRNA
ENSG00000164687.10	13.6765	-0.55011	0.727919	-0.75573	0.449811	0.999794	FABP5	protein_coding
ENSG00000185112.5	13.318	-0.549987	0.752409	-0.730969	0.464798	0.999794	FAM43A	protein_coding
ENSG00000137812.19	9.60273	-0.548934	0.98219	-0.558888	0.576238	0.999794	KNL1	protein_coding
ENSG00000264278.1	21.5761	-0.547587	0.596657	-0.917759	0.358745	0.999794	AC027575.2	lincRNA
ENSG00000146250.6	12.0579	-0.547559	0.857223	-0.638759	0.52298	0.999794	PRSS35	protein_coding
ENSG00000268362.5	16.1039	-0.546783	0.70511	-0.775459	0.438069	0.999794	AC092279.1	lincRNA
ENSG00000140511.11	42.6493	-0.546257	0.422554	-1.29275	0.196098	0.999794	HAPLN3	protein_coding
ENSG00000136842.13	32.7511	-0.540826	0.535693	-1.00958	0.312696	0.999794	TMOD1	protein_coding
ENSG00000151150.21	106.371	-0.540418	0.330636	-1.63448	0.102158	0.999794	ANK3	protein_coding
ENSG00000185760.15	23.9443	-0.539993	0.632893	-0.853215	0.39354	0.999794	KCNQ5	protein_coding
ENSG00000248890.1	16.089	-0.539754	0.672701	-0.802368	0.42234	0.999794	HHIP-AS1	antisense_RNA
ENSG00000163155.11	77.7897	-0.539315	0.329877	-1.6349	0.102071	0.999794	LYSMD1	protein_coding
ENSG00000166349.9	10.9325	-0.537695	0.829087	-0.648539	0.516636	0.999794	RAG1	protein_coding
ENSG00000234155.1	10.9594	-0.537163	0.845909	-0.635013	0.52542	0.999794	LINC02535	lincRNA
ENSG00000162711.16	10.821	-0.535825	0.813528	-0.658644	0.510124	0.999794	NLRP3	protein_coding
ENSG00000141956.13	98.4218	-0.535092	0.31366	-1.70596	0.0880151	0.999794	PRDM15	protein_coding
ENSG00000230295.1	11.8097	-0.5344	0.802941	-0.665552	0.505697	0.999794	GTF2IP23	unprocessed_pseudogene
ENSG00000272655.2	26.6889	-0.533312	0.519799	-1.026	0.304893	0.999794	POLR2J4	transcribed_unprocessed_pseudogene
ENSG00000183793.13	30.3755	-0.532103	0.519768	-1.02373	0.305961	0.999794	NPIPA5	protein_coding
ENSG00000175322.11	28.0425	-0.530967	0.552548	-0.960943	0.336581	0.999794	ZNF519	protein_coding
ENSG00000138161.13	28.0334	-0.530711	0.532953	-0.995792	0.319351	0.999794	CUZD1	protein_coding
ENSG00000170647.3	61.9735	-0.529916	0.415917	-1.27409	0.202631	0.999794	TMEM133	protein_coding
ENSG00000160447.6	14.5373	-0.529128	0.703197	-0.752461	0.451774	0.999794	PKN3	protein_coding
ENSG00000167191.11	94.8665	-0.52869	0.335415	-1.57623	0.114973	0.999794	GPRC5B	protein_coding
ENSG00000273382.1	17.8096	-0.528254	0.651748	-0.810519	0.417642	0.999794	AL356488.3	antisense_RNA
ENSG00000205336.11	143.672	-0.526408	0.383329	-1.37326	0.169673	0.999794	ADGRG1	protein_coding
ENSG00000279192.1	16.9999	-0.526062	0.725188	-0.725414	0.468198	0.999794	PWAR5	TEC
ENSG00000139173.9	72.8807	-0.525692	0.342046	-1.5369	0.124317	0.999794	TMEM117	protein_coding
ENSG00000171365.15	191.678	-0.525397	0.302071	-1.73932	0.0819792	0.999794	CLCN5	protein_coding
ENSG00000161179.13	35.2639	-0.52492	0.52705	-0.995958	0.319271	0.999794	YDJC	protein_coding
ENSG00000158286.12	8.92001	-0.524778	0.8602	-0.610065	0.541818	0.999794	RNF207	protein_coding
ENSG00000138587.5	19.7849	-0.524435	0.644829	-0.813294	0.41605	0.999794	MNS1	protein_coding
ENSG00000170873.18	101.181	-0.523465	0.324156	-1.61485	0.106342	0.999794	MTSS1	protein_coding
ENSG00000168646.12	22.2957	-0.521262	0.59789	-0.871836	0.383298	0.999794	AXIN2	protein_coding
ENSG00000188290.10	26.9929	-0.521081	0.566846	-0.919263	0.357958	0.999794	HES4	protein_coding
ENSG00000261236.7	259.772	-0.520912	0.266338	-1.95583	0.0504855	0.999794	BOP1	protein_coding
ENSG00000227376.1	16.3376	-0.519543	0.665216	-0.781014	0.434794	0.999794	FTH1P16	processed_pseudogene
ENSG00000263013.1	14.9426	-0.518937	0.719391	-0.721355	0.470691	0.999794	AC133065.4	sense_intronic
ENSG00000165124.17	623.462	-0.518388	0.284509	-1.82204	0.0684482	0.999794	SVEP1	protein_coding
ENSG00000174059.16	23.6747	-0.518373	0.595434	-0.870579	0.383984	0.999794	CD34	protein_coding
ENSG00000232024.2	9.26322	-0.518164	0.921625	-0.562229	0.57396	0.999794	LSM12P1	processed_pseudogene
ENSG00000187583.10	12.6808	-0.517438	0.734355	-0.704615	0.48105	0.999794	PLEKHN1	protein_coding
ENSG00000260261.2	35.1313	-0.517408	0.5025	-1.02967	0.303166	0.999794	AC124944.3	transcribed_unprocessed_pseudogene
ENSG00000145604.15	160.775	-0.516623	0.271057	-1.90596	0.0566556	0.999794	SKP2	protein_coding
ENSG00000250041.2	21.3829	-0.513925	0.612478	-0.839091	0.401418	0.999794	AC069360.1	lincRNA
ENSG00000260751.2	15.5303	-0.51374	0.711659	-0.721891	0.470361	0.999794	AC008870.2	sense_intronic
ENSG00000173611.17	83.246	-0.512794	0.414269	-1.23783	0.21578	0.999794	SCAI	protein_coding
ENSG00000162636.15	126.632	-0.512449	0.296815	-1.72649	0.0842586	0.999794	FAM102B	protein_coding
ENSG00000143772.9	43.39	-0.511719	0.453061	-1.12947	0.2587	0.999794	ITPKB	protein_coding
ENSG00000250251.6	79.4949	-0.508489	0.385754	-1.31817	0.187447	0.999794	PKD1P6	transcribed_unprocessed_pseudogene
ENSG00000159363.17	232.276	-0.507252	0.261941	-1.93651	0.0528054	0.999794	ATP13A2	protein_coding
ENSG00000138395.14	137.751	-0.506798	0.283188	-1.78961	0.0735162	0.999794	CDK15	protein_coding
ENSG00000180730.4	82.6126	-0.506231	0.423009	-1.19674	0.231409	0.999794	SHISA2	protein_coding
ENSG00000139132.14	28.3882	-0.505151	0.572183	-0.882849	0.377318	0.999794	FGD4	protein_coding
ENSG00000261167.1	13.5328	-0.502893	0.741181	-0.678502	0.497453	0.999794	AC107027.3	sense_overlapping
ENSG00000255508.7	10.5416	-0.501268	0.876228	-0.572075	0.567271	0.999794	AP002990.1	protein_coding
ENSG00000211454.13	15.1366	-0.50126	0.711653	-0.70436	0.481209	0.999794	AKR7L	polymorphic_pseudogene
ENSG00000177694.15	85.2441	-0.501054	0.330556	-1.51579	0.129572	0.999794	NAALADL2	protein_coding
ENSG00000182873.5	14.6241	-0.499816	0.700871	-0.713135	0.475762	0.999794	PRKCZ-AS1	antisense_RNA
ENSG00000176595.3	49.7894	-0.499075	0.405197	-1.23168	0.218067	0.999794	KBTBD11	protein_coding
ENSG00000166451.13	27.1278	-0.498914	0.52678	-0.947101	0.343587	0.999794	CENPN	protein_coding
ENSG00000272841.1	27.6664	-0.497744	0.513501	-0.969314	0.332388	0.999794	AL139393.2	antisense_RNA
ENSG00000167889.12	13.3781	-0.497479	0.716379	-0.694435	0.48741	0.999794	MGAT5B	protein_coding
ENSG00000214357.8	14.8713	-0.496981	0.696204	-0.713844	0.475324	0.999794	NEURL1B	protein_coding
ENSG00000139044.10	54.1443	-0.496578	0.39693	-1.25105	0.210917	0.999794	B4GALNT3	protein_coding
ENSG00000175984.14	20.1127	-0.496258	0.620631	-0.799603	0.423941	0.999794	DENND2C	protein_coding
ENSG00000147912.12	132.066	-0.496103	0.292944	-1.69351	0.0903591	0.999794	FBXO10	protein_coding
ENSG00000151320.10	21.6797	-0.495602	0.601389	-0.824096	0.409885	0.999794	AKAP6	protein_coding
ENSG00000147224.10	135.489	-0.494808	0.281903	-1.75524	0.0792176	0.999794	PRPS1	protein_coding
ENSG00000155792.9	20.3673	-0.494519	0.639716	-0.77303	0.439505	0.999794	DEPTOR	protein_coding
ENSG00000228623.5	12.6189	-0.494238	0.748325	-0.660459	0.508959	0.999794	ZNF883	protein_coding
ENSG00000253159.2	11.5604	-0.492724	0.843498	-0.584144	0.559124	0.999794	PCDHGA12	protein_coding
ENSG00000145194.17	19.1209	-0.492594	0.605908	-0.812985	0.416227	0.999794	ECE2	protein_coding
ENSG00000235513.1	10.772	-0.490084	0.835046	-0.586895	0.557274	0.999794	AL035681.1	antisense_RNA
ENSG00000259426.5	9.94465	-0.489242	0.824025	-0.593723	0.552698	0.999794	AC027237.3	antisense_RNA
ENSG00000169607.12	11.1124	-0.488995	0.854177	-0.572476	0.567	0.999794	CKAP2L	protein_coding
ENSG00000230479.1	16.4348	-0.488834	0.658999	-0.741783	0.458219	0.999794	AP000695.1	antisense_RNA
ENSG00000258017.1	10.3386	-0.487544	0.902025	-0.5405	0.588852	0.999794	AC011603.2	antisense_RNA
ENSG00000146670.9	15.3318	-0.48751	0.705135	-0.691371	0.489333	0.999794	CDCA5	protein_coding
ENSG00000168685.14	20.1688	-0.486275	0.740765	-0.65645	0.511535	0.999794	IL7R	protein_coding
ENSG00000255468.6	13.4325	-0.485657	0.728481	-0.666672	0.504982	0.999794	AP001107.9	antisense_RNA
ENSG00000147804.9	25.9622	-0.485189	0.597359	-0.812224	0.416663	0.999794	SLC39A4	protein_coding
ENSG00000260778.5	17.769	-0.485153	0.661954	-0.732911	0.463613	0.999794	AC009065.4	lincRNA
ENSG00000272447.1	19.5411	-0.48495	0.598374	-0.810446	0.417684	0.999794	AL135925.1	lincRNA
ENSG00000281912.1	8.87264	-0.484758	0.876	-0.553377	0.580005	0.999794	LINC01144	lincRNA
ENSG00000226221.1	14.7087	-0.484289	0.741698	-0.652947	0.513791	0.999794	AC022431.1	processed_pseudogene
ENSG00000186767.6	48.8791	-0.483905	0.481005	-1.00603	0.314401	0.999794	SPIN4	protein_coding
ENSG00000188766.12	93.067	-0.483874	0.322538	-1.50021	0.133561	0.999794	SPRED3	protein_coding
ENSG00000187860.10	24.0353	-0.483768	0.543958	-0.889349	0.373816	0.999794	CCDC157	protein_coding
ENSG00000272163.1	25.8536	-0.483604	0.536221	-0.901874	0.367124	0.999794	AF106564.1	antisense_RNA
ENSG00000164236.11	13.807	-0.483304	0.898932	-0.537643	0.590824	0.999794	ANKRD33B	protein_coding
ENSG00000278107.1	14.9673	-0.48304	0.710313	-0.680039	0.49648	0.999794	AC027575.4	lincRNA
ENSG00000166147.13	10175.1	-0.481998	0.246738	-1.95348	0.0507629	0.999794	FBN1	protein_coding
ENSG00000260136.5	25.2236	-0.481836	0.553638	-0.87031	0.384131	0.999794	AC008915.2	lincRNA
ENSG00000165304.7	39.336	-0.481092	0.474222	-1.01449	0.310351	0.999794	MELK	protein_coding
ENSG00000145358.6	113.135	-0.480819	0.375771	-1.27955	0.200703	0.999794	DDIT4L	protein_coding
ENSG00000141294.9	25.9121	-0.480603	0.529488	-0.907675	0.36405	0.999794	LRRC46	protein_coding
ENSG00000139269.2	12.5412	-0.480442	0.782962	-0.613621	0.539466	0.999794	INHBE	protein_coding
ENSG00000260526.1	12.8938	-0.479948	0.778521	-0.616486	0.537574	0.999794	AC109347.1	antisense_RNA
ENSG00000260461.1	27.8517	-0.47918	0.540013	-0.88735	0.37489	0.999794	AL133355.1	sense_overlapping
ENSG00000145386.9	22.0426	-0.477972	0.572004	-0.835608	0.403375	0.999794	CCNA2	protein_coding
ENSG00000182263.13	66.9811	-0.477491	0.375588	-1.27132	0.203615	0.999794	FIGN	protein_coding
ENSG00000280143.1	16.2639	-0.477318	0.788266	-0.605529	0.544827	0.999794	AP000892.3	TEC
ENSG00000198846.5	33.6268	-0.477173	0.53846	-0.886181	0.37552	0.999794	TOX	protein_coding
ENSG00000272617.2	73.7775	-0.476083	0.343518	-1.38591	0.165776	0.999794	COG8	protein_coding
ENSG00000224699.8	10.6572	-0.474594	0.812682	-0.583985	0.55923	0.999794	LAMTOR5-AS1	processed_transcript
ENSG00000164188.8	30.2852	-0.474414	0.593227	-0.799717	0.423875	0.999794	RANBP3L	protein_coding
ENSG00000179241.12	166.097	-0.473926	0.276921	-1.71141	0.087005	0.999794	LDLRAD3	protein_coding
ENSG00000214367.7	108.087	-0.473346	0.336811	-1.40538	0.15991	0.999794	HAUS3	protein_coding
ENSG00000177692.11	18.6456	-0.472854	0.63272	-0.747334	0.454862	0.999794	DNAJC28	protein_coding
ENSG00000198771.10	33.3325	-0.472109	0.517212	-0.912795	0.36135	0.999794	RCSD1	protein_coding
ENSG00000210196.2	10.0722	-0.471166	0.832308	-0.566096	0.571329	0.999794	MT-TP	Mt_tRNA
ENSG00000241945.7	23.8834	-0.467317	0.552656	-0.845583	0.397785	0.999794	PWP2	protein_coding
ENSG00000279861.1	21.741	-0.466839	0.635764	-0.734297	0.462768	0.999794	AC073548.1	TEC
ENSG00000145736.14	15.1927	-0.46484	0.692079	-0.671658	0.501802	0.999794	GTF2H2	protein_coding
ENSG00000168268.10	551.16	-0.463562	0.2409	-1.92429	0.0543184	0.999794	NT5DC2	protein_coding
ENSG00000182809.10	418.304	-0.462718	0.265574	-1.74233	0.0814509	0.999794	CRIP2	protein_coding
ENSG00000135835.11	157.273	-0.461746	0.277008	-1.66691	0.0955328	0.999794	KIAA1614	protein_coding
ENSG00000167476.10	274.961	-0.460479	0.312385	-1.47408	0.140461	0.999794	JSRP1	protein_coding
ENSG00000171798.17	13.2139	-0.460177	0.75659	-0.608226	0.543038	0.999794	KNDC1	protein_coding
ENSG00000266053.2	16.1773	-0.459142	0.712222	-0.644661	0.519147	0.999794	NDUFV2-AS1	antisense_RNA
ENSG00000185920.15	35.5	-0.458978	0.491864	-0.93314	0.350747	0.999794	PTCH1	protein_coding
ENSG00000278133.1	39.2612	-0.458735	0.444736	-1.03148	0.302317	0.999794	AC135050.6	sense_intronic
ENSG00000153002.11	48.4359	-0.45853	0.450915	-1.01689	0.309206	0.999794	CPB1	protein_coding
ENSG00000154920.14	12.5569	-0.458425	0.744016	-0.616149	0.537796	0.999794	EME1	protein_coding
ENSG00000198756.10	262.712	-0.457567	0.233738	-1.95761	0.0502758	0.999794	COLGALT2	protein_coding
ENSG00000142494.13	9.90169	-0.457261	0.921281	-0.496331	0.61966	0.999794	SLC47A1	protein_coding
ENSG00000272144.1	11.275	-0.456824	0.798265	-0.572271	0.567138	0.999794	AC025171.4	lincRNA
ENSG00000226688.6	34.6117	-0.454278	0.478337	-0.949702	0.342263	0.999794	ENTPD1-AS1	antisense_RNA
ENSG00000187801.14	27.1081	-0.453508	0.563508	-0.804794	0.420938	0.999794	ZFP69B	protein_coding
ENSG00000177875.4	12.7279	-0.452483	0.735782	-0.614968	0.538576	0.999794	CCDC184	protein_coding
ENSG00000213928.8	102.918	-0.451795	0.324864	-1.39072	0.164309	0.999794	IRF9	protein_coding
ENSG00000267199.1	17.1782	-0.451395	0.682488	-0.661396	0.508359	0.999794	AP001029.2	antisense_RNA
ENSG00000255176.1	9.50564	-0.450028	0.981082	-0.458705	0.646446	0.999794	AP000941.1	antisense_RNA
ENSG00000141449.14	22.4242	-0.449657	0.571221	-0.787186	0.431173	0.999794	GREB1L	protein_coding
ENSG00000183876.8	25.3184	-0.4484	0.541717	-0.827739	0.407818	0.999794	ARSI	protein_coding
ENSG00000229563.6	10.288	-0.447782	0.881214	-0.508142	0.611354	0.999794	LINC01204	lincRNA
ENSG00000176124.11	25.0462	-0.447211	0.546296	-0.818626	0.413	0.999794	DLEU1	processed_transcript
ENSG00000274104.1	9.42325	-0.446138	0.895274	-0.498326	0.618254	0.999794	AC020910.4	lincRNA
ENSG00000251661.3	14.2388	-0.44548	0.715703	-0.622438	0.533654	0.999794	AC136475.1	antisense_RNA
ENSG00000177084.16	155.961	-0.445376	0.259992	-1.71304	0.0867052	0.999794	POLE	protein_coding
ENSG00000197457.9	209.621	-0.444761	0.267421	-1.66315	0.0962824	0.999794	STMN3	protein_coding
ENSG00000181938.13	19.1703	-0.44355	0.659807	-0.672242	0.50143	0.999794	GINS3	protein_coding
ENSG00000228981.3	10.9011	-0.443059	0.914544	-0.484458	0.628061	0.999794	AC097658.1	processed_pseudogene
ENSG00000138780.14	51.0428	-0.442865	0.437705	-1.01179	0.31164	0.999794	GSTCD	protein_coding
ENSG00000196205.8	166.263	-0.442851	0.28804	-1.53746	0.12418	0.999794	EEF1A1P5	processed_pseudogene
ENSG00000233325.3	16.9163	-0.442704	0.653476	-0.67746	0.498114	0.999794	MIPEPP3	transcribed_unprocessed_pseudogene
ENSG00000250286.1	9.27422	-0.440997	0.886107	-0.497679	0.61871	0.999794	AC021491.2	processed_transcript
ENSG00000197020.10	48.1816	-0.440348	0.491254	-0.896377	0.370051	0.999794	ZNF100	protein_coding
ENSG00000150764.13	280.931	-0.439434	0.246125	-1.78541	0.0741944	0.999794	DIXDC1	protein_coding
ENSG00000167371.17	50.8112	-0.435965	0.434093	-1.00431	0.315229	0.999794	PRRT2	protein_coding
ENSG00000153046.17	134.658	-0.435829	0.281041	-1.55077	0.120957	0.999794	CDYL	protein_coding
ENSG00000198331.10	52.2384	-0.43543	0.408622	-1.06561	0.286602	0.999794	HYLS1	protein_coding
ENSG00000137343.17	206.396	-0.433929	0.244074	-1.77785	0.0754277	0.999794	ATAT1	protein_coding
ENSG00000189320.8	98.7015	-0.433653	0.317059	-1.36774	0.171395	0.999794	FAM180A	protein_coding
ENSG00000172159.15	66.7646	-0.433512	0.384652	-1.12702	0.259732	0.999794	FRMD3	protein_coding
ENSG00000198324.13	140.26	-0.433462	0.281676	-1.53887	0.123837	0.999794	FAM109A	protein_coding
ENSG00000205208.4	94.1374	-0.433186	0.312823	-1.38476	0.166125	0.999794	C4orf46	protein_coding
ENSG00000171316.11	16.4583	-0.432813	0.685002	-0.631842	0.52749	0.999794	CHD7	protein_coding
ENSG00000184922.13	207.36	-0.431987	0.274976	-1.571	0.116183	0.999794	FMNL1	protein_coding
ENSG00000273061.1	11.0405	-0.431191	0.823434	-0.523649	0.600522	0.999794	CDC37L1-AS1	lincRNA
ENSG00000140905.10	10.0496	-0.429737	0.845888	-0.508031	0.611432	0.999794	GCSH	protein_coding
ENSG00000261786.1	172.999	-0.429414	0.275095	-1.56097	0.118532	0.999794	AC006058.1	lincRNA
ENSG00000136040.8	24.912	-0.429391	0.5876	-0.730754	0.464929	0.999794	PLXNC1	protein_coding
ENSG00000249846.6	18.0761	-0.428159	0.626994	-0.682875	0.494686	0.999794	LINC02021	lincRNA
ENSG00000204956.5	209.823	-0.427486	0.284554	-1.5023	0.133019	0.999794	PCDHGA1	protein_coding
ENSG00000257151.1	58.2841	-0.426315	0.458183	-0.930448	0.352139	0.999794	PWAR6	lincRNA
ENSG00000172006.11	56.5451	-0.426065	0.376497	-1.13166	0.257779	0.999794	ZNF554	protein_coding
ENSG00000162458.12	142.912	-0.426044	0.267858	-1.59056	0.111709	0.999794	FBLIM1	protein_coding
ENSG00000164056.10	164.605	-0.425742	0.266085	-1.60002	0.109593	0.999794	SPRY1	protein_coding
ENSG00000169926.10	262.319	-0.425589	0.2472	-1.72164	0.085135	0.999794	KLF13	protein_coding
ENSG00000248479.1	9.01694	-0.425546	0.91595	-0.464595	0.642222	0.999794	AC104137.1	lincRNA
ENSG00000283041.1	146.396	-0.424304	0.296519	-1.43095	0.152445	0.999794	AC008038.1	processed_pseudogene
ENSG00000197933.12	15.2827	-0.423376	0.685199	-0.617888	0.536649	0.999794	ZNF823	protein_coding
ENSG00000173599.13	102.122	-0.423185	0.302757	-1.39777	0.162183	0.999794	PC	protein_coding
ENSG00000234779.1	16.2166	-0.422536	0.725328	-0.582545	0.5602	0.999794	AL450003.2	antisense_RNA
ENSG00000205795.4	15.0221	-0.422492	0.681326	-0.620103	0.53519	0.999794	CYS1	protein_coding
ENSG00000196345.12	78.9519	-0.419592	0.340754	-1.23137	0.218186	0.999794	ZKSCAN7	protein_coding
ENSG00000146414.15	191.503	-0.419304	0.256077	-1.63741	0.101544	0.999794	SHPRH	protein_coding
ENSG00000275160.1	9.20383	-0.417557	0.911121	-0.458289	0.646745	0.999794	AL354718.1	processed_pseudogene
ENSG00000272631.1	25.218	-0.416892	0.540814	-0.770861	0.44079	0.999794	AC067750.1	antisense_RNA
ENSG00000278662.4	9.86139	-0.415425	0.850411	-0.488499	0.625197	0.999794	GOLGA6L10	protein_coding
ENSG00000141068.13	173.066	-0.415209	0.277564	-1.49591	0.134678	0.999794	KSR1	protein_coding
ENSG00000143429.10	50.8875	-0.415183	0.413814	-1.00331	0.315713	0.999794	AC116050.1	transcribed_unprocessed_pseudogene
ENSG00000256433.2	29.8709	-0.415058	0.502572	-0.825869	0.408879	0.999794	AC005840.3	lincRNA
ENSG00000139880.19	96.9039	-0.41266	0.337773	-1.22171	0.221818	0.999794	CDH24	protein_coding
ENSG00000138735.15	23.4379	-0.412607	0.635721	-0.649037	0.516314	0.999794	PDE5A	protein_coding
ENSG00000159761.14	38.9363	-0.412218	0.480101	-0.858608	0.390557	0.999794	C16orf86	protein_coding
ENSG00000141384.12	11.0115	-0.412213	0.806871	-0.510879	0.609436	0.999794	TAF4B	protein_coding
ENSG00000136149.6	122.342	-0.411575	0.335887	-1.22534	0.220447	0.999794	RPL13AP25	processed_pseudogene
ENSG00000154447.14	132.15	-0.411543	0.289196	-1.42306	0.154719	0.999794	SH3RF1	protein_coding
ENSG00000136720.6	120.697	-0.411306	0.288	-1.42815	0.153249	0.999794	HS6ST1	protein_coding
ENSG00000275457.1	28.4761	-0.411155	0.535535	-0.767747	0.442638	0.999794	AL117332.1	antisense_RNA
ENSG00000143878.9	352.238	-0.410236	0.23394	-1.7536	0.0794994	0.999794	RHOB	protein_coding
ENSG00000230333.6	10.2295	-0.410141	0.818841	-0.50088	0.616455	0.999794	AC004160.1	processed_transcript
ENSG00000167103.11	40.1222	-0.409238	0.456115	-0.897227	0.369598	0.999794	PIP5KL1	protein_coding
ENSG00000280789.1	36.7684	-0.409143	0.454894	-0.899425	0.368426	0.999794	PAGR1	protein_coding
ENSG00000277053.4	31.6463	-0.409083	0.525056	-0.779123	0.435907	0.999794	GTF2IP1	transcribed_unprocessed_pseudogene
ENSG00000198939.7	16.5511	-0.409023	0.686558	-0.595759	0.551336	0.999794	ZFP2	protein_coding
ENSG00000250510.7	87.3311	-0.408822	0.318229	-1.28468	0.198904	0.999794	GPR162	protein_coding
ENSG00000275183.1	33.4819	-0.407838	0.493549	-0.826338	0.408612	0.999794	LENG9	protein_coding
ENSG00000273619.1	20.3214	-0.407401	0.62391	-0.65298	0.513769	0.999794	AL121832.2	antisense_RNA
ENSG00000248202.1	10.9869	-0.406429	0.801394	-0.507152	0.612048	0.999794	LINC02234	lincRNA
ENSG00000198225.5	9.0788	-0.405764	0.897086	-0.452314	0.651043	0.999794	FKBP1C	protein_coding
ENSG00000258311.5	86.8756	-0.405656	0.380147	-1.0671	0.285925	0.999794	AC009779.3	protein_coding
ENSG00000278864.1	25.4092	-0.405639	0.615505	-0.659035	0.509873	0.999794	AC055811.4	TEC
ENSG00000279407.1	12.2055	-0.405472	0.873652	-0.464112	0.642567	0.999794	AC007191.1	TEC
ENSG00000196369.11	46.6098	-0.404195	0.433547	-0.932298	0.351183	0.999794	SRGAP2B	protein_coding
ENSG00000183828.14	30.2712	-0.404006	0.520611	-0.776023	0.437735	0.999794	NUDT14	protein_coding
ENSG00000137285.9	104.471	-0.403893	0.30399	-1.32864	0.183967	0.999794	TUBB2B	protein_coding
ENSG00000145536.15	62.1549	-0.403689	0.418061	-0.965624	0.334232	0.999794	ADAMTS16	protein_coding
ENSG00000262227.1	10.283	-0.403581	0.860854	-0.468814	0.639202	0.999794	AC004771.3	antisense_RNA
ENSG00000212719.10	112.737	-0.403567	0.292928	-1.3777	0.168295	0.999794	C17orf51	protein_coding
ENSG00000154928.16	20.0942	-0.403275	0.737885	-0.546528	0.584703	0.999794	EPHB1	protein_coding
ENSG00000149557.12	8.88426	-0.403044	0.886093	-0.454855	0.649214	0.999794	FEZ1	protein_coding
ENSG00000187699.10	63.1984	-0.402935	0.396323	-1.01668	0.309304	0.999794	C2orf88	protein_coding
ENSG00000176749.8	46.5295	-0.402572	0.477672	-0.842779	0.399352	0.999794	CDK5R1	protein_coding
ENSG00000231652.2	8.85462	-0.402503	0.883386	-0.455636	0.648652	0.999794	AL590428.1	antisense_RNA
ENSG00000146147.14	37.0867	-0.402428	0.452948	-0.888464	0.374291	0.999794	MLIP	protein_coding
ENSG00000170522.9	429.67	-0.402329	0.229084	-1.75625	0.0790453	0.999794	ELOVL6	protein_coding
ENSG00000188312.13	71.5167	-0.40201	0.352206	-1.14141	0.253701	0.999794	CENPP	protein_coding
ENSG00000161681.15	15.6188	-0.401348	0.680162	-0.590077	0.555139	0.999794	SHANK1	protein_coding
ENSG00000174236.3	10.2342	-0.4013	0.819546	-0.489661	0.624374	0.999794	REP15	protein_coding
ENSG00000153815.16	133.823	-0.401169	0.285767	-1.40383	0.160368	0.999794	CMIP	protein_coding
ENSG00000152377.13	3861.57	-0.399895	0.227758	-1.75579	0.0791242	0.999794	SPOCK1	protein_coding
ENSG00000183287.13	51.4954	-0.399012	0.396117	-1.00731	0.313787	0.999794	CCBE1	protein_coding
ENSG00000244627.5	26.9123	-0.398901	0.544662	-0.732383	0.463935	0.999794	Z98749.2	transcribed_unprocessed_pseudogene
ENSG00000267871.5	9.21877	-0.398887	0.860175	-0.463728	0.642843	0.999794	AC005261.1	antisense_RNA
ENSG00000269019.1	14.7931	-0.398497	0.72517	-0.549522	0.582647	0.999794	AC002985.2	antisense_RNA
ENSG00000272054.1	10.0584	-0.398165	0.842255	-0.472737	0.636401	0.999794	AC007390.2	sense_intronic
ENSG00000214922.9	17.3906	-0.397263	0.63173	-0.62885	0.529447	0.999794	HLA-F-AS1	processed_transcript
ENSG00000248905.8	214.132	-0.396627	0.241593	-1.64171	0.10065	0.999794	FMN1	protein_coding
ENSG00000179820.15	418.653	-0.396568	0.207005	-1.91575	0.0553974	0.999794	MYADM	protein_coding
ENSG00000158158.11	54.529	-0.396358	0.380214	-1.04246	0.297198	0.999794	CNNM4	protein_coding
ENSG00000146677.7	19.0072	-0.396307	0.663764	-0.59706	0.550467	0.999794	AC004453.1	processed_pseudogene
ENSG00000254154.8	14.3595	-0.39606	0.81726	-0.484619	0.627946	0.999794	AL359075.2	processed_transcript
ENSG00000272325.1	541.502	-0.395513	0.224643	-1.76063	0.078301	0.999794	NUDT3	protein_coding
ENSG00000267519.5	123.738	-0.395448	0.292951	-1.34988	0.177055	0.999794	AC020916.1	lincRNA
ENSG00000160255.17	9.3314	-0.394532	0.844793	-0.467016	0.640489	0.999794	ITGB2	protein_coding
ENSG00000159263.15	61.6225	-0.394217	0.374337	-1.05311	0.292291	0.999794	SIM2	protein_coding
ENSG00000180537.12	122.545	-0.39394	0.299863	-1.31373	0.188937	0.999794	RNF182	protein_coding
ENSG00000179869.14	483.587	-0.393782	0.236933	-1.662	0.0965137	0.999794	ABCA13	protein_coding
ENSG00000243943.9	272.111	-0.39359	0.220914	-1.78165	0.0748069	0.999794	ZNF512	protein_coding
ENSG00000168067.11	96.4958	-0.393578	0.309582	-1.27132	0.203614	0.999794	MAP4K2	protein_coding
ENSG00000140280.13	26.2852	-0.393247	0.560346	-0.701793	0.482808	0.999794	LYSMD2	protein_coding
ENSG00000150672.16	13.8511	-0.391772	0.725793	-0.539785	0.589345	0.999794	DLG2	protein_coding
ENSG00000185442.12	57.2229	-0.391278	0.389156	-1.00545	0.314679	0.999794	FAM174B	protein_coding
ENSG00000146281.5	31.7715	-0.391016	0.509626	-0.767259	0.442927	0.999794	PM20D2	protein_coding
ENSG00000250988.7	8.90579	-0.390968	0.878531	-0.445024	0.656302	0.999794	SNHG21	antisense_RNA
ENSG00000220785.7	86.9243	-0.390742	0.320648	-1.2186	0.222996	0.999794	MTMR9LP	transcribed_unprocessed_pseudogene
ENSG00000173457.10	983.741	-0.39027	0.210063	-1.85788	0.0631866	0.999794	PPP1R14B	protein_coding
ENSG00000225756.1	61.1518	-0.390136	0.372845	-1.04638	0.295388	0.999794	DBH-AS1	antisense_RNA
ENSG00000233895.1	12.7417	-0.390083	0.76652	-0.508901	0.610822	0.999794	AL121761.1	lincRNA
ENSG00000154162.14	10.8163	-0.389101	0.949667	-0.409723	0.682009	0.999794	CDH12	protein_coding
ENSG00000166402.8	221.106	-0.389096	0.25158	-1.54661	0.121957	0.999794	TUB	protein_coding
ENSG00000171522.5	321.934	-0.388856	0.222971	-1.74397	0.0811638	0.999794	PTGER4	protein_coding
ENSG00000214595.11	15.5621	-0.388701	0.684437	-0.567913	0.570094	0.999794	EML6	protein_coding
ENSG00000198910.12	40.326	-0.388448	0.482175	-0.805618	0.420463	0.999794	L1CAM	protein_coding
ENSG00000143476.17	9.50746	-0.388407	0.955168	-0.406637	0.684275	0.999794	DTL	protein_coding
ENSG00000156875.13	26.1185	-0.387862	0.550843	-0.704124	0.481355	0.999794	MFSD14A	protein_coding
ENSG00000228436.2	58.4768	-0.387368	0.380734	-1.01742	0.308952	0.999794	AL139260.1	antisense_RNA
ENSG00000260428.2	25.7245	-0.386868	0.56036	-0.690392	0.489947	0.999794	SCX	protein_coding
ENSG00000196418.12	18.399	-0.386501	0.624315	-0.61908	0.535863	0.999794	ZNF124	protein_coding
ENSG00000170439.6	35.7976	-0.385967	0.479137	-0.805545	0.420505	0.999794	METTL7B	protein_coding
ENSG00000163888.3	12.8395	-0.385047	0.751031	-0.512691	0.608167	0.999794	CAMK2N2	protein_coding
ENSG00000164440.14	176.189	-0.383732	0.264971	-1.4482	0.14756	0.999794	TXLNB	protein_coding
ENSG00000145362.17	375.131	-0.383638	0.215849	-1.77734	0.0755121	0.999794	ANK2	protein_coding
ENSG00000172572.6	23.698	-0.383324	0.588045	-0.651862	0.51449	0.999794	PDE3A	protein_coding
ENSG00000138193.15	98.721	-0.383038	0.313717	-1.22097	0.222098	0.999794	PLCE1	protein_coding
ENSG00000149243.15	16.9664	-0.382939	0.733469	-0.522092	0.601606	0.999794	KLHL35	protein_coding
ENSG00000168502.17	392.183	-0.382336	0.21152	-1.80756	0.0706747	0.999794	MTCL1	protein_coding
ENSG00000174370.9	49.4202	-0.380526	0.397767	-0.956657	0.338741	0.999794	C11orf45	protein_coding
ENSG00000279030.1	13.9934	-0.380335	0.828885	-0.458852	0.646341	0.999794	AC007336.3	TEC
ENSG00000161021.12	357.476	-0.380118	0.207535	-1.83159	0.0670127	0.999794	MAML1	protein_coding
ENSG00000137310.11	55.9291	-0.379656	0.385075	-0.985926	0.324169	0.999794	TCF19	protein_coding
ENSG00000182541.17	234.124	-0.379178	0.261344	-1.45088	0.146813	0.999794	LIMK2	protein_coding
ENSG00000241014.1	56.076	-0.378768	0.382666	-0.989813	0.322265	0.999794	AC114490.1	processed_transcript
ENSG00000226950.6	91.6127	-0.378563	0.326244	-1.16037	0.245899	0.999794	DANCR	processed_transcript
ENSG00000260233.3	11.7319	-0.377837	0.7905	-0.477973	0.63267	0.999794	SSSCA1-AS1	processed_transcript
ENSG00000243244.5	77.4512	-0.376672	0.355779	-1.05872	0.289725	0.999794	STON1	protein_coding
ENSG00000155465.18	80.0025	-0.375795	0.34981	-1.07428	0.282696	0.999794	SLC7A7	protein_coding
ENSG00000166033.11	13014.8	-0.374498	0.239468	-1.56387	0.117848	0.999794	HTRA1	protein_coding
ENSG00000253846.2	418.847	-0.37417	0.237567	-1.57501	0.115254	0.999794	PCDHGA10	protein_coding
ENSG00000251615.3	24.9423	-0.37332	0.587996	-0.634904	0.525491	0.999794	AC104825.2	lincRNA
ENSG00000271335.5	18.4711	-0.373128	0.653297	-0.571145	0.567901	0.999794	AL117336.3	antisense_RNA
ENSG00000260822.1	9.3825	-0.37312	0.923057	-0.404222	0.68605	0.999794	AC004656.1	sense_overlapping
ENSG00000156026.14	231.995	-0.373088	0.242728	-1.53706	0.124278	0.999794	MCU	protein_coding
ENSG00000165757.8	224.067	-0.372671	0.235907	-1.57973	0.114168	0.999794	JCAD	protein_coding
ENSG00000198796.6	379.088	-0.372298	0.218158	-1.70655	0.0879052	0.999794	ALPK2	protein_coding
ENSG00000227825.4	14.9375	-0.372295	0.702163	-0.530212	0.595965	0.999794	SLC9A7P1	transcribed_processed_pseudogene
ENSG00000160957.12	64.4386	-0.371839	0.377909	-0.983936	0.325147	0.999794	RECQL4	protein_coding
ENSG00000147100.10	438.313	-0.371442	0.217011	-1.71163	0.086965	0.999794	SLC16A2	protein_coding
ENSG00000161888.11	14.7869	-0.370924	0.698191	-0.531265	0.595235	0.999794	SPC24	protein_coding
ENSG00000183814.15	14.0817	-0.369692	0.788895	-0.46862	0.639341	0.999794	LIN9	protein_coding
ENSG00000284024.1	15.8883	-0.368962	0.703952	-0.52413	0.600188	0.999794	AC069544.2	protein_coding
ENSG00000140848.16	105.531	-0.368309	0.295063	-1.24824	0.211944	0.999794	CPNE2	protein_coding
ENSG00000247400.3	20.43	-0.367696	0.639232	-0.575216	0.565145	0.999794	DNAJC3-AS1	lincRNA
ENSG00000274211.4	134.81	-0.367559	0.276592	-1.32889	0.183886	0.999794	SOCS7	protein_coding
ENSG00000178573.6	163.701	-0.367303	0.260018	-1.4126	0.157773	0.999794	MAF	protein_coding
ENSG00000169914.5	85.3893	-0.367127	0.337983	-1.08623	0.277378	0.999794	OTUD3	protein_coding
ENSG00000263006.6	18.7053	-0.366907	0.766366	-0.478763	0.632108	0.999794	ROCK1P1	transcribed_unprocessed_pseudogene
ENSG00000135502.17	37.7391	-0.366028	0.463819	-0.789161	0.430018	0.999794	SLC26A10	protein_coding
ENSG00000135048.13	223.106	-0.365909	0.247417	-1.47892	0.139163	0.999794	TMEM2	protein_coding
ENSG00000183023.18	21.7421	-0.365501	0.582115	-0.627885	0.530079	0.999794	SLC8A1	protein_coding
ENSG00000184481.16	72.2224	-0.36501	0.370037	-0.986416	0.323929	0.999794	FOXO4	protein_coding
ENSG00000160145.15	23.2148	-0.3649	0.555605	-0.656761	0.511335	0.999794	KALRN	protein_coding
ENSG00000138400.12	20.5076	-0.364798	0.617499	-0.590767	0.554676	0.999794	MDH1B	protein_coding
ENSG00000274602.4	102.4	-0.364335	0.303095	-1.20205	0.229344	0.999794	PI4KAP1	transcribed_unprocessed_pseudogene
ENSG00000168056.15	1565.43	-0.364218	0.225539	-1.61487	0.106338	0.999794	LTBP3	protein_coding
ENSG00000165802.22	498.346	-0.363519	0.208348	-1.74477	0.0810254	0.999794	NSMF	protein_coding
ENSG00000265366.6	9.18475	-0.363509	0.902867	-0.402616	0.687231	0.999794	GLUD1P2	transcribed_unprocessed_pseudogene
ENSG00000160201.11	14.4649	-0.363353	0.691631	-0.525357	0.599335	0.999794	U2AF1	protein_coding
ENSG00000279348.1	38.1165	-0.363255	0.490423	-0.740698	0.458877	0.999794	AC012513.3	TEC
ENSG00000172530.20	98.8146	-0.362598	0.304927	-1.18913	0.234388	0.999794	BANP	protein_coding
ENSG00000182484.15	67.559	-0.362434	0.383206	-0.945792	0.344255	0.999794	WASH6P	transcribed_unprocessed_pseudogene
ENSG00000236144.6	113.1	-0.362253	0.299306	-1.21031	0.226159	0.999794	TMEM147-AS1	antisense_RNA
ENSG00000169570.9	22.0071	-0.362107	0.640253	-0.565569	0.571687	0.999794	DTWD2	protein_coding
ENSG00000152284.4	24.0049	-0.36199	0.587467	-0.616187	0.537771	0.999794	TCF7L1	protein_coding
ENSG00000269190.5	276.479	-0.361811	0.225452	-1.60483	0.108532	0.999794	FBXO17	protein_coding
ENSG00000272886.5	175.643	-0.361546	0.253822	-1.42441	0.154328	0.999794	DCP1A	protein_coding
ENSG00000225178.5	135.043	-0.361255	0.303041	-1.1921	0.233222	0.999794	RPSAP58	processed_pseudogene
ENSG00000250644.3	18.1682	-0.360827	0.646813	-0.557853	0.576945	0.999794	AC068580.4	protein_coding
ENSG00000160408.14	742.881	-0.360646	0.195744	-1.84244	0.0654114	0.999794	ST6GALNAC6	protein_coding
ENSG00000188385.11	9.4664	-0.360313	0.921403	-0.391048	0.695762	0.999794	JAKMIP3	protein_coding
ENSG00000138696.10	196.622	-0.359976	0.278409	-1.29297	0.19602	0.999794	BMPR1B	protein_coding
ENSG00000164292.12	1272.06	-0.359872	0.198579	-1.81224	0.0699496	0.999794	RHOBTB3	protein_coding
ENSG00000163364.9	12.5952	-0.359292	0.731874	-0.49092	0.623483	0.999794	LINC01116	lincRNA
ENSG00000178764.7	194.039	-0.359241	0.242391	-1.48207	0.138321	0.999794	ZHX2	protein_coding
ENSG00000143367.15	75.1328	-0.358739	0.38086	-0.941918	0.346235	0.999794	TUFT1	protein_coding
ENSG00000267787.5	14.0309	-0.358315	0.696122	-0.51473	0.606742	0.999794	AC027097.2	antisense_RNA
ENSG00000143603.18	94.1802	-0.358121	0.432568	-0.827894	0.40773	0.999794	KCNN3	protein_coding
ENSG00000261126.7	15.2581	-0.357789	0.690268	-0.518334	0.604225	0.999794	RBFADN	lincRNA
ENSG00000164220.6	113.837	-0.357173	0.307366	-1.16205	0.245216	0.999794	F2RL2	protein_coding
ENSG00000253669.3	10.1492	-0.357023	0.83048	-0.429899	0.667269	0.999794	AP003356.1	lincRNA
ENSG00000273311.1	16.0941	-0.355974	0.682607	-0.521491	0.602025	0.999794	DGCR11	sense_intronic
ENSG00000140525.17	63.4545	-0.3556	0.361252	-0.984353	0.324942	0.999794	FANCI	protein_coding
ENSG00000180190.11	46.0431	-0.354737	0.4173	-0.850075	0.395283	0.999794	TDRP	protein_coding
ENSG00000142798.17	4893.02	-0.35462	0.221786	-1.59893	0.109836	0.999794	HSPG2	protein_coding
ENSG00000183624.13	190.284	-0.353923	0.265952	-1.33078	0.183263	0.999794	HMCES	protein_coding
ENSG00000163029.15	311.443	-0.353814	0.228067	-1.55136	0.120816	0.999794	SMC6	protein_coding
ENSG00000196739.14	143.131	-0.353538	0.289868	-1.21965	0.222597	0.999794	COL27A1	protein_coding
ENSG00000279108.1	29.905	-0.353532	0.51194	-0.690574	0.489833	0.999794	AC008537.3	TEC
ENSG00000189136.8	36.7574	-0.35342	0.514978	-0.686281	0.492536	0.999794	UBE2Q2P1	transcribed_unprocessed_pseudogene
ENSG00000136267.13	25.9591	-0.353226	0.648386	-0.544777	0.585907	0.999794	DGKB	protein_coding
ENSG00000215252.11	539.102	-0.352688	0.223172	-1.58034	0.11403	0.999794	GOLGA8B	protein_coding
ENSG00000178127.12	9.30964	-0.352477	0.866752	-0.406664	0.684254	0.999794	NDUFV2	protein_coding
ENSG00000135362.13	97.9426	-0.352408	0.318893	-1.1051	0.269117	0.999794	PRR5L	protein_coding
ENSG00000223802.7	9.50039	-0.350393	0.892214	-0.392723	0.694524	0.999794	CERS1	protein_coding
ENSG00000197971.14	43.0564	-0.35028	0.439296	-0.797368	0.425238	0.999794	MBP	protein_coding
ENSG00000261652.2	20.6036	-0.350146	0.589852	-0.593617	0.552768	0.999794	C15orf65	protein_coding
ENSG00000225206.8	15.1811	-0.348463	0.715742	-0.486855	0.626361	0.999794	MIR137HG	lincRNA
ENSG00000165118.14	148.39	-0.348436	0.26263	-1.32672	0.184602	0.999794	C9orf64	protein_coding
ENSG00000235423.8	28.9245	-0.348369	0.536453	-0.649394	0.516084	0.999794	AC068768.1	antisense_RNA
ENSG00000196141.13	1321.75	-0.348316	0.229413	-1.51829	0.128941	0.999794	SPATS2L	protein_coding
ENSG00000256116.1	16.0318	-0.347792	0.654691	-0.531232	0.595258	0.999794	AP001453.1	antisense_RNA
ENSG00000168769.13	211.878	-0.347752	0.28088	-1.23808	0.215686	0.999794	TET2	protein_coding
ENSG00000183741.11	807.039	-0.347751	0.191551	-1.81545	0.0694552	0.999794	CBX6	protein_coding
ENSG00000187676.7	110.93	-0.347724	0.290462	-1.19714	0.231251	0.999794	B3GLCT	protein_coding
ENSG00000261799.1	68.7551	-0.347467	0.376571	-0.922713	0.356157	0.999794	AC007406.5	sense_overlapping
ENSG00000176454.13	454.677	-0.34746	0.201294	-1.72613	0.0843232	0.999794	LPCAT4	protein_coding
ENSG00000272953.1	8.78967	-0.347332	0.890282	-0.390138	0.696435	0.999794	AC092171.4	lincRNA
ENSG00000168542.14	119106	-0.346971	0.6574	-0.527792	0.597643	0.999794	COL3A1	protein_coding
ENSG00000284707.1	25.7589	-0.34582	0.544182	-0.635485	0.525112	0.999794	AC079781.5	processed_transcript
ENSG00000268061.5	17.5436	-0.345753	0.660585	-0.523404	0.600693	0.999794	NAPA-AS1	antisense_RNA
ENSG00000170264.12	57.6229	-0.345104	0.390734	-0.883219	0.377118	0.999794	FAM161A	protein_coding
ENSG00000167552.13	4439.71	-0.344918	0.17746	-1.94364	0.051939	0.999794	TUBA1A	protein_coding
ENSG00000138080.13	15.8328	-0.344798	0.802782	-0.429504	0.667556	0.999794	EMILIN1	protein_coding
ENSG00000205085.11	64.5776	-0.344788	0.401917	-0.857858	0.390971	0.999794	FAM71F2	protein_coding
ENSG00000166478.9	102.991	-0.34411	0.304987	-1.12828	0.259202	0.999794	ZNF143	protein_coding
ENSG00000183044.11	71.1292	-0.344033	0.403736	-0.852124	0.394145	0.999794	ABAT	protein_coding
ENSG00000184949.15	54.2283	-0.3438	0.402929	-0.853252	0.39352	0.999794	FAM227A	protein_coding
ENSG00000213185.6	23.3132	-0.343798	0.557539	-0.616634	0.537476	0.999794	FAM24B	protein_coding
ENSG00000171408.13	58.0376	-0.34375	0.404513	-0.849788	0.395443	0.999794	PDE7B	protein_coding
ENSG00000162814.10	16.7797	-0.34368	0.664593	-0.517129	0.605066	0.999794	SPATA17	protein_coding
ENSG00000198933.9	163.5	-0.343405	0.256109	-1.34085	0.179968	0.999794	TBKBP1	protein_coding
ENSG00000171729.13	91.1902	-0.343332	0.326118	-1.05278	0.29244	0.999794	TMEM51	protein_coding
ENSG00000163006.11	15.385	-0.342778	0.709151	-0.483364	0.628838	0.999794	CCDC138	protein_coding
ENSG00000188559.13	60.1563	-0.342637	0.379401	-0.903101	0.366472	0.999794	RALGAPA2	protein_coding
ENSG00000236819.1	12.8451	-0.341958	0.751145	-0.455249	0.64893	0.999794	LINC01563	lincRNA
ENSG00000155189.11	205.814	-0.341913	0.269482	-1.26878	0.20452	0.999794	AGPAT5	protein_coding
ENSG00000164932.12	199.936	-0.341887	0.24633	-1.38792	0.165161	0.999794	CTHRC1	protein_coding
ENSG00000146263.11	58.0586	-0.34101	0.377292	-0.903836	0.366082	0.999794	MMS22L	protein_coding
ENSG00000180769.8	63.5304	-0.340446	0.369982	-0.92017	0.357484	0.999794	WDFY3-AS2	processed_transcript
ENSG00000240990.9	16.3976	-0.339591	0.666062	-0.509849	0.610157	0.999794	HOXA11-AS	antisense_RNA
ENSG00000165912.15	155.606	-0.339591	0.269021	-1.26232	0.206834	0.999794	PACSIN3	protein_coding
ENSG00000224536.2	20.4762	-0.339059	0.622434	-0.54473	0.585939	0.999794	AC096677.1	antisense_RNA
ENSG00000228536.2	17.6792	-0.339041	0.688758	-0.49225	0.622543	0.999794	AL513283.1	lincRNA
ENSG00000169951.9	62.4847	-0.338861	0.383835	-0.88283	0.377328	0.999794	ZNF764	protein_coding
ENSG00000177303.9	157.346	-0.338145	0.27749	-1.21858	0.223002	0.999794	CASKIN2	protein_coding
ENSG00000213553.4	61.2691	-0.337761	0.409729	-0.824352	0.409739	0.999794	RPLP0P6	processed_pseudogene
ENSG00000161714.11	312.107	-0.337494	0.238419	-1.41555	0.156908	0.999794	PLCD3	protein_coding
ENSG00000145757.15	9.39055	-0.337253	0.880193	-0.383158	0.701603	0.999794	SPATA9	protein_coding
ENSG00000168785.7	572.844	-0.336774	0.18924	-1.77962	0.0751388	0.999794	TSPAN5	protein_coding
ENSG00000181007.8	53.6872	-0.336705	0.401574	-0.838465	0.40177	0.999794	ZFP82	protein_coding
ENSG00000217094.2	9.47656	-0.336465	0.920183	-0.36565	0.714627	0.999794	PPIAP31	processed_pseudogene
ENSG00000150967.17	66.0867	-0.336427	0.352563	-0.954232	0.339967	0.999794	ABCB9	protein_coding
ENSG00000143110.11	11.4709	-0.335788	0.772862	-0.434473	0.663945	0.999794	C1orf162	protein_coding
ENSG00000164692.17	100560	-0.335611	0.244443	-1.37296	0.169764	0.999794	COL1A2	protein_coding
ENSG00000221886.3	59.7747	-0.335487	0.386049	-0.869026	0.384833	0.999794	ZBED8	protein_coding
ENSG00000187905.10	18.141	-0.335429	0.648517	-0.517224	0.605	0.999794	LRRC74B	protein_coding
ENSG00000184465.15	365.973	-0.334462	0.215648	-1.55096	0.120911	0.999794	WDR27	protein_coding
ENSG00000139718.10	242.048	-0.334181	0.237132	-1.40926	0.158759	0.999794	SETD1B	protein_coding
ENSG00000188070.9	346.144	-0.334109	0.210349	-1.58835	0.112207	0.999794	C11orf95	protein_coding
ENSG00000167393.17	223.322	-0.334091	0.237499	-1.4067	0.159515	0.999794	PPP2R3B	protein_coding
ENSG00000141219.15	189.193	-0.333857	0.244444	-1.36578	0.172007	0.999794	C17orf80	protein_coding
ENSG00000278558.4	9.94214	-0.333711	0.861631	-0.387301	0.698533	0.999794	TMEM191B	protein_coding
ENSG00000136098.16	103.567	-0.33324	0.305988	-1.08906	0.276126	0.999794	NEK3	protein_coding
ENSG00000205269.5	44.7276	-0.333109	0.474169	-0.702511	0.482361	0.999794	TMEM170B	protein_coding
ENSG00000175274.18	60.397	-0.331413	0.386853	-0.85669	0.391616	0.999794	TP53I11	protein_coding
ENSG00000163666.8	11.4267	-0.331208	0.82933	-0.399368	0.689622	0.999794	HESX1	protein_coding
ENSG00000273893.1	13.3179	-0.331186	0.750191	-0.441469	0.658874	0.999794	AL133520.1	sense_intronic
ENSG00000149212.11	55.6682	-0.331145	0.450669	-0.734784	0.462471	0.999794	SESN3	protein_coding
ENSG00000203644.3	16.8788	-0.33074	0.666856	-0.495969	0.619916	0.999794	AC083799.1	sense_intronic
ENSG00000172403.10	692.812	-0.330533	0.196547	-1.6817	0.0926268	0.999794	SYNPO2	protein_coding
ENSG00000164406.7	8.89411	-0.330104	0.893702	-0.369367	0.711854	0.999794	LEAP2	protein_coding
ENSG00000167981.5	46.1141	-0.329898	0.410141	-0.804353	0.421193	0.999794	ZNF597	protein_coding
ENSG00000169826.7	407.235	-0.329767	0.244444	-1.34905	0.177322	0.999794	CSGALNACT2	protein_coding
ENSG00000162599.15	55.8684	-0.329646	0.384198	-0.85801	0.390887	0.999794	NFIA	protein_coding
ENSG00000184524.5	27.9568	-0.329613	0.548019	-0.601463	0.547531	0.999794	CEND1	protein_coding
ENSG00000169684.13	9.92359	-0.329237	0.894003	-0.368273	0.71267	0.999794	CHRNA5	protein_coding
ENSG00000170100.13	91.3336	-0.328798	0.309814	-1.06128	0.288565	0.999794	ZNF778	protein_coding
ENSG00000181588.16	144.462	-0.328787	0.265716	-1.23736	0.215952	0.999794	MEX3D	protein_coding
ENSG00000272977.1	43.7376	-0.328073	0.453802	-0.722944	0.469715	0.999794	AL008721.2	sense_intronic
ENSG00000198795.10	330.494	-0.327941	0.223027	-1.47041	0.14145	0.999794	ZNF521	protein_coding
ENSG00000143850.13	52.4143	-0.327525	0.404732	-0.809241	0.418377	0.999794	PLEKHA6	protein_coding
ENSG00000142279.12	164.508	-0.32749	0.260552	-1.25691	0.208788	0.999794	WTIP	protein_coding
ENSG00000206149.10	140.029	-0.326478	0.290696	-1.12309	0.261398	0.999794	HERC2P9	transcribed_unprocessed_pseudogene
ENSG00000189184.11	1313.81	-0.326469	0.206114	-1.58393	0.11321	0.999794	PCDH18	protein_coding
ENSG00000184635.15	40.9681	-0.326323	0.441862	-0.738519	0.460199	0.999794	ZNF93	protein_coding
ENSG00000243156.7	181.211	-0.326201	0.265596	-1.22819	0.219377	0.999794	MICAL3	protein_coding
ENSG00000152518.7	477.646	-0.325906	0.202907	-1.60618	0.108233	0.999794	ZFP36L2	protein_coding
ENSG00000279759.1	82.5644	-0.325755	0.387754	-0.840106	0.400849	0.999794	AC118344.2	TEC
ENSG00000167637.16	71.624	-0.325655	0.347892	-0.936082	0.349231	0.999794	ZNF283	protein_coding
ENSG00000143799.12	696.745	-0.325527	0.190352	-1.71013	0.087241	0.999794	PARP1	protein_coding
ENSG00000141084.10	184.438	-0.325415	0.250663	-1.29822	0.194212	0.999794	RANBP10	protein_coding
ENSG00000186260.16	243.782	-0.325333	0.251925	-1.29139	0.196569	0.999794	MKL2	protein_coding
ENSG00000172986.12	471.008	-0.325169	0.256955	-1.26547	0.205703	0.999794	GXYLT2	protein_coding
ENSG00000189343.7	83.8281	-0.325141	0.351536	-0.924915	0.35501	0.999794	AC004448.1	processed_pseudogene
ENSG00000224578.4	22.9481	-0.324631	0.574515	-0.565052	0.572038	0.999794	HNRNPA1P48	transcribed_processed_pseudogene
ENSG00000213963.6	31.4765	-0.324578	0.49957	-0.649715	0.515876	0.999794	AC019080.1	sense_overlapping
ENSG00000169330.8	64.9553	-0.324514	0.420912	-0.770979	0.440719	0.999794	KIAA1024	protein_coding
ENSG00000161847.13	150.536	-0.324513	0.266848	-1.2161	0.223948	0.999794	RAVER1	protein_coding
ENSG00000154380.17	1503.74	-0.324242	0.173961	-1.86388	0.0623391	0.999794	ENAH	protein_coding
ENSG00000174442.11	99.0591	-0.32411	0.343287	-0.944137	0.3451	0.999794	ZWILCH	protein_coding
ENSG00000186300.11	59.4663	-0.324049	0.367519	-0.881719	0.377929	0.999794	ZNF555	protein_coding
ENSG00000151240.16	459.418	-0.322124	0.208937	-1.54173	0.12314	0.999794	DIP2C	protein_coding
ENSG00000248866.1	25.0768	-0.320887	0.55113	-0.582235	0.560408	0.999794	USP46-AS1	lincRNA
ENSG00000170325.14	101.313	-0.320769	0.329881	-0.972377	0.330863	0.999794	PRDM10	protein_coding
ENSG00000185697.16	47.8838	-0.320686	0.45342	-0.70726	0.479405	0.999794	MYBL1	protein_coding
ENSG00000180914.10	167.14	-0.320441	0.295537	-1.08426	0.278248	0.999794	OXTR	protein_coding
ENSG00000213563.6	161.506	-0.320244	0.264103	-1.21257	0.225295	0.999794	C8orf82	protein_coding
ENSG00000162337.11	281.795	-0.319806	0.227666	-1.40471	0.160106	0.999794	LRP5	protein_coding
ENSG00000174353.17	29.1626	-0.319718	0.518898	-0.616149	0.537796	0.999794	STAG3L3	transcribed_unprocessed_pseudogene
ENSG00000171100.14	68.0425	-0.319541	0.359651	-0.888474	0.374286	0.999794	MTM1	protein_coding
ENSG00000142197.12	90.9658	-0.319273	0.313323	-1.01899	0.308207	0.999794	DOPEY2	protein_coding
ENSG00000185000.11	151.966	-0.319247	0.260698	-1.22459	0.220731	0.999794	DGAT1	protein_coding
ENSG00000186594.14	493.503	-0.319073	0.205148	-1.55533	0.119866	0.999794	MIR22HG	lincRNA
ENSG00000170312.15	12.4354	-0.318847	0.74964	-0.425333	0.670594	0.999794	CDK1	protein_coding
ENSG00000278126.1	18.7974	-0.318501	0.641621	-0.496399	0.619613	0.999794	AC139768.1	sense_intronic
ENSG00000171827.10	49.4819	-0.318259	0.405243	-0.785353	0.432247	0.999794	ZNF570	protein_coding
ENSG00000177283.7	486.757	-0.318247	0.226416	-1.40558	0.159848	0.999794	FZD8	protein_coding
ENSG00000226084.5	15.4333	-0.318062	0.695129	-0.457558	0.64727	0.999794	AC113935.1	processed_pseudogene
ENSG00000279789.1	27.306	-0.31768	0.551666	-0.575856	0.564713	0.999794	AC120114.4	TEC
ENSG00000222047.8	24.6238	-0.316975	0.548141	-0.578273	0.56308	0.999794	C10orf55	protein_coding
ENSG00000196456.11	78.0983	-0.316859	0.370579	-0.855037	0.392531	0.999794	ZNF775	protein_coding
ENSG00000135537.16	42.5179	-0.31659	0.44193	-0.71638	0.473757	0.999794	AFG1L	protein_coding
ENSG00000272760.1	48.3998	-0.31649	0.438107	-0.722402	0.470047	0.999794	AC093726.1	antisense_RNA
ENSG00000164161.9	12.2066	-0.315567	0.856693	-0.368355	0.712609	0.999794	HHIP	protein_coding
ENSG00000188130.13	225.907	-0.315518	0.237396	-1.32908	0.183823	0.999794	MAPK12	protein_coding
ENSG00000141391.13	48.6685	-0.315065	0.407188	-0.773758	0.439074	0.999794	PRELID3A	protein_coding
ENSG00000146950.12	58.3939	-0.315001	0.387369	-0.813181	0.416114	0.999794	SHROOM2	protein_coding
ENSG00000167842.15	175.956	-0.314833	0.264919	-1.18841	0.234671	0.999794	MIS12	protein_coding
ENSG00000185338.4	25.4252	-0.313638	0.540606	-0.580159	0.561807	0.999794	SOCS1	protein_coding
ENSG00000262185.1	8.92111	-0.312887	0.859021	-0.364237	0.715681	0.999794	AC005736.1	sense_overlapping
ENSG00000234062.7	18.3212	-0.312582	0.623381	-0.501431	0.616068	0.999794	AL390879.2	transcribed_unprocessed_pseudogene
ENSG00000169231.13	1177.44	-0.312573	0.205603	-1.52027	0.128443	0.999794	THBS3	protein_coding
ENSG00000196428.12	235.36	-0.31257	0.23843	-1.31095	0.189873	0.999794	TSC22D2	protein_coding
ENSG00000196569.11	2791.44	-0.312507	0.247428	-1.26302	0.206581	0.999794	LAMA2	protein_coding
ENSG00000137942.16	262.131	-0.312365	0.238653	-1.30887	0.19058	0.999794	FNBP1L	protein_coding
ENSG00000158195.10	1482.59	-0.312052	0.191988	-1.62537	0.104083	0.999794	WASF2	protein_coding
ENSG00000164122.8	1470.91	-0.311912	0.189221	-1.6484	0.0992699	0.999794	ASB5	protein_coding
ENSG00000152217.16	45.4687	-0.311828	0.432629	-0.720775	0.471048	0.999794	SETBP1	protein_coding
ENSG00000143067.4	89.9716	-0.311728	0.335453	-0.929274	0.352747	0.999794	ZNF697	protein_coding
ENSG00000187678.8	144.158	-0.31167	0.31596	-0.986422	0.323926	0.999794	SPRY4	protein_coding
ENSG00000267213.4	10.6284	-0.311589	0.809511	-0.38491	0.700304	0.999794	AC007773.1	antisense_RNA
ENSG00000167535.7	300.637	-0.311391	0.225123	-1.38321	0.166602	0.999794	CACNB3	protein_coding
ENSG00000256594.8	17.5607	-0.31113	0.629676	-0.494112	0.621227	0.999794	AC010186.2	transcribed_unprocessed_pseudogene
ENSG00000179859.9	52.6386	-0.311026	0.393146	-0.791119	0.428874	0.999794	AC104581.1	protein_coding
ENSG00000173705.8	169.807	-0.310507	0.308369	-1.00693	0.313967	0.999794	SUSD5	protein_coding
ENSG00000230630.4	505.264	-0.310381	0.211209	-1.46954	0.141685	0.999794	DNM3OS	antisense_RNA
ENSG00000166619.12	770.049	-0.31028	0.212094	-1.46293	0.143486	0.999794	BLCAP	protein_coding
ENSG00000254995.4	19.1075	-0.310236	0.799523	-0.388026	0.697997	0.999794	STX16-NPEPL1	protein_coding
ENSG00000251192.7	31.6801	-0.309903	0.556916	-0.556462	0.577895	0.999794	ZNF674	protein_coding
ENSG00000152133.14	80.3471	-0.309518	0.333147	-0.929074	0.352851	0.999794	GPATCH11	protein_coding
ENSG00000166341.7	11.488	-0.309305	0.762662	-0.40556	0.685066	0.999794	DCHS1	protein_coding
ENSG00000204954.9	64.3481	-0.309059	0.364869	-0.847041	0.396972	0.999794	C12orf73	protein_coding
ENSG00000172687.13	40.0821	-0.308842	0.44187	-0.698942	0.484588	0.999794	ZNF738	protein_coding
ENSG00000205791.3	10.6694	-0.308672	0.797656	-0.386974	0.698776	0.999794	LOH12CR2	lincRNA
ENSG00000152102.17	1218.48	-0.308514	0.184601	-1.67125	0.0946722	0.999794	FAM168B	protein_coding
ENSG00000141542.10	129.952	-0.308408	0.310953	-0.991813	0.321289	0.999794	RAB40B	protein_coding
ENSG00000168497.4	416.526	-0.30768	0.252502	-1.21853	0.223024	0.999794	CAVIN2	protein_coding
ENSG00000184602.5	210.396	-0.307606	0.250995	-1.22554	0.220371	0.999794	SNN	protein_coding
ENSG00000266835.5	82.8297	-0.307277	0.369182	-0.832319	0.405229	0.999794	GAPLINC	lincRNA
ENSG00000151208.16	588.301	-0.307015	0.196523	-1.56224	0.118232	0.999794	DLG5	protein_coding
ENSG00000268043.7	115.403	-0.306851	0.309787	-0.990523	0.321918	0.999794	NBPF12	protein_coding
ENSG00000136478.7	565.737	-0.306791	0.199882	-1.53486	0.124818	0.999794	TEX2	protein_coding
ENSG00000198945.7	81.6313	-0.306486	0.329935	-0.928929	0.352926	0.999794	L3MBTL3	protein_coding
ENSG00000148158.16	303.057	-0.30589	0.222959	-1.37195	0.170078	0.999794	SNX30	protein_coding
ENSG00000187079.16	1238.03	-0.305697	0.188999	-1.61745	0.105781	0.999794	TEAD1	protein_coding
ENSG00000171044.10	8.92958	-0.305477	0.868196	-0.351852	0.724949	0.999794	XKR6	protein_coding
ENSG00000240445.3	15.8718	-0.305459	0.685184	-0.445806	0.655738	0.999794	FOXO3B	processed_pseudogene
ENSG00000183458.13	62.6083	-0.305164	0.405258	-0.75301	0.451444	0.999794	AC138932.1	transcribed_unprocessed_pseudogene
ENSG00000185963.13	446.937	-0.305123	0.216444	-1.40971	0.158626	0.999794	BICD2	protein_coding
ENSG00000158122.11	100.755	-0.304751	0.30743	-0.991288	0.321545	0.999794	AAED1	protein_coding
ENSG00000269713.7	256.651	-0.304335	0.22891	-1.32949	0.183685	0.999794	NBPF9	protein_coding
ENSG00000137267.5	233.365	-0.304304	0.252977	-1.20289	0.229018	0.999794	TUBB2A	protein_coding
ENSG00000137936.16	176.106	-0.303969	0.260929	-1.16495	0.24404	0.999794	BCAR3	protein_coding
ENSG00000175183.9	172.161	-0.303888	0.292443	-1.03914	0.298741	0.999794	CSRP2	protein_coding
ENSG00000215883.10	141.841	-0.303498	0.276563	-1.09739	0.27247	0.999794	CYB5RL	protein_coding
ENSG00000205213.13	545.782	-0.303203	0.225786	-1.34288	0.179311	0.999794	LGR4	protein_coding
ENSG00000135338.13	53.6416	-0.303131	0.394795	-0.767818	0.442595	0.999794	LCA5	protein_coding
ENSG00000185189.17	534.683	-0.303015	0.199976	-1.51526	0.129707	0.999794	NRBP2	protein_coding
ENSG00000203880.11	365.149	-0.303011	0.237355	-1.27662	0.201737	0.999794	PCMTD2	protein_coding
ENSG00000162913.9	30.3713	-0.302874	0.529496	-0.572004	0.567319	0.999794	OBSCN-AS1	protein_coding
ENSG00000245573.7	38.5604	-0.302563	0.454321	-0.665968	0.505431	0.999794	BDNF-AS	antisense_RNA
ENSG00000243199.1	10.9549	-0.302276	0.810677	-0.372869	0.709246	0.999794	AC115223.1	processed_pseudogene
ENSG00000173621.8	147.015	-0.30208	0.363185	-0.831753	0.405549	0.999794	LRFN4	protein_coding
ENSG00000246640.1	16.9927	-0.301988	0.704712	-0.428527	0.668267	0.999794	PICART1	lincRNA
ENSG00000197162.9	170.353	-0.301951	0.261818	-1.15328	0.248794	0.999794	ZNF785	protein_coding
ENSG00000276550.4	671.353	-0.301449	0.199685	-1.50962	0.13114	0.999794	HERC2P2	transcribed_unprocessed_pseudogene
ENSG00000175879.8	60.3572	-0.301377	0.365403	-0.82478	0.409496	0.999794	HOXD8	protein_coding
ENSG00000187325.4	157.232	-0.301208	0.260476	-1.15638	0.247527	0.999794	TAF9B	protein_coding
ENSG00000143153.12	53.025	-0.301169	0.454532	-0.662591	0.507592	0.999794	ATP1B1	protein_coding
ENSG00000170954.11	40.0656	-0.300738	0.437232	-0.687822	0.491565	0.999794	ZNF415	protein_coding
ENSG00000203739.3	18.839	-0.300493	0.61444	-0.489051	0.624805	0.999794	AL645568.1	antisense_RNA
ENSG00000159433.11	371.841	-0.30049	0.219016	-1.372	0.170063	0.999794	STARD9	protein_coding
ENSG00000162073.13	64.0652	-0.300219	0.394902	-0.760236	0.447114	0.999794	PAQR4	protein_coding
ENSG00000257337.6	39.9412	-0.299735	0.46296	-0.647431	0.517353	0.999794	AC068888.1	antisense_RNA
ENSG00000162976.12	151.553	-0.299526	0.260132	-1.15144	0.249552	0.999794	PQLC3	protein_coding
ENSG00000169184.5	35.0997	-0.299354	0.52731	-0.5677	0.570239	0.999794	MN1	protein_coding
ENSG00000213889.10	25.8211	-0.299259	0.570369	-0.524675	0.599809	0.999794	PPM1N	protein_coding
ENSG00000237149.5	31.593	-0.299228	0.484738	-0.617299	0.537038	0.999794	ZNF503-AS2	antisense_RNA
ENSG00000185340.15	221.94	-0.298771	0.247357	-1.20785	0.227104	0.999794	GAS2L1	protein_coding
ENSG00000204856.11	91.9358	-0.298734	0.32301	-0.924843	0.355048	0.999794	FAM216A	protein_coding
ENSG00000138764.14	621.14	-0.298733	0.191256	-1.56196	0.118298	0.999794	CCNG2	protein_coding
ENSG00000136492.8	24.1711	-0.29863	0.595939	-0.501109	0.616295	0.999794	BRIP1	protein_coding
ENSG00000163507.13	38.2795	-0.298197	0.477177	-0.62492	0.532024	0.999794	KIAA1524	protein_coding
ENSG00000173442.12	1162.99	-0.297826	0.174352	-1.70819	0.0876009	0.999794	EHBP1L1	protein_coding
ENSG00000174501.14	43.4874	-0.297497	0.458794	-0.648432	0.516706	0.999794	ANKRD36C	protein_coding
ENSG00000143797.11	158.483	-0.297404	0.289616	-1.02689	0.304473	0.999794	MBOAT2	protein_coding
ENSG00000184110.14	34.7865	-0.297181	0.475724	-0.624693	0.532172	0.999794	EIF3C	protein_coding
ENSG00000239665.8	88.8589	-0.296943	0.33648	-0.882499	0.377507	0.999794	AL157392.3	processed_transcript
ENSG00000198420.9	360.3	-0.296508	0.209129	-1.41783	0.156241	0.999794	TCAF1	protein_coding
ENSG00000184634.15	364.233	-0.296369	0.221405	-1.33858	0.180707	0.999794	MED12	protein_coding
ENSG00000145908.12	84.7283	-0.295686	0.347561	-0.850745	0.394911	0.999794	ZNF300	protein_coding
ENSG00000140323.5	73.5954	-0.29565	0.352948	-0.837661	0.402221	0.999794	DISP2	protein_coding
ENSG00000165240.18	161.267	-0.295611	0.282586	-1.04609	0.295518	0.999794	ATP7A	protein_coding
ENSG00000274070.1	12.1626	-0.295608	0.77577	-0.381051	0.703166	0.999794	CASTOR2	protein_coding
ENSG00000168906.12	5293.4	-0.295504	0.187647	-1.57478	0.115306	0.999794	MAT2A	protein_coding
ENSG00000167130.17	103.86	-0.295402	0.298791	-0.988657	0.322831	0.999794	DOLPP1	protein_coding
ENSG00000182379.9	53.0061	-0.294969	0.391485	-0.75346	0.451174	0.999794	NXPH4	protein_coding
ENSG00000183386.9	171.977	-0.294949	0.285584	-1.03279	0.301701	0.999794	FHL3	protein_coding
ENSG00000176542.9	154.804	-0.294933	0.266896	-1.10505	0.269139	0.999794	USF3	protein_coding
ENSG00000141933.9	180.062	-0.2949	0.305578	-0.965056	0.334517	0.999794	TPGS1	protein_coding
ENSG00000186187.11	165.13	-0.294874	0.259718	-1.13536	0.256223	0.999794	ZNRF1	protein_coding
ENSG00000178695.5	1138.02	-0.294486	0.236528	-1.24504	0.213118	0.999794	KCTD12	protein_coding
ENSG00000144857.14	122.493	-0.294391	0.284816	-1.03362	0.301316	0.999794	BOC	protein_coding
ENSG00000273576.1	32.0761	-0.29428	0.482301	-0.610158	0.541757	0.999794	AC009283.1	lincRNA
ENSG00000229043.2	124.297	-0.294154	0.285619	-1.02988	0.303066	0.999794	AC091729.3	antisense_RNA
ENSG00000167566.16	698.116	-0.294041	0.195245	-1.50601	0.132065	0.999794	NCKAP5L	protein_coding
ENSG00000205268.10	136.738	-0.293912	0.296733	-0.990492	0.321933	0.999794	PDE7A	protein_coding
ENSG00000171813.13	55.9154	-0.2939	0.394965	-0.744117	0.456805	0.999794	PWWP2B	protein_coding
ENSG00000166682.10	9.90629	-0.293881	0.819279	-0.358707	0.719814	0.999794	TMPRSS5	protein_coding
ENSG00000250397.2	9.50217	-0.293564	0.851273	-0.344853	0.730205	0.999794	AP006623.1	antisense_RNA
ENSG00000140854.12	138.543	-0.293283	0.273709	-1.07151	0.283939	0.999794	KATNB1	protein_coding
ENSG00000243742.5	66.44	-0.293235	0.433804	-0.675961	0.499065	0.999794	RPLP0P2	transcribed_processed_pseudogene
ENSG00000163126.14	10.4362	-0.293229	0.812167	-0.361046	0.718065	0.999794	ANKRD23	protein_coding
ENSG00000171914.16	490.058	-0.293177	0.212406	-1.38027	0.167505	0.999794	TLN2	protein_coding
ENSG00000152977.9	297.127	-0.293011	0.224964	-1.30248	0.192753	0.999794	ZIC1	protein_coding
ENSG00000230267.7	11.7324	-0.292706	0.810674	-0.361065	0.718051	0.999794	HERC2P4	transcribed_unprocessed_pseudogene
ENSG00000235174.1	55.4846	-0.292682	0.433896	-0.674543	0.499966	0.999794	AC019205.3	processed_pseudogene
ENSG00000219626.8	37.3759	-0.292666	0.449506	-0.651083	0.514993	0.999794	FAM228B	protein_coding
ENSG00000147324.10	137.25	-0.29249	0.268762	-1.08829	0.276469	0.999794	MFHAS1	protein_coding
ENSG00000164620.8	55.3828	-0.292334	0.378035	-0.773299	0.439345	0.999794	RELL2	protein_coding
ENSG00000137054.15	190.255	-0.291646	0.271221	-1.07531	0.282237	0.999794	POLR1E	protein_coding
ENSG00000182173.12	128.908	-0.291192	0.286611	-1.01599	0.309636	0.999794	TSEN54	protein_coding
ENSG00000197467.13	61.449	-0.291131	0.376594	-0.773064	0.439485	0.999794	COL13A1	protein_coding
ENSG00000256667.6	43.428	-0.29102	0.462768	-0.628868	0.529436	0.999794	KLRA1P	transcribed_unprocessed_pseudogene
ENSG00000184786.5	14.936	-0.291017	0.713689	-0.407765	0.683446	0.999794	TCTE3	protein_coding
ENSG00000247982.6	26.1236	-0.290991	0.612678	-0.474949	0.634823	0.999794	LINC00926	lincRNA
ENSG00000167971.15	14.3519	-0.290839	0.742069	-0.391929	0.69511	0.999794	CASKIN1	protein_coding
ENSG00000229124.6	20.2266	-0.290408	0.610402	-0.475766	0.634241	0.999794	VIM-AS1	antisense_RNA
ENSG00000169760.17	30.8753	-0.290377	0.628534	-0.461991	0.644088	0.999794	NLGN1	protein_coding
ENSG00000162063.12	25.9478	-0.290148	0.528304	-0.549206	0.582864	0.999794	CCNF	protein_coding
ENSG00000196693.14	164.961	-0.289693	0.260506	-1.11204	0.266122	0.999794	ZNF33B	protein_coding
ENSG00000158747.13	115.185	-0.289562	0.324624	-0.891995	0.372396	0.999794	NBL1	protein_coding
ENSG00000185347.17	37.5527	-0.288958	0.493441	-0.585598	0.558146	0.999794	C14orf80	protein_coding
ENSG00000243364.7	65.2647	-0.288853	0.370674	-0.779265	0.435824	0.999794	EFNA4	protein_coding
ENSG00000176619.12	465.993	-0.288837	0.202401	-1.42705	0.153565	0.999794	LMNB2	protein_coding
ENSG00000240053.8	34.4036	-0.288782	0.507989	-0.56848	0.569709	0.999794	LY6G5B	protein_coding
ENSG00000235655.3	47.4158	-0.288705	0.402858	-0.716643	0.473594	0.999794	H3F3AP4	processed_pseudogene
ENSG00000254612.2	33.3614	-0.288664	0.486295	-0.593598	0.552781	0.999794	AP001000.1	processed_pseudogene
ENSG00000189079.15	182.135	-0.288586	0.270631	-1.06634	0.286268	0.999794	ARID2	protein_coding
ENSG00000139793.18	252.643	-0.288165	0.236934	-1.21622	0.223899	0.999794	MBNL2	protein_coding
ENSG00000141858.11	339.25	-0.287936	0.211303	-1.36267	0.172987	0.999794	SAMD1	protein_coding
ENSG00000136937.12	347.103	-0.287872	0.210607	-1.36687	0.171667	0.999794	NCBP1	protein_coding
ENSG00000152484.13	268.442	-0.287743	0.279256	-1.03039	0.302827	0.999794	USP12	protein_coding
ENSG00000176834.13	109.754	-0.287713	0.301559	-0.954084	0.340041	0.999794	VSIG10	protein_coding
ENSG00000188933.14	43.947	-0.287407	0.503761	-0.570523	0.568323	0.999794	USP32P1	transcribed_unprocessed_pseudogene
ENSG00000142156.14	32430	-0.287113	0.162295	-1.76908	0.0768804	0.999794	COL6A1	protein_coding
ENSG00000152475.6	30.5628	-0.286913	0.497999	-0.576131	0.564527	0.999794	ZNF837	protein_coding
ENSG00000176490.4	51.6332	-0.286852	0.419979	-0.683014	0.494598	0.999794	DIRAS1	protein_coding
ENSG00000171988.18	735.404	-0.286611	0.208866	-1.37222	0.169994	0.999794	JMJD1C	protein_coding
ENSG00000156853.12	112.971	-0.28651	0.294926	-0.971465	0.331317	0.999794	ZNF689	protein_coding
ENSG00000248869.5	25.1323	-0.286382	0.547045	-0.523507	0.600621	0.999794	LINC02511	lincRNA
ENSG00000205060.10	537.971	-0.286367	0.192363	-1.48868	0.136572	0.999794	SLC35B4	protein_coding
ENSG00000279672.1	53.194	-0.286145	0.394735	-0.724904	0.468511	0.999794	AP006621.5	TEC
ENSG00000184557.4	630.605	-0.285984	0.195805	-1.46056	0.144138	0.999794	SOCS3	protein_coding
ENSG00000172164.13	394.167	-0.285652	0.262143	-1.08968	0.275854	0.999794	SNTB1	protein_coding
ENSG00000232838.3	24.9515	-0.285554	0.550053	-0.519138	0.603664	0.999794	PET117	protein_coding
ENSG00000174099.10	390.994	-0.285419	0.204671	-1.39452	0.16316	0.999794	MSRB3	protein_coding
ENSG00000160949.16	69.0764	-0.285179	0.357854	-0.796915	0.425501	0.999794	TONSL	protein_coding
ENSG00000266074.8	464.197	-0.285114	0.207444	-1.37441	0.169314	0.999794	BAHCC1	protein_coding
ENSG00000176438.12	245.124	-0.284611	0.243242	-1.17007	0.241973	0.999794	SYNE3	protein_coding
ENSG00000166833.19	283.949	-0.284549	0.240831	-1.18153	0.237393	0.999794	NAV2	protein_coding
ENSG00000169594.13	83.5275	-0.284363	0.385407	-0.737825	0.460621	0.999794	BNC1	protein_coding
ENSG00000184995.7	30.9933	-0.284255	0.497523	-0.57134	0.567769	0.999794	IFNE	protein_coding
ENSG00000184207.8	218.871	-0.284187	0.238307	-1.19252	0.233056	0.999794	PGP	protein_coding
ENSG00000152192.7	14.0002	-0.284075	0.713062	-0.398388	0.690344	0.999794	POU4F1	protein_coding
ENSG00000249471.7	36.682	-0.283971	0.484962	-0.585553	0.558176	0.999794	ZNF324B	protein_coding
ENSG00000140092.14	82.8314	-0.283404	0.345022	-0.821407	0.411415	0.999794	FBLN5	protein_coding
ENSG00000215374.5	17.0283	-0.283379	0.685227	-0.413555	0.6792	0.999794	FAM66B	lincRNA
ENSG00000188825.13	17.0703	-0.283237	0.638497	-0.4436	0.657332	0.999794	LINC00910	lincRNA
ENSG00000140451.12	117.765	-0.283211	0.287438	-0.985293	0.32448	0.999794	PIF1	protein_coding
ENSG00000273145.1	23.7398	-0.2831	0.577131	-0.49053	0.623759	0.999794	BX537318.1	lincRNA
ENSG00000196465.10	887.715	-0.282995	0.20987	-1.34843	0.177521	0.999794	MYL6B	protein_coding
ENSG00000183520.11	311.633	-0.282831	0.220676	-1.28166	0.199963	0.999794	UTP11	protein_coding
ENSG00000174928.15	30.9747	-0.282055	0.485909	-0.580469	0.561599	0.999794	C3orf33	protein_coding
ENSG00000197114.11	66.9566	-0.281614	0.349992	-0.804629	0.421034	0.999794	ZGPAT	protein_coding
ENSG00000180694.13	235.86	-0.281335	0.242175	-1.1617	0.245357	0.999794	TMEM64	protein_coding
ENSG00000197180.2	30.8063	-0.281259	0.503942	-0.558119	0.576763	0.999794	CH17-340M24.3	lincRNA
ENSG00000185305.10	72.5591	-0.281129	0.364476	-0.771323	0.440515	0.999794	ARL15	protein_coding
ENSG00000230615.6	55.8638	-0.281026	0.450038	-0.624449	0.532333	0.999794	AL139220.2	lincRNA
ENSG00000135472.8	458.366	-0.281014	0.198371	-1.41661	0.156597	0.999794	FAIM2	protein_coding
ENSG00000158467.16	264.74	-0.281009	0.233648	-1.2027	0.229092	0.999794	AHCYL2	protein_coding
ENSG00000156869.12	54.4734	-0.280708	0.442435	-0.634461	0.52578	0.999794	FRRS1	protein_coding
ENSG00000163462.17	38.0168	-0.280632	0.446834	-0.628045	0.529975	0.999794	TRIM46	protein_coding
ENSG00000180447.6	2584.31	-0.28058	0.17922	-1.56556	0.117452	0.999794	GAS1	protein_coding
ENSG00000283154.2	15.7803	-0.28038	0.675695	-0.41495	0.678178	0.999794	IQCJ-SCHIP1	protein_coding
ENSG00000179361.17	21.5156	-0.280022	0.573589	-0.488193	0.625413	0.999794	ARID3B	protein_coding
ENSG00000244731.7	26.3048	-0.279729	0.551034	-0.507644	0.611703	0.999794	C4A	protein_coding
ENSG00000196511.14	14.6001	-0.279618	0.713222	-0.39205	0.695022	0.999794	TPK1	protein_coding
ENSG00000183864.4	449.825	-0.279452	0.203645	-1.37225	0.169986	0.999794	TOB2	protein_coding
ENSG00000138801.8	1017.81	-0.27921	0.182352	-1.53116	0.12573	0.999794	PAPSS1	protein_coding
ENSG00000169750.8	51.2766	-0.278994	0.419923	-0.664395	0.506438	0.999794	RAC3	protein_coding
ENSG00000156374.14	55.7885	-0.278981	0.385891	-0.722952	0.469709	0.999794	PCGF6	protein_coding
ENSG00000139211.6	107.101	-0.278831	0.347861	-0.801559	0.422808	0.999794	AMIGO2	protein_coding
ENSG00000273320.1	11.0793	-0.278713	0.791848	-0.351979	0.724854	0.999794	AC007032.1	antisense_RNA
ENSG00000161328.10	31.1279	-0.278693	0.486514	-0.572837	0.566755	0.999794	LRRC56	protein_coding
ENSG00000178752.15	31.7729	-0.278668	0.523267	-0.532554	0.594342	0.999794	ERFE	protein_coding
ENSG00000186665.9	72.4372	-0.278249	0.348532	-0.798344	0.424671	0.999794	C17orf58	protein_coding
ENSG00000167114.12	268.701	-0.278172	0.231674	-1.20071	0.229865	0.999794	SLC27A4	protein_coding
ENSG00000161202.17	1265.01	-0.278157	0.175376	-1.58606	0.112725	0.999794	DVL3	protein_coding
ENSG00000164023.14	259.528	-0.278014	0.298218	-0.93225	0.351207	0.999794	SGMS2	protein_coding
ENSG00000148516.21	737.683	-0.277921	0.19064	-1.45783	0.144887	0.999794	ZEB1	protein_coding
ENSG00000251493.4	247.149	-0.277351	0.231628	-1.1974	0.231151	0.999794	FOXD1	protein_coding
ENSG00000167523.13	78.3464	-0.277181	0.335206	-0.826898	0.408295	0.999794	SPATA33	protein_coding
ENSG00000230373.8	17.3626	-0.276971	0.66101	-0.419011	0.675208	0.999794	GOLGA6L5P	transcribed_unprocessed_pseudogene
ENSG00000153721.18	88.1774	-0.276662	0.317683	-0.870873	0.383823	0.999794	CNKSR3	protein_coding
ENSG00000204219.9	16.9623	-0.276508	0.70052	-0.394719	0.693051	0.999794	TCEA3	protein_coding
ENSG00000157617.16	298.148	-0.276506	0.22344	-1.2375	0.215903	0.999794	C2CD2	protein_coding
ENSG00000167720.12	163.761	-0.276048	0.256325	-1.07694	0.281505	0.999794	SRR	protein_coding
ENSG00000240771.6	287.466	-0.276003	0.218107	-1.26545	0.205711	0.999794	ARHGEF25	protein_coding
ENSG00000271533.1	61.0075	-0.275913	0.434041	-0.635684	0.524982	0.999794	Z83843.1	sense_intronic
ENSG00000239523.5	12.436	-0.275796	0.763592	-0.361182	0.717963	0.999794	MYLK-AS1	antisense_RNA
ENSG00000228594.3	56.8483	-0.275335	0.385377	-0.714456	0.474945	0.999794	FNDC10	protein_coding
ENSG00000148218.15	581.438	-0.275214	0.19378	-1.42024	0.155537	0.999794	ALAD	protein_coding
ENSG00000178971.13	78.3985	-0.275063	0.338845	-0.811767	0.416925	0.999794	CTC1	protein_coding
ENSG00000244617.2	11.8536	-0.275045	0.769252	-0.357549	0.720681	0.999794	ASPRV1	protein_coding
ENSG00000198727.2	38595.2	-0.275019	0.182631	-1.50587	0.1321	0.999794	MT-CYB	protein_coding
ENSG00000237840.6	9.16759	-0.27424	0.86428	-0.317304	0.751013	0.999794	FAM21FP	transcribed_unprocessed_pseudogene
ENSG00000197122.11	86.6482	-0.273683	0.329637	-0.830256	0.406394	0.999794	SRC	protein_coding
ENSG00000221955.10	347.946	-0.273627	0.26711	-1.0244	0.305647	0.999794	SLC12A8	protein_coding
ENSG00000141569.10	269.931	-0.271926	0.222141	-1.22411	0.22091	0.999794	TRIM65	protein_coding
ENSG00000138031.14	121.451	-0.271666	0.28921	-0.939339	0.347557	0.999794	ADCY3	protein_coding
ENSG00000183496.5	93.7039	-0.271111	0.322183	-0.84148	0.400079	0.999794	MEX3B	protein_coding
ENSG00000173706.12	3096.44	-0.270565	0.246851	-1.09607	0.273048	0.999794	HEG1	protein_coding
ENSG00000189319.13	203.461	-0.269738	0.257629	-1.047	0.295099	0.999794	FAM53B	protein_coding
ENSG00000273466.1	21.2919	-0.269694	0.615765	-0.437982	0.661399	0.999794	AC012510.1	antisense_RNA
ENSG00000139641.12	1124.27	-0.269468	0.205615	-1.31055	0.190011	0.999794	ESYT1	protein_coding
ENSG00000150760.12	602.778	-0.269377	0.195341	-1.37901	0.167891	0.999794	DOCK1	protein_coding
ENSG00000154864.11	319.394	-0.269251	0.245447	-1.09698	0.27265	0.999794	PIEZO2	protein_coding
ENSG00000275764.1	31.3909	-0.26909	0.483444	-0.556611	0.577793	0.999794	AC092747.4	lincRNA
ENSG00000175595.14	135.571	-0.2689	0.281876	-0.953966	0.340101	0.999794	ERCC4	protein_coding
ENSG00000276107.1	14.2722	-0.268847	0.74204	-0.362308	0.717122	0.999794	AC037198.2	sense_intronic
ENSG00000164418.19	72.3473	-0.2686	0.385278	-0.69716	0.485702	0.999794	GRIK2	protein_coding
ENSG00000184708.17	228.516	-0.268551	0.230694	-1.1641	0.244385	0.999794	EIF4ENIF1	protein_coding
ENSG00000158301.18	129.264	-0.268345	0.29666	-0.904554	0.365702	0.999794	GPRASP2	protein_coding
ENSG00000279198.1	10.8167	-0.26827	0.797826	-0.336251	0.736681	0.999794	AC008894.3	TEC
ENSG00000166278.14	150.169	-0.267779	0.290652	-0.921305	0.356891	0.999794	C2	protein_coding
ENSG00000136378.14	599.921	-0.267612	0.200663	-1.33364	0.182322	0.999794	ADAMTS7	protein_coding
ENSG00000171877.20	56.6812	-0.267524	0.400279	-0.668343	0.503915	0.999794	FRMD5	protein_coding
ENSG00000261408.6	18.4134	-0.267315	0.659625	-0.405253	0.685292	0.999794	TEN1-CDK3	protein_coding
ENSG00000139613.11	994.531	-0.267201	0.177903	-1.50195	0.133111	0.999794	SMARCC2	protein_coding
ENSG00000174106.2	145.718	-0.266978	0.294529	-0.90646	0.364693	0.999794	LEMD3	protein_coding
ENSG00000238058.1	9.34811	-0.26683	0.852326	-0.313061	0.754234	0.999794	AL355574.1	antisense_RNA
ENSG00000275023.4	1397.83	-0.265491	0.17682	-1.50148	0.133232	0.999794	MLLT6	protein_coding
ENSG00000230896.1	21.5316	-0.265106	0.603626	-0.439189	0.660524	0.999794	AL604028.1	sense_intronic
ENSG00000279089.1	9.76388	-0.264843	0.955485	-0.277182	0.78164	0.999794	AC005839.1	TEC
ENSG00000158270.11	45.8005	-0.264538	0.413337	-0.640004	0.52217	0.999794	COLEC12	protein_coding
ENSG00000182963.9	111.066	-0.264341	0.297773	-0.887725	0.374689	0.999794	GJC1	protein_coding
ENSG00000221988.12	94.2077	-0.264128	0.31233	-0.845669	0.397738	0.999794	PPT2	protein_coding
ENSG00000185834.10	17.395	-0.263934	0.670127	-0.393857	0.693687	0.999794	RPL12P4	processed_pseudogene
ENSG00000196652.11	295.808	-0.263876	0.219931	-1.19981	0.230212	0.999794	ZKSCAN5	protein_coding
ENSG00000140474.12	396.065	-0.263541	0.2119	-1.2437	0.213609	0.999794	ULK3	protein_coding
ENSG00000170345.9	3660.17	-0.263265	0.182077	-1.4459	0.148205	0.999794	FOS	protein_coding
ENSG00000196741.5	17.274	-0.263116	0.682934	-0.385273	0.700035	0.999794	LINC01560	lincRNA
ENSG00000155816.19	90.6668	-0.262818	0.312131	-0.842012	0.399781	0.999794	FMN2	protein_coding
ENSG00000137834.14	26.7988	-0.262609	0.534133	-0.491655	0.622963	0.999794	SMAD6	protein_coding
ENSG00000274627.1	54.909	-0.262548	0.434934	-0.60365	0.546076	0.999794	AC092123.2	sense_intronic
ENSG00000170776.21	797.837	-0.26243	0.200809	-1.30686	0.191261	0.999794	AKAP13	protein_coding
ENSG00000237441.9	684.128	-0.26223	0.204749	-1.28074	0.200285	0.999794	RGL2	protein_coding
ENSG00000177119.15	738.361	-0.261836	0.194624	-1.34535	0.178514	0.999794	ANO6	protein_coding
ENSG00000185650.9	4578.3	-0.261745	0.178448	-1.46679	0.142433	0.999794	ZFP36L1	protein_coding
ENSG00000160299.16	465.668	-0.261652	0.196169	-1.33381	0.182265	0.999794	PCNT	protein_coding
ENSG00000260456.6	16.2728	-0.261342	0.653771	-0.399745	0.689344	0.999794	C16orf95	protein_coding
ENSG00000182253.14	93.9913	-0.261088	0.320191	-0.815414	0.414836	0.999794	SYNM	protein_coding
ENSG00000162692.10	63.2156	-0.260639	0.431807	-0.6036	0.546109	0.999794	VCAM1	protein_coding
ENSG00000251669.5	32.4397	-0.260625	0.486813	-0.535369	0.592395	0.999794	FAM86EP	transcribed_unprocessed_pseudogene
ENSG00000146574.15	122.651	-0.260598	0.283909	-0.917893	0.358675	0.999794	CCZ1B	protein_coding
ENSG00000175265.17	655.284	-0.260442	0.257343	-1.01204	0.311518	0.999794	GOLGA8A	protein_coding
ENSG00000172943.19	178.043	-0.260322	0.251848	-1.03364	0.301302	0.999794	PHF8	protein_coding
ENSG00000143995.19	42.11	-0.260278	0.436777	-0.595908	0.551237	0.999794	MEIS1	protein_coding
ENSG00000272990.1	22.9065	-0.260217	0.60064	-0.433233	0.664846	0.999794	AC084036.1	antisense_RNA
ENSG00000146555.18	62.4821	-0.260131	0.423208	-0.614664	0.538776	0.999794	SDK1	protein_coding
ENSG00000170759.10	1361.48	-0.260039	0.202439	-1.28453	0.198955	0.999794	KIF5B	protein_coding
ENSG00000167840.13	75.5069	-0.259986	0.353144	-0.736204	0.461606	0.999794	ZNF232	protein_coding
ENSG00000148411.7	380.042	-0.25965	0.208594	-1.24476	0.213219	0.999794	NACC2	protein_coding
ENSG00000179364.13	861.732	-0.259482	0.213562	-1.21502	0.224359	0.999794	PACS2	protein_coding
ENSG00000173638.18	128.542	-0.259482	0.298358	-0.8697	0.384464	0.999794	SLC19A1	protein_coding
ENSG00000234912.11	33.9148	-0.259238	0.490439	-0.528583	0.597094	0.999794	SNHG20	processed_transcript
ENSG00000163482.11	588.764	-0.259222	0.194732	-1.33117	0.183133	0.999794	STK36	protein_coding
ENSG00000142634.12	450.886	-0.259195	0.269904	-0.960321	0.336894	0.999794	EFHD2	protein_coding
ENSG00000136161.12	276.94	-0.259166	0.258411	-1.00292	0.315897	0.999794	RCBTB2	protein_coding
ENSG00000156990.14	191.836	-0.259129	0.249117	-1.04019	0.298252	0.999794	RPUSD3	protein_coding
ENSG00000213139.7	21.8192	-0.259073	0.579451	-0.447101	0.654802	0.999794	CRYGS	protein_coding
ENSG00000174586.10	10.8836	-0.25883	0.790559	-0.327402	0.743364	0.999794	ZNF497	protein_coding
ENSG00000271270.5	45.203	-0.258355	0.415064	-0.622446	0.533648	0.999794	TMCC1-AS1	antisense_RNA
ENSG00000169398.19	529.83	-0.258346	0.199489	-1.29504	0.195307	0.999794	PTK2	protein_coding
ENSG00000272677.1	9.89623	-0.258185	0.921764	-0.280099	0.779402	0.999794	AC124016.1	antisense_RNA
ENSG00000197415.11	131.221	-0.258086	0.284992	-0.905589	0.365153	0.999794	VEPH1	protein_coding
ENSG00000140416.19	2290.45	-0.257773	0.176747	-1.45843	0.144723	0.999794	TPM1	protein_coding
ENSG00000269439.5	31.867	-0.257647	0.51484	-0.500441	0.616765	0.999794	AC010618.3	lincRNA
ENSG00000163689.19	23.2484	-0.257547	0.561321	-0.458823	0.646361	0.999794	C3orf67	protein_coding
ENSG00000204366.3	121.496	-0.257478	0.294086	-0.875521	0.381291	0.999794	ZBTB12	protein_coding
ENSG00000138650.8	75.0875	-0.257474	0.380717	-0.676289	0.498857	0.999794	PCDH10	protein_coding
ENSG00000196312.12	86.4859	-0.257278	0.35552	-0.723667	0.46927	0.999794	MFSD14C	protein_coding
ENSG00000137962.12	224.839	-0.257242	0.28768	-0.894194	0.371218	0.999794	ARHGAP29	protein_coding
ENSG00000256612.7	20.7418	-0.256862	0.60314	-0.425875	0.670199	0.999794	CYP2B7P	transcribed_unprocessed_pseudogene
ENSG00000144711.13	205.039	-0.256533	0.263778	-0.972532	0.330786	0.999794	IQSEC1	protein_coding
ENSG00000169083.16	345.546	-0.256464	0.213477	-1.20136	0.22961	0.999794	AR	protein_coding
ENSG00000237380.6	16.933	-0.256372	0.670219	-0.382519	0.702076	0.999794	HOXD-AS2	antisense_RNA
ENSG00000136295.14	1768.61	-0.256368	0.169715	-1.51058	0.130895	0.999794	TTYH3	protein_coding
ENSG00000172830.12	202.72	-0.256201	0.244556	-1.04761	0.294816	0.999794	SSH3	protein_coding
ENSG00000186364.11	68.2663	-0.256068	0.362633	-0.706135	0.480104	0.999794	NUDT17	protein_coding
ENSG00000211643.2	25.4489	-0.255773	0.558009	-0.458368	0.646688	0.999794	IGLV5-52	IG_V_gene
ENSG00000268713.1	36.2655	-0.255763	0.492377	-0.519446	0.60345	0.999794	AC005261.4	lincRNA
ENSG00000142235.8	23.0027	-0.255729	0.566486	-0.45143	0.65168	0.999794	LMTK3	protein_coding
ENSG00000253552.7	72.2612	-0.255391	0.346616	-0.736813	0.461236	0.999794	HOXA-AS2	antisense_RNA
ENSG00000159055.3	41.8676	-0.255143	0.449636	-0.567443	0.570413	0.999794	MIS18A	protein_coding
ENSG00000138336.8	22.0451	-0.255003	0.619015	-0.411949	0.680377	0.999794	TET1	protein_coding
ENSG00000177842.11	13.0922	-0.254556	0.737631	-0.3451	0.73002	0.999794	ZNF620	protein_coding
ENSG00000164509.13	10.8522	-0.254496	0.821328	-0.309859	0.756668	0.999794	IL31RA	protein_coding
ENSG00000197256.10	2214.34	-0.254495	0.187607	-1.35654	0.174929	0.999794	KANK2	protein_coding
ENSG00000234284.6	24.7159	-0.254194	0.56847	-0.447155	0.654763	0.999794	ZNF879	protein_coding
ENSG00000147650.11	351.195	-0.25408	0.220234	-1.15368	0.248631	0.999794	LRP12	protein_coding
ENSG00000153560.11	554.229	-0.254079	0.214148	-1.18647	0.235439	0.999794	UBP1	protein_coding
ENSG00000162526.6	10.4811	-0.254043	0.810154	-0.313573	0.753845	0.999794	TSSK3	protein_coding
ENSG00000250802.6	9.31189	-0.253834	0.845277	-0.300297	0.763951	0.999794	ZBED3-AS1	antisense_RNA
ENSG00000197885.10	96.163	-0.253822	0.322881	-0.786115	0.4318	0.999794	NKIRAS1	protein_coding
ENSG00000157045.8	346.32	-0.253688	0.21377	-1.18674	0.235332	0.999794	NTAN1	protein_coding
ENSG00000180354.15	468.184	-0.253643	0.212825	-1.19179	0.233342	0.999794	MTURN	protein_coding
ENSG00000166086.12	653.145	-0.253637	0.191652	-1.32342	0.185695	0.999794	JAM3	protein_coding
ENSG00000156381.8	189.523	-0.253537	0.243731	-1.04023	0.298232	0.999794	ANKRD9	protein_coding
ENSG00000183530.13	301.997	-0.253182	0.218616	-1.15811	0.246818	0.999794	PRR14L	protein_coding
ENSG00000279118.1	52.6053	-0.252779	0.390859	-0.646726	0.517809	0.999794	AC093535.2	TEC
ENSG00000142102.15	121.569	-0.25276	0.282561	-0.894534	0.371036	0.999794	PGGHG	protein_coding
ENSG00000196172.9	15.6103	-0.252745	0.682713	-0.370207	0.711228	0.999794	ZNF681	protein_coding
ENSG00000135744.7	127.859	-0.252541	0.373292	-0.676524	0.498708	0.999794	AGT	protein_coding
ENSG00000259583.2	63.6627	-0.252299	0.398119	-0.633728	0.526258	0.999794	AC015712.2	antisense_RNA
ENSG00000247077.6	132.005	-0.25207	0.277515	-0.908312	0.363714	0.999794	PGAM5	protein_coding
ENSG00000184205.14	392.079	-0.251719	0.207019	-1.21592	0.224015	0.999794	TSPYL2	protein_coding
ENSG00000176444.18	488.197	-0.251656	0.194304	-1.29516	0.195264	0.999794	CLK2	protein_coding
ENSG00000164916.10	555.298	-0.251415	0.198896	-1.26405	0.206212	0.999794	FOXK1	protein_coding
ENSG00000198793.12	522.565	-0.251345	0.197472	-1.27281	0.203084	0.999794	MTOR	protein_coding
ENSG00000270820.5	12.0086	-0.251113	0.757455	-0.331523	0.74025	0.999794	AC016727.1	antisense_RNA
ENSG00000279822.1	25.4471	-0.250364	0.545102	-0.459298	0.64602	0.999794	AC016397.2	TEC
ENSG00000138002.14	89.358	-0.25035	0.312363	-0.801472	0.422858	0.999794	IFT172	protein_coding
ENSG00000178922.16	244.252	-0.250324	0.240587	-1.04047	0.29812	0.999794	HYI	protein_coding
ENSG00000181638.17	93.7606	-0.250026	0.30685	-0.814815	0.415178	0.999794	ZFP41	protein_coding
ENSG00000258955.1	9.79118	-0.249986	0.905827	-0.275976	0.782567	0.999794	LINC00519	lincRNA
ENSG00000137802.13	365.19	-0.249628	0.207464	-1.20324	0.228884	0.999794	MAPKBP1	protein_coding
ENSG00000162959.13	24.9336	-0.2496	0.548048	-0.455434	0.648797	0.999794	MEMO1	protein_coding
ENSG00000138604.9	154.541	-0.249515	0.268971	-0.927666	0.353581	0.999794	GLCE	protein_coding
ENSG00000148429.14	104.9	-0.248917	0.319007	-0.780288	0.435222	0.999794	USP6NL	protein_coding
ENSG00000198400.11	10.7479	-0.248665	0.846979	-0.29359	0.769071	0.999794	NTRK1	protein_coding
ENSG00000245849.6	64.4652	-0.248534	0.379678	-0.654592	0.512731	0.999794	RAD51-AS1	processed_transcript
ENSG00000183671.12	164.785	-0.248499	0.291829	-0.851525	0.394478	0.999794	GPR1	protein_coding
ENSG00000166963.12	2538.55	-0.248466	0.170726	-1.45535	0.145573	0.999794	MAP1A	protein_coding
ENSG00000153310.19	142.498	-0.248217	0.285295	-0.870035	0.384281	0.999794	FAM49B	protein_coding
ENSG00000197013.9	66.6473	-0.248206	0.414301	-0.599096	0.549109	0.999794	ZNF429	protein_coding
ENSG00000175745.11	189.26	-0.248049	0.244611	-1.01406	0.310556	0.999794	NR2F1	protein_coding
ENSG00000197879.14	1315.45	-0.24794	0.175468	-1.41302	0.157649	0.999794	MYO1C	protein_coding
ENSG00000215421.9	107.838	-0.247416	0.293217	-0.843798	0.398782	0.999794	ZNF407	protein_coding
ENSG00000139174.11	31.1235	-0.247378	0.50794	-0.487022	0.626243	0.999794	PRICKLE1	protein_coding
ENSG00000261534.1	25.2678	-0.247261	0.573157	-0.431401	0.666176	0.999794	AL596244.1	sense_overlapping
ENSG00000136193.16	2174.86	-0.247201	0.171419	-1.44209	0.149277	0.999794	SCRN1	protein_coding
ENSG00000166912.16	182.615	-0.247014	0.24593	-1.00441	0.315182	0.999794	MTMR10	protein_coding
ENSG00000271601.3	521.678	-0.246531	0.197103	-1.25077	0.211017	0.999794	LIX1L	protein_coding
ENSG00000138434.16	596.367	-0.246492	0.201459	-1.22353	0.221129	0.999794	SSFA2	protein_coding
ENSG00000269958.1	86.016	-0.246486	0.334979	-0.735824	0.461838	0.999794	AL049840.4	sense_intronic
ENSG00000153107.11	153.956	-0.246295	0.260868	-0.944137	0.345099	0.999794	ANAPC1	protein_coding
ENSG00000158864.12	944.319	-0.24595	0.1774	-1.38642	0.165619	0.999794	NDUFS2	protein_coding
ENSG00000228801.5	26.5827	-0.245899	0.557493	-0.441081	0.659155	0.999794	AC064807.1	antisense_RNA
ENSG00000165092.12	1070.52	-0.245696	0.183788	-1.33684	0.181274	0.999794	ALDH1A1	protein_coding
ENSG00000173068.17	778.518	-0.245546	0.182424	-1.34601	0.178298	0.999794	BNC2	protein_coding
ENSG00000171793.13	200.523	-0.245437	0.254493	-0.964416	0.334837	0.999794	CTPS1	protein_coding
ENSG00000184500.14	676.057	-0.24536	0.253934	-0.966233	0.333927	0.999794	PROS1	protein_coding
ENSG00000137941.16	212.033	-0.245346	0.262656	-0.934095	0.350255	0.999794	TTLL7	protein_coding
ENSG00000264281.3	13.0696	-0.245282	0.850021	-0.28856	0.772918	0.999794	AC016596.1	processed_pseudogene
ENSG00000136802.11	337.27	-0.245206	0.217373	-1.12804	0.259302	0.999794	LRRC8A	protein_coding
ENSG00000160953.15	560.926	-0.24518	0.196757	-1.24611	0.212725	0.999794	MUM1	protein_coding
ENSG00000145375.7	60.2971	-0.245063	0.370479	-0.661475	0.508308	0.999794	SPATA5	protein_coding
ENSG00000272711.1	65.3517	-0.245039	0.355862	-0.688578	0.491089	0.999794	AC019069.1	lincRNA
ENSG00000164163.10	564.947	-0.245002	0.204302	-1.19921	0.230446	0.999794	ABCE1	protein_coding
ENSG00000146267.11	11.6799	-0.244615	0.770367	-0.31753	0.750841	0.999794	FAXC	protein_coding
ENSG00000185504.16	376.06	-0.244606	0.2237	-1.09346	0.274194	0.999794	FAAP100	protein_coding
ENSG00000203497.2	71.4642	-0.244537	0.344399	-0.71004	0.477679	0.999794	PDCD4-AS1	antisense_RNA
ENSG00000182957.15	253.046	-0.24438	0.243777	-1.00247	0.316116	0.999794	SPATA13	protein_coding
ENSG00000196411.9	883.314	-0.244154	0.180955	-1.34925	0.177257	0.999794	EPHB4	protein_coding
ENSG00000260966.1	15.4897	-0.243996	0.702902	-0.347126	0.728497	0.999794	AP001486.2	sense_overlapping
ENSG00000173950.15	212.168	-0.243761	0.23924	-1.0189	0.308252	0.999794	XXYLT1	protein_coding
ENSG00000155755.18	290.881	-0.243561	0.242293	-1.00523	0.314785	0.999794	TMEM237	protein_coding
ENSG00000163939.18	521.5	-0.243522	0.202001	-1.20555	0.227992	0.999794	PBRM1	protein_coding
ENSG00000245680.9	46.09	-0.243345	0.413749	-0.588146	0.556434	0.999794	ZNF585B	protein_coding
ENSG00000245213.6	37.88	-0.242999	0.44762	-0.542869	0.58722	0.999794	AC105285.1	antisense_RNA
ENSG00000158163.14	144.128	-0.242902	0.273926	-0.886743	0.375217	0.999794	DZIP1L	protein_coding
ENSG00000145331.13	35.6535	-0.242746	0.461028	-0.526532	0.598519	0.999794	TRMT10A	protein_coding
ENSG00000135686.12	280.813	-0.24226	0.225278	-1.07538	0.282203	0.999794	KLHL36	protein_coding
ENSG00000166224.16	354.467	-0.242076	0.216943	-1.11585	0.264487	0.999794	SGPL1	protein_coding
ENSG00000172954.13	67.2484	-0.241945	0.368848	-0.655947	0.511858	0.999794	LCLAT1	protein_coding
ENSG00000253710.2	58.9326	-0.241936	0.381285	-0.63453	0.525735	0.999794	ALG11	protein_coding
ENSG00000173473.10	605.957	-0.241801	0.191279	-1.26413	0.206183	0.999794	SMARCC1	protein_coding
ENSG00000161048.11	109.728	-0.241749	0.329168	-0.734423	0.462691	0.999794	NAPEPLD	protein_coding
ENSG00000167395.10	360.541	-0.241683	0.206742	-1.16901	0.242402	0.999794	ZNF646	protein_coding
ENSG00000174721.9	12.3699	-0.241596	0.742812	-0.325245	0.744995	0.999794	FGFBP3	protein_coding
ENSG00000272622.1	13.1232	-0.241324	0.731779	-0.329777	0.741569	0.999794	AC010735.2	lincRNA
ENSG00000166343.9	37.8279	-0.240751	0.444743	-0.541327	0.588283	0.999794	MSS51	protein_coding
ENSG00000173349.5	79.1422	-0.240601	0.333535	-0.721367	0.470684	0.999794	SFT2D3	protein_coding
ENSG00000139437.17	145.079	-0.240374	0.265108	-0.906705	0.364563	0.999794	TCHP	protein_coding
ENSG00000247627.2	23.3343	-0.240335	0.561085	-0.42834	0.668404	0.999794	MTND4P12	processed_pseudogene
ENSG00000173598.13	346.707	-0.24017	0.223139	-1.07632	0.281782	0.999794	NUDT4	protein_coding
ENSG00000185567.6	3299.5	-0.24015	0.222349	-1.08006	0.280116	0.999794	AHNAK2	protein_coding
ENSG00000234327.7	94.2732	-0.239689	0.319841	-0.7494	0.453616	0.999794	AC012146.1	processed_transcript
ENSG00000244625.5	31.6765	-0.23961	0.493231	-0.485797	0.627111	0.999794	MIATNB	lincRNA
ENSG00000213551.4	227.291	-0.239514	0.237302	-1.00932	0.312822	0.999794	DNAJC9	protein_coding
ENSG00000214193.10	37.661	-0.239406	0.541036	-0.442496	0.658131	0.999794	SH3D21	protein_coding
ENSG00000182919.14	93.5241	-0.238707	0.325879	-0.732503	0.463861	0.999794	C11orf54	protein_coding
ENSG00000185090.14	75.4342	-0.238432	0.36075	-0.660935	0.508654	0.999794	MANEAL	protein_coding
ENSG00000161036.12	217.841	-0.238408	0.244006	-0.977058	0.328541	0.999794	LRWD1	protein_coding
ENSG00000197702.11	1159.82	-0.2383	0.175384	-1.35874	0.17423	0.999794	PARVA	protein_coding
ENSG00000250722.5	195.958	-0.238145	0.242715	-0.98117	0.326509	0.999794	SELENOP	protein_coding
ENSG00000185361.8	92.7237	-0.237936	0.314536	-0.756468	0.449369	0.999794	TNFAIP8L1	protein_coding
ENSG00000155962.12	29.7917	-0.237835	0.504852	-0.471098	0.637571	0.999794	CLIC2	protein_coding
ENSG00000234797.5	45.6862	-0.237478	0.428549	-0.554145	0.57948	0.999794	RPS3AP6	processed_pseudogene
ENSG00000164778.4	15.0028	-0.237429	0.692611	-0.342802	0.731747	0.999794	EN2	protein_coding
ENSG00000176022.4	465.803	-0.237429	0.206609	-1.14917	0.250486	0.999794	B3GALT6	protein_coding
ENSG00000198081.10	124.917	-0.237354	0.281321	-0.843714	0.398829	0.999794	ZBTB14	protein_coding
ENSG00000185652.11	13.9634	-0.237269	0.728674	-0.325617	0.744714	0.999794	NTF3	protein_coding
ENSG00000164048.13	82.8257	-0.236913	0.338496	-0.6999	0.48399	0.999794	ZNF589	protein_coding
ENSG00000150907.7	61.2312	-0.236904	0.383674	-0.617461	0.53693	0.999794	FOXO1	protein_coding
ENSG00000162706.12	11.0352	-0.236852	0.917043	-0.258278	0.796193	0.999794	CADM3	protein_coding
ENSG00000175727.13	699.771	-0.236845	0.196477	-1.20546	0.228026	0.999794	MLXIP	protein_coding
ENSG00000157933.9	458.297	-0.236839	0.197127	-1.20146	0.229574	0.999794	SKI	protein_coding
ENSG00000159733.13	20.8311	-0.236369	0.578529	-0.40857	0.682855	0.999794	ZFYVE28	protein_coding
ENSG00000149269.9	339.142	-0.236351	0.211566	-1.11715	0.263931	0.999794	PAK1	protein_coding
ENSG00000187605.15	207.101	-0.236299	0.246849	-0.957263	0.338435	0.999794	TET3	protein_coding
ENSG00000243725.6	23.433	-0.235771	0.555196	-0.424662	0.671083	0.999794	TTC4	protein_coding
ENSG00000150867.13	412.13	-0.235714	0.201939	-1.16725	0.243108	0.999794	PIP4K2A	protein_coding
ENSG00000153317.14	754.54	-0.235675	0.184628	-1.27648	0.201785	0.999794	ASAP1	protein_coding
ENSG00000166004.14	175.273	-0.235536	0.259257	-0.908502	0.363613	0.999794	CEP295	protein_coding
ENSG00000173588.14	78.2534	-0.235531	0.337402	-0.698072	0.485132	0.999794	CEP83	protein_coding
ENSG00000204217.13	680.182	-0.235461	0.198888	-1.18389	0.236456	0.999794	BMPR2	protein_coding
ENSG00000166508.17	662.427	-0.235396	0.199637	-1.17912	0.23835	0.999794	MCM7	protein_coding
ENSG00000170871.11	506.2	-0.235225	0.196816	-1.19515	0.232028	0.999794	KIAA0232	protein_coding
ENSG00000137766.16	14.932	-0.235095	0.67857	-0.346457	0.728999	0.999794	UNC13C	protein_coding
ENSG00000182979.17	519.333	-0.234826	0.2011	-1.16771	0.242924	0.999794	MTA1	protein_coding
ENSG00000152104.11	1279.95	-0.234712	0.180317	-1.30167	0.19303	0.999794	PTPN14	protein_coding
ENSG00000180098.9	166.581	-0.234375	0.257983	-0.908489	0.36362	0.999794	TRNAU1AP	protein_coding
ENSG00000270231.3	223.202	-0.23419	0.242716	-0.96487	0.33461	0.999794	NBPF8	unprocessed_pseudogene
ENSG00000141429.13	609.287	-0.234086	0.197748	-1.18376	0.236508	0.999794	GALNT1	protein_coding
ENSG00000145833.15	386.728	-0.234044	0.218616	-1.07057	0.284362	0.999794	DDX46	protein_coding
ENSG00000180488.14	125.342	-0.233771	0.318027	-0.735067	0.462299	0.999794	MIGA1	protein_coding
ENSG00000213341.10	208.559	-0.23345	0.260533	-0.89605	0.370226	0.999794	CHUK	protein_coding
ENSG00000197093.10	52.8076	-0.233213	0.397176	-0.587177	0.557085	0.999794	GAL3ST4	protein_coding
ENSG00000173218.14	194.283	-0.233166	0.241776	-0.964388	0.334851	0.999794	VANGL1	protein_coding
ENSG00000161671.16	602.737	-0.232796	0.194354	-1.19779	0.230997	0.999794	EMC10	protein_coding
ENSG00000188566.13	134.556	-0.232767	0.278232	-0.836592	0.402822	0.999794	NDOR1	protein_coding
ENSG00000179743.4	35.6082	-0.232529	0.466747	-0.498191	0.61835	0.999794	FLJ37453	antisense_RNA
ENSG00000215012.8	186.847	-0.232509	0.259722	-0.895224	0.370667	0.999794	RTL10	protein_coding
ENSG00000226419.7	37.5662	-0.232418	0.478472	-0.485751	0.627144	0.999794	SLC16A1-AS1	antisense_RNA
ENSG00000180881.19	84.4143	-0.232204	0.33642	-0.690219	0.490056	0.999794	CAPS2	protein_coding
ENSG00000225131.2	11.7045	-0.232171	0.839601	-0.276525	0.782145	0.999794	PSME2P2	processed_pseudogene
ENSG00000198718.12	192.943	-0.232023	0.266955	-0.869147	0.384767	0.999794	TOGARAM1	protein_coding
ENSG00000185219.16	343.859	-0.231883	0.214608	-1.0805	0.27992	0.999794	ZNF445	protein_coding
ENSG00000162688.16	135.041	-0.231798	0.283814	-0.816727	0.414084	0.999794	AGL	protein_coding
ENSG00000179950.13	869.757	-0.231785	0.189385	-1.22388	0.220997	0.999794	PUF60	protein_coding
ENSG00000178585.14	127.233	-0.231766	0.287846	-0.805172	0.42072	0.999794	CTNNBIP1	protein_coding
ENSG00000228672.3	66.9407	-0.231738	0.362046	-0.640077	0.522123	0.999794	PROB1	protein_coding
ENSG00000180425.11	41.7246	-0.231686	0.43904	-0.527711	0.5977	0.999794	C11orf71	protein_coding
ENSG00000150712.10	155.081	-0.231397	0.259908	-0.890302	0.373304	0.999794	MTMR12	protein_coding
ENSG00000152782.16	83.1858	-0.231325	0.342024	-0.676342	0.498824	0.999794	PANK1	protein_coding
ENSG00000172716.16	147.068	-0.231307	0.290179	-0.797118	0.425383	0.999794	SLFN11	protein_coding
ENSG00000196935.8	424.497	-0.231263	0.214001	-1.08066	0.279848	0.999794	SRGAP1	protein_coding
ENSG00000155330.9	65.6449	-0.231219	0.361474	-0.639656	0.522396	0.999794	C16orf87	protein_coding
ENSG00000214022.11	845.76	-0.231147	0.199175	-1.16052	0.245836	0.999794	REPIN1	protein_coding
ENSG00000182185.18	67.4763	-0.231124	0.348022	-0.664108	0.506621	0.999794	RAD51B	protein_coding
ENSG00000167604.14	25.3663	-0.230857	0.539667	-0.427776	0.668814	0.999794	NFKBID	protein_coding
ENSG00000164080.13	246.118	-0.230834	0.228862	-1.00862	0.313158	0.999794	RAD54L2	protein_coding
ENSG00000163431.12	32.6521	-0.230776	0.50563	-0.456412	0.648093	0.999794	LMOD1	protein_coding
ENSG00000164889.13	2361.58	-0.230712	0.177851	-1.29722	0.194557	0.999794	SLC4A2	protein_coding
ENSG00000239704.10	9.93863	-0.230668	0.884905	-0.26067	0.794347	0.999794	CDRT4	protein_coding
ENSG00000255182.2	90.9812	-0.23059	0.332966	-0.692532	0.488603	0.999794	AC084125.2	processed_transcript
ENSG00000148180.19	3529.99	-0.230579	0.195676	-1.17837	0.238648	0.999794	GSN	protein_coding
ENSG00000159685.10	99.3348	-0.230405	0.334087	-0.689654	0.490412	0.999794	CHCHD6	protein_coding
ENSG00000215146.4	19.4328	-0.230351	0.64564	-0.356779	0.721257	0.999794	BX322639.1	transcribed_unprocessed_pseudogene
ENSG00000196700.8	465.087	-0.230214	0.211095	-1.09057	0.275462	0.999794	ZNF512B	protein_coding
ENSG00000160325.14	147.845	-0.230202	0.263463	-0.873754	0.382252	0.999794	CACFD1	protein_coding
ENSG00000218336.8	1204.28	-0.230058	0.21573	-1.06641	0.286236	0.999794	TENM3	protein_coding
ENSG00000272695.1	81.5162	-0.229883	0.324846	-0.707667	0.479152	0.999794	GAS6-AS2	lincRNA
ENSG00000182307.12	366.639	-0.229831	0.227103	-1.01202	0.311531	0.999794	C8orf33	protein_coding
ENSG00000278384.1	12.5786	-0.229351	0.877018	-0.261512	0.793698	0.999794	AL354822.1	protein_coding
ENSG00000167491.17	508.384	-0.229259	0.218262	-1.05038	0.293542	0.999794	GATAD2A	protein_coding
ENSG00000165029.15	948.379	-0.229251	0.205023	-1.11817	0.263494	0.999794	ABCA1	protein_coding
ENSG00000186716.20	73.4772	-0.229228	0.37557	-0.610347	0.541632	0.999794	BCR	protein_coding
ENSG00000149922.10	14.2646	-0.229213	0.689904	-0.33224	0.739708	0.999794	TBX6	protein_coding
ENSG00000206560.11	852.726	-0.229038	0.192602	-1.18918	0.23437	0.999794	ANKRD28	protein_coding
ENSG00000174306.21	498.57	-0.228868	0.203652	-1.12382	0.261089	0.999794	ZHX3	protein_coding
ENSG00000137274.12	216.278	-0.228776	0.234482	-0.975664	0.329231	0.999794	BPHL	protein_coding
ENSG00000274487.1	11.8229	-0.228667	0.808929	-0.282678	0.777423	0.999794	AC244154.1	unprocessed_pseudogene
ENSG00000198039.11	28.4746	-0.228512	0.559762	-0.40823	0.683105	0.999794	ZNF273	protein_coding
ENSG00000148468.16	328.685	-0.228466	0.222852	-1.02519	0.305272	0.999794	FAM171A1	protein_coding
ENSG00000184194.5	171.733	-0.22839	0.258916	-0.8821	0.377723	0.999794	GPR173	protein_coding
ENSG00000227028.6	10.1503	-0.228284	0.836468	-0.272914	0.784919	0.999794	SLC8A1-AS1	antisense_RNA
ENSG00000138119.16	3423.57	-0.22824	0.196649	-1.16065	0.245785	0.999794	MYOF	protein_coding
ENSG00000218891.4	182.99	-0.228099	0.262735	-0.868174	0.385299	0.999794	ZNF579	protein_coding
ENSG00000142173.14	30153.3	-0.227938	0.176156	-1.29395	0.195681	0.999794	COL6A2	protein_coding
ENSG00000178502.5	19.2307	-0.227932	0.666835	-0.341811	0.732493	0.999794	KLHL11	protein_coding
ENSG00000168827.14	332.672	-0.227897	0.217031	-1.05006	0.293689	0.999794	GFM1	protein_coding
ENSG00000272909.1	21.2875	-0.22777	0.600344	-0.379399	0.704391	0.999794	AL122035.2	antisense_RNA
ENSG00000165512.4	217.399	-0.227687	0.243975	-0.933241	0.350695	0.999794	ZNF22	protein_coding
ENSG00000177096.8	223.599	-0.227477	0.240878	-0.944366	0.344983	0.999794	FAM109B	protein_coding
ENSG00000176720.5	185.997	-0.226888	0.268184	-0.846015	0.397545	0.999794	BOK	protein_coding
ENSG00000168575.9	319.785	-0.226801	0.216839	-1.04594	0.295587	0.999794	SLC20A2	protein_coding
ENSG00000144339.11	48.0017	-0.226791	0.401623	-0.564686	0.572287	0.999794	TMEFF2	protein_coding
ENSG00000170322.14	225.084	-0.226561	0.232089	-0.976184	0.328973	0.999794	NFRKB	protein_coding
ENSG00000167378.8	278.161	-0.226462	0.224816	-1.00732	0.31378	0.999794	IRGQ	protein_coding
ENSG00000237489.3	88.6295	-0.226231	0.319299	-0.708524	0.47862	0.999794	LINC00959	protein_coding
ENSG00000170653.18	374.788	-0.226091	0.208042	-1.08676	0.277143	0.999794	ATF7	protein_coding
ENSG00000175606.10	171.513	-0.225679	0.254451	-0.886926	0.375119	0.999794	TMEM70	protein_coding
ENSG00000273271.1	10.0361	-0.225659	0.860949	-0.262105	0.79324	0.999794	AP000254.1	antisense_RNA
ENSG00000152784.15	296.531	-0.225388	0.237774	-0.947909	0.343176	0.999794	PRDM8	protein_coding
ENSG00000140153.17	171.209	-0.224399	0.252831	-0.887545	0.374785	0.999794	WDR20	protein_coding
ENSG00000260708.1	22.5561	-0.224141	0.577268	-0.388279	0.697809	0.999794	AL118516.1	antisense_RNA
ENSG00000234518.2	31.0768	-0.224132	0.510425	-0.439108	0.660583	0.999794	PTGES3P1	processed_pseudogene
ENSG00000198938.2	64368.3	-0.223999	0.187459	-1.19492	0.232118	0.999794	MT-CO3	protein_coding
ENSG00000197566.9	68.6039	-0.22375	0.365891	-0.611523	0.540854	0.999794	ZNF624	protein_coding
ENSG00000223773.7	62.886	-0.223401	0.368553	-0.606158	0.54441	0.999794	CD99P1	transcribed_unprocessed_pseudogene
ENSG00000136044.11	612.928	-0.223285	0.205619	-1.08592	0.277516	0.999794	APPL2	protein_coding
ENSG00000196781.14	413.761	-0.223217	0.20899	-1.06807	0.285488	0.999794	TLE1	protein_coding
ENSG00000227232.5	30.0906	-0.223189	0.544667	-0.409771	0.681974	0.999794	WASH7P	unprocessed_pseudogene
ENSG00000275832.4	522.039	-0.223189	0.205994	-1.08347	0.278599	0.999794	ARHGAP23	protein_coding
ENSG00000196363.9	424.494	-0.222678	0.227659	-0.978121	0.328015	0.999794	WDR5	protein_coding
ENSG00000183655.12	26.8443	-0.222662	0.524877	-0.424217	0.671408	0.999794	KLHL25	protein_coding
ENSG00000162607.12	181.841	-0.222451	0.257672	-0.863311	0.387966	0.999794	USP1	protein_coding
ENSG00000165424.6	1094.23	-0.222376	0.197189	-1.12773	0.259435	0.999794	ZCCHC24	protein_coding
ENSG00000183426.16	125.053	-0.222098	0.277843	-0.799366	0.424078	0.999794	NPIPA1	protein_coding
ENSG00000197183.14	145.207	-0.222036	0.266342	-0.833651	0.404478	0.999794	NOL4L	protein_coding
ENSG00000247708.7	12.2498	-0.222035	0.796123	-0.278895	0.780326	0.999794	STX18-AS1	antisense_RNA
ENSG00000181315.10	88.5315	-0.221991	0.325123	-0.682792	0.494738	0.999794	ZNF322	protein_coding
ENSG00000254986.7	230.041	-0.221972	0.232273	-0.955651	0.339248	0.999794	DPP3	protein_coding
ENSG00000136960.12	670.693	-0.221889	0.26568	-0.835176	0.403619	0.999794	ENPP2	protein_coding
ENSG00000187961.13	148.202	-0.221663	0.267788	-0.827758	0.407808	0.999794	KLHL17	protein_coding
ENSG00000196923.13	1969.43	-0.221444	0.187874	-1.17868	0.238525	0.999794	PDLIM7	protein_coding
ENSG00000160803.7	316.059	-0.221375	0.218267	-1.01424	0.310469	0.999794	UBQLN4	protein_coding
ENSG00000155093.17	63.1802	-0.22125	0.379719	-0.582668	0.560117	0.999794	PTPRN2	protein_coding
ENSG00000141441.15	59.2309	-0.221151	0.401222	-0.551194	0.581501	0.999794	GAREM1	protein_coding
ENSG00000214331.8	38.1286	-0.221073	0.455267	-0.48559	0.627258	0.999794	AC009053.1	transcribed_unprocessed_pseudogene
ENSG00000162998.4	21.699	-0.220986	0.628238	-0.351754	0.725023	0.999794	FRZB	protein_coding
ENSG00000210195.2	72.831	-0.220816	0.342229	-0.64523	0.518779	0.999794	MT-TT	Mt_tRNA
ENSG00000167695.14	241.727	-0.220678	0.233517	-0.945018	0.34465	0.999794	FAM57A	protein_coding
ENSG00000224870.6	224.929	-0.220659	0.232224	-0.950197	0.342012	0.999794	AL391244.1	processed_transcript
ENSG00000152061.23	175.26	-0.220606	0.253856	-0.86902	0.384836	0.999794	RABGAP1L	protein_coding
ENSG00000198835.3	15.6549	-0.219667	0.668109	-0.328789	0.742315	0.999794	GJC2	protein_coding
ENSG00000161791.13	666.052	-0.219591	0.196325	-1.11851	0.263351	0.999794	FMNL3	protein_coding
ENSG00000235552.4	78.5469	-0.219561	0.361241	-0.607797	0.543322	0.999794	AP005202.1	transcribed_processed_pseudogene
ENSG00000135315.11	183.247	-0.219527	0.2566	-0.85552	0.392263	0.999794	CEP162	protein_coding
ENSG00000196367.12	955	-0.21947	0.1887	-1.16306	0.244804	0.999794	TRRAP	protein_coding
ENSG00000159674.11	16.8877	-0.219445	0.69082	-0.317658	0.750744	0.999794	SPON2	protein_coding
ENSG00000178921.13	155.863	-0.219282	0.261943	-0.837139	0.402515	0.999794	PFAS	protein_coding
ENSG00000244405.7	587.87	-0.219234	0.205061	-1.06912	0.285017	0.999794	ETV5	protein_coding
ENSG00000280063.1	23.5401	-0.218929	0.632482	-0.346143	0.729235	0.999794	AC012676.5	TEC
ENSG00000237973.1	298.081	-0.218824	0.234853	-0.931748	0.351467	0.999794	MTCO1P12	unprocessed_pseudogene
ENSG00000181896.11	39.0074	-0.218687	0.438569	-0.498636	0.618035	0.999794	ZNF101	protein_coding
ENSG00000225302.2	38.0806	-0.218383	0.451715	-0.483452	0.628775	0.999794	AC023283.1	processed_transcript
ENSG00000163975.11	121.037	-0.218312	0.311306	-0.70128	0.483129	0.999794	MELTF	protein_coding
ENSG00000169683.7	121.119	-0.218101	0.293234	-0.743779	0.45701	0.999794	LRRC45	protein_coding
ENSG00000198746.12	127.903	-0.218059	0.33289	-0.65505	0.512435	0.999794	GPATCH3	protein_coding
ENSG00000198598.6	106.153	-0.218021	0.299595	-0.727719	0.466786	0.999794	MMP17	protein_coding
ENSG00000187522.14	91.7254	-0.21775	0.343641	-0.633655	0.526306	0.999794	HSPA14	protein_coding
ENSG00000137601.16	248.845	-0.217508	0.228588	-0.951528	0.341336	0.999794	NEK1	protein_coding
ENSG00000169372.12	55.6676	-0.217464	0.385316	-0.564378	0.572497	0.999794	CRADD	protein_coding
ENSG00000259820.1	14.3128	-0.217439	0.720327	-0.301861	0.762758	0.999794	AC083843.2	lincRNA
ENSG00000228630.5	26.8577	-0.217244	0.529682	-0.41014	0.681703	0.999794	HOTAIR	antisense_RNA
ENSG00000173581.7	224.167	-0.217233	0.234209	-0.927518	0.353658	0.999794	CCDC106	protein_coding
ENSG00000213918.10	215.573	-0.217214	0.237584	-0.914261	0.360579	0.999794	DNASE1	protein_coding
ENSG00000204138.12	349.776	-0.217178	0.225999	-0.960966	0.33657	0.999794	PHACTR4	protein_coding
ENSG00000182224.11	13.9129	-0.216896	0.760072	-0.285362	0.775367	0.999794	CYB5D1	protein_coding
ENSG00000257621.7	365.611	-0.216423	0.265275	-0.815844	0.414589	0.999794	PSMA3-AS1	antisense_RNA
ENSG00000135052.16	899.993	-0.216176	0.193934	-1.11469	0.264984	0.999794	GOLM1	protein_coding
ENSG00000178996.13	560.908	-0.216047	0.212404	-1.01715	0.309081	0.999794	SNX18	protein_coding
ENSG00000215301.9	1627.35	-0.215909	0.184231	-1.17194	0.24122	0.999794	DDX3X	protein_coding
ENSG00000149499.11	810.029	-0.21567	0.188404	-1.14472	0.252324	0.999794	EML3	protein_coding
ENSG00000143147.14	361.403	-0.215545	0.22297	-0.966697	0.333696	0.999794	GPR161	protein_coding
ENSG00000197296.5	119.326	-0.215199	0.314863	-0.683469	0.494311	0.999794	FITM2	protein_coding
ENSG00000196588.14	240.403	-0.214893	0.230185	-0.933565	0.350528	0.999794	MKL1	protein_coding
ENSG00000188636.3	367.958	-0.214864	0.216863	-0.990782	0.321792	0.999794	RTL6	protein_coding
ENSG00000135414.9	335.192	-0.214731	0.213823	-1.00425	0.315261	0.999794	GDF11	protein_coding
ENSG00000198298.12	29.266	-0.214693	0.553829	-0.387652	0.698273	0.999794	ZNF485	protein_coding
ENSG00000212802.4	74.7645	-0.214456	0.37225	-0.576108	0.564542	0.999794	RPL15P3	processed_pseudogene
ENSG00000177363.4	919.765	-0.214344	0.19732	-1.08628	0.277356	0.999794	LRRN4CL	protein_coding
ENSG00000221838.9	298.616	-0.21423	0.228908	-0.935876	0.349337	0.999794	AP4M1	protein_coding
ENSG00000138078.15	681.168	-0.214182	0.220222	-0.972571	0.330767	0.999794	PREPL	protein_coding
ENSG00000214719.11	8.97386	-0.214105	0.872066	-0.245515	0.806058	0.999794	AC005562.1	processed_transcript
ENSG00000165219.21	370.485	-0.213978	0.206383	-1.0368	0.299828	0.999794	GAPVD1	protein_coding
ENSG00000172780.16	9.85581	-0.213945	0.860941	-0.248501	0.803747	0.999794	RAB43	protein_coding
ENSG00000151502.10	535.587	-0.2139	0.196065	-1.09097	0.275288	0.999794	VPS26B	protein_coding
ENSG00000140931.19	548.744	-0.213805	0.196161	-1.08995	0.275737	0.999794	CMTM3	protein_coding
ENSG00000255495.1	12.8013	-0.213767	0.759481	-0.281465	0.778354	0.999794	AC145124.1	antisense_RNA
ENSG00000172594.12	160.999	-0.213742	0.258171	-0.827908	0.407723	0.999794	SMPDL3A	protein_coding
ENSG00000159184.7	15.9655	-0.213624	0.71141	-0.300282	0.763962	0.999794	HOXB13	protein_coding
ENSG00000215769.8	112.599	-0.213155	0.314455	-0.677856	0.497863	0.999794	ARHGAP27P1-BPTFP1-KPNA2P3	processed_transcript
ENSG00000171109.18	379.264	-0.213094	0.221204	-0.963337	0.335378	0.999794	MFN1	protein_coding
ENSG00000169972.11	154.313	-0.212911	0.268558	-0.792792	0.427899	0.999794	PUSL1	protein_coding
ENSG00000149639.14	638.29	-0.212725	0.190683	-1.1156	0.264594	0.999794	SOGA1	protein_coding
ENSG00000196793.13	43.9109	-0.212716	0.428487	-0.496435	0.619587	0.999794	ZNF239	protein_coding
ENSG00000166123.13	150.116	-0.212564	0.277318	-0.7665	0.443379	0.999794	GPT2	protein_coding
ENSG00000149679.11	91.1473	-0.212347	0.325401	-0.652571	0.514033	0.999794	CABLES2	protein_coding
ENSG00000162341.16	96.1986	-0.212156	0.312419	-0.679075	0.49709	0.999794	TPCN2	protein_coding
ENSG00000197565.15	41.1308	-0.211533	0.455164	-0.46474	0.642118	0.999794	COL4A6	protein_coding
ENSG00000144891.17	192.326	-0.211319	0.246083	-0.85873	0.39049	0.999794	AGTR1	protein_coding
ENSG00000225697.12	276.892	-0.211284	0.226451	-0.933023	0.350808	0.999794	SLC26A6	protein_coding
ENSG00000137198.9	153.672	-0.211036	0.331776	-0.636078	0.524726	0.999794	GMPR	protein_coding
ENSG00000168036.16	2326.71	-0.210968	0.164903	-1.27935	0.200774	0.999794	CTNNB1	protein_coding
ENSG00000180182.10	362.933	-0.210812	0.219114	-0.962109	0.335995	0.999794	MED14	protein_coding
ENSG00000160051.11	45.8577	-0.210551	0.422839	-0.497946	0.618522	0.999794	IQCC	protein_coding
ENSG00000173137.11	100.283	-0.21048	0.309078	-0.680993	0.495876	0.999794	ADCK5	protein_coding
ENSG00000137166.14	133.109	-0.210333	0.3071	-0.684899	0.493408	0.999794	FOXP4	protein_coding
ENSG00000196405.12	498.513	-0.210244	0.211442	-0.99433	0.320062	0.999794	EVL	protein_coding
ENSG00000173517.10	937.64	-0.210206	0.197386	-1.06495	0.286898	0.999794	PEAK1	protein_coding
ENSG00000168924.14	338.689	-0.210089	0.213721	-0.983005	0.325605	0.999794	LETM1	protein_coding
ENSG00000174483.19	15.7301	-0.209968	0.718205	-0.292351	0.770018	0.999794	BBS1	protein_coding
ENSG00000224078.13	627.783	-0.209625	0.193039	-1.08592	0.277514	0.999794	SNHG14	processed_transcript
ENSG00000161956.12	114.009	-0.209537	0.29314	-0.714804	0.47473	0.999794	SENP3	protein_coding
ENSG00000154229.11	656.952	-0.20953	0.212856	-0.984378	0.32493	0.999794	PRKCA	protein_coding
ENSG00000173451.6	49.2039	-0.209504	0.411927	-0.508595	0.611036	0.999794	THAP2	protein_coding
ENSG00000136205.16	3346.69	-0.209484	0.184016	-1.1384	0.254952	0.999794	TNS3	protein_coding
ENSG00000169604.19	3562.5	-0.209468	0.172894	-1.21154	0.225689	0.999794	ANTXR1	protein_coding
ENSG00000173542.8	303.069	-0.209288	0.263108	-0.795446	0.426354	0.999794	MOB1B	protein_coding
ENSG00000136100.12	470.413	-0.20924	0.211487	-0.989377	0.322479	0.999794	VPS36	protein_coding
ENSG00000280138.1	29.8558	-0.208932	0.589117	-0.354653	0.72285	0.999794	AC027290.2	TEC
ENSG00000187498.14	1585.24	-0.208866	0.232613	-0.897908	0.369234	0.999794	COL4A1	protein_coding
ENSG00000183337.16	172.092	-0.208618	0.257005	-0.811726	0.416949	0.999794	BCOR	protein_coding
ENSG00000174840.8	179.839	-0.208232	0.293112	-0.710419	0.477444	0.999794	PDE12	protein_coding
ENSG00000160298.17	50.8503	-0.20823	0.43343	-0.480423	0.630927	0.999794	C21orf58	protein_coding
ENSG00000278709.1	16.2737	-0.208228	0.685369	-0.303818	0.761266	0.999794	NKILA	antisense_RNA
ENSG00000179988.13	53.4405	-0.208167	0.383892	-0.542253	0.587644	0.999794	PSTK	protein_coding
ENSG00000138073.13	296.152	-0.208045	0.226176	-0.919837	0.357658	0.999794	PREB	protein_coding
ENSG00000142444.6	114.013	-0.207664	0.298377	-0.695981	0.486441	0.999794	TIMM29	protein_coding
ENSG00000148339.12	225.304	-0.207603	0.256976	-0.807869	0.419166	0.999794	SLC25A25	protein_coding
ENSG00000180340.6	460.844	-0.207598	0.244689	-0.848417	0.396206	0.999794	FZD2	protein_coding
ENSG00000148484.17	775.573	-0.207593	0.186223	-1.11475	0.264956	0.999794	RSU1	protein_coding
ENSG00000242071.3	59.6444	-0.207472	0.401195	-0.517134	0.605063	0.999794	RPL7AP6	processed_pseudogene
ENSG00000157870.14	253.468	-0.207437	0.238016	-0.871525	0.383468	0.999794	FAM213B	protein_coding
ENSG00000177946.5	121.652	-0.207407	0.282852	-0.733271	0.463393	0.999794	CENPBD1	protein_coding
ENSG00000196950.13	193.76	-0.207332	0.248402	-0.834661	0.403909	0.999794	SLC39A10	protein_coding
ENSG00000213442.5	117.135	-0.207327	0.387072	-0.53563	0.592214	0.999794	RPL18AP3	processed_pseudogene
ENSG00000174326.11	15.1287	-0.207292	0.807832	-0.256603	0.797485	0.999794	SLC16A11	protein_coding
ENSG00000180229.12	13.4795	-0.20712	0.842185	-0.245932	0.805735	0.999794	HERC2P3	transcribed_unprocessed_pseudogene
ENSG00000167524.14	34.5685	-0.207107	0.504934	-0.410167	0.681684	0.999794	SGK494	protein_coding
ENSG00000251350.1	46.9153	-0.20704	0.444348	-0.465941	0.641258	0.999794	LINC02475	lincRNA
ENSG00000247092.6	34.0818	-0.207016	0.466587	-0.44368	0.657274	0.999794	SNHG10	antisense_RNA
ENSG00000255455.2	127.381	-0.206939	0.283039	-0.731134	0.464697	0.999794	AP003486.1	lincRNA
ENSG00000256894.1	10.9433	-0.206452	0.854689	-0.241553	0.809127	0.999794	AC022509.3	antisense_RNA
ENSG00000273749.4	729.958	-0.206154	0.19145	-1.07681	0.281566	0.999794	CYFIP1	protein_coding
ENSG00000161958.10	55.6865	-0.206133	0.437227	-0.471455	0.637316	0.999794	FGF11	protein_coding
ENSG00000171016.11	247.981	-0.206094	0.250983	-0.821148	0.411562	0.999794	PYGO1	protein_coding
ENSG00000184675.9	79.0699	-0.205737	0.328741	-0.625834	0.531424	0.999794	AMER1	protein_coding
ENSG00000171456.16	748.382	-0.205531	0.184911	-1.11151	0.266348	0.999794	ASXL1	protein_coding
ENSG00000162664.16	312.841	-0.205505	0.224798	-0.914178	0.360623	0.999794	ZNF326	protein_coding
ENSG00000206538.8	1010.54	-0.205391	0.18065	-1.13695	0.255557	0.999794	VGLL3	protein_coding
ENSG00000147854.16	523.669	-0.205362	0.203266	-1.01031	0.312346	0.999794	UHRF2	protein_coding
ENSG00000166352.15	108.452	-0.205178	0.295925	-0.693344	0.488094	0.999794	C11orf74	protein_coding
ENSG00000151623.14	22.9858	-0.205094	0.583188	-0.351678	0.72508	0.999794	NR3C2	protein_coding
ENSG00000150403.17	850.66	-0.205	0.216231	-0.948058	0.3431	0.999794	TMCO3	protein_coding
ENSG00000161243.8	60.6058	-0.204863	0.373277	-0.548823	0.583127	0.999794	FBXO27	protein_coding
ENSG00000198108.3	56.456	-0.204409	0.386646	-0.528672	0.597033	0.999794	CHSY3	protein_coding
ENSG00000162194.12	67.5578	-0.204346	0.353468	-0.578117	0.563186	0.999794	LBHD1	protein_coding
ENSG00000158941.16	822.824	-0.204318	0.182613	-1.11886	0.263199	0.999794	CCAR2	protein_coding
ENSG00000165138.17	230.381	-0.204271	0.229278	-0.890929	0.372967	0.999794	ANKS6	protein_coding
ENSG00000140044.12	183.704	-0.203561	0.246892	-0.824494	0.409659	0.999794	JDP2	protein_coding
ENSG00000137124.7	441.126	-0.203525	0.209383	-0.972024	0.331038	0.999794	ALDH1B1	protein_coding
ENSG00000170876.7	1241.49	-0.203521	0.173627	-1.17217	0.241128	0.999794	TMEM43	protein_coding
ENSG00000235363.1	24.856	-0.203434	0.56018	-0.363158	0.716487	0.999794	SNRPGP10	processed_pseudogene
ENSG00000165895.17	177.656	-0.203349	0.272581	-0.74601	0.455661	0.999794	ARHGAP42	protein_coding
ENSG00000166002.6	14.7558	-0.203231	0.678823	-0.299387	0.764645	0.999794	SMCO4	protein_coding
ENSG00000203485.12	1063.33	-0.203182	0.204323	-0.994418	0.32002	0.999794	INF2	protein_coding
ENSG00000159256.12	195.242	-0.203156	0.268536	-0.756532	0.44933	0.999794	MORC3	protein_coding
ENSG00000182670.13	3693.78	-0.202998	0.195406	-1.03885	0.298874	0.999794	TTC3	protein_coding
ENSG00000256525.6	95.0117	-0.202828	0.306836	-0.661031	0.508593	0.999794	POLG2	protein_coding
ENSG00000169085.11	38.4681	-0.20186	0.455122	-0.443529	0.657383	0.999794	C8orf46	protein_coding
ENSG00000173421.16	11.3065	-0.201764	0.817473	-0.246814	0.805052	0.999794	CCDC36	protein_coding
ENSG00000175970.10	358.518	-0.201726	0.244718	-0.824318	0.409759	0.999794	UNC119B	protein_coding
ENSG00000213780.10	19.1617	-0.20171	0.607273	-0.332157	0.739771	0.999794	GTF2H4	protein_coding
ENSG00000257122.5	28.7071	-0.201518	0.507927	-0.396746	0.691555	0.999794	RRN3P3	transcribed_unprocessed_pseudogene
ENSG00000150687.11	1860.19	-0.201379	0.187172	-1.07591	0.281969	0.999794	PRSS23	protein_coding
ENSG00000162929.13	122.722	-0.201251	0.287337	-0.700401	0.483677	0.999794	KIAA1841	protein_coding
ENSG00000269821.1	84.1385	-0.20109	0.336791	-0.597077	0.550456	0.999794	KCNQ1OT1	antisense_RNA
ENSG00000197182.14	164.454	-0.200909	0.279129	-0.71977	0.471666	0.999794	MIRLET7BHG	lincRNA
ENSG00000169857.7	165.631	-0.200595	0.257064	-0.780331	0.435196	0.999794	AVEN	protein_coding
ENSG00000197603.13	320.138	-0.200289	0.2184	-0.917075	0.359104	0.999794	C5orf42	protein_coding
ENSG00000197714.8	14.5829	-0.200224	0.710236	-0.281911	0.778012	0.999794	ZNF460	protein_coding
ENSG00000164930.11	491.432	-0.200167	0.227286	-0.880685	0.378488	0.999794	FZD6	protein_coding
ENSG00000185561.9	98.3557	-0.199961	0.337716	-0.592099	0.553784	0.999794	TLCD2	protein_coding
ENSG00000239789.5	64.6246	-0.199916	0.371842	-0.537636	0.590828	0.999794	MRPS17	protein_coding
ENSG00000149091.15	356.575	-0.199874	0.220046	-0.90833	0.363704	0.999794	DGKZ	protein_coding
ENSG00000264575.1	17.1086	-0.19984	0.644141	-0.310242	0.756377	0.999794	LINC00526	lincRNA
ENSG00000171943.11	83.3243	-0.199722	0.34178	-0.58436	0.558979	0.999794	SRGAP2C	protein_coding
ENSG00000279265.1	11.7081	-0.199532	0.839028	-0.237814	0.812026	0.999794	AC000123.2	TEC
ENSG00000162430.16	1673.18	-0.199508	0.19281	-1.03474	0.300791	0.999794	SELENON	protein_coding
ENSG00000174652.17	420.3	-0.199498	0.215353	-0.926377	0.35425	0.999794	ZNF266	protein_coding
ENSG00000168118.11	110.167	-0.199339	0.292465	-0.68158	0.495505	0.999794	RAB4A	protein_coding
ENSG00000148200.16	42.0305	-0.199269	0.452661	-0.440218	0.659779	0.999794	NR6A1	protein_coding
ENSG00000177706.8	1463.7	-0.199262	0.177352	-1.12354	0.261208	0.999794	FAM20C	protein_coding
ENSG00000184640.17	2215.5	-0.199156	0.185844	-1.07163	0.283886	0.999794	2019-09-09	protein_coding
ENSG00000135617.3	128.346	-0.199018	0.293073	-0.679074	0.497091	0.999794	PRADC1	protein_coding
ENSG00000156876.9	19.5435	-0.198783	0.640495	-0.310359	0.756288	0.999794	SASS6	protein_coding
ENSG00000151726.13	323.996	-0.19859	0.219208	-0.905944	0.364966	0.999794	ACSL1	protein_coding
ENSG00000162813.17	180.259	-0.198347	0.250236	-0.792638	0.427989	0.999794	BPNT1	protein_coding
ENSG00000162408.10	225.711	-0.198162	0.233438	-0.848887	0.395944	0.999794	NOL9	protein_coding
ENSG00000155254.12	1507.64	-0.198043	0.190716	-1.03842	0.299075	0.999794	MARVELD1	protein_coding
ENSG00000135763.9	110.968	-0.197923	0.304642	-0.649689	0.515894	0.999794	URB2	protein_coding
ENSG00000205861.11	26.2861	-0.197917	0.56352	-0.351216	0.725426	0.999794	PCOTH	protein_coding
ENSG00000243449.6	215.233	-0.197725	0.287347	-0.688107	0.491386	0.999794	C4orf48	protein_coding
ENSG00000135637.13	66.4595	-0.197715	0.383464	-0.515602	0.606132	0.999794	CCDC142	protein_coding
ENSG00000152527.13	24.6231	-0.19746	0.615985	-0.32056	0.748544	0.999794	PLEKHH2	protein_coding
ENSG00000196123.12	497	-0.197402	0.195004	-1.0123	0.311395	0.999794	KIAA0895L	protein_coding
ENSG00000163820.14	629.886	-0.197322	0.195308	-1.01031	0.312346	0.999794	FYCO1	protein_coding
ENSG00000185989.10	639.159	-0.197055	0.185792	-1.06062	0.288862	0.999794	RASA3	protein_coding
ENSG00000183597.15	151.676	-0.19703	0.260197	-0.757236	0.448909	0.999794	TANGO2	protein_coding
ENSG00000168806.7	115.732	-0.19702	0.287497	-0.685293	0.493159	0.999794	LCMT2	protein_coding
ENSG00000136925.14	270.343	-0.196832	0.242468	-0.811786	0.416915	0.999794	TSTD2	protein_coding
ENSG00000146067.15	522.912	-0.196473	0.205398	-0.956545	0.338797	0.999794	FAM193B	protein_coding
ENSG00000270091.1	13.3621	-0.196383	0.7615	-0.25789	0.796492	0.999794	AC015726.1	lincRNA
ENSG00000174080.10	1626.95	-0.196337	0.240668	-0.815802	0.414613	0.999794	CTSF	protein_coding
ENSG00000139734.17	10.9616	-0.196243	0.803495	-0.244237	0.807048	0.999794	DIAPH3	protein_coding
ENSG00000162522.10	187.258	-0.195762	0.26064	-0.751083	0.452603	0.999794	KIAA1522	protein_coding
ENSG00000184058.13	180.214	-0.195711	0.284684	-0.687467	0.491788	0.999794	TBX1	protein_coding
ENSG00000151466.11	108.894	-0.195648	0.316777	-0.617622	0.536825	0.999794	SCLT1	protein_coding
ENSG00000153896.17	94.2683	-0.19559	0.30579	-0.639622	0.522419	0.999794	ZNF599	protein_coding
ENSG00000146858.7	45.9944	-0.195533	0.484554	-0.403533	0.686557	0.999794	ZC3HAV1L	protein_coding
ENSG00000167257.10	183.616	-0.195138	0.246777	-0.790748	0.429091	0.999794	RNF214	protein_coding
ENSG00000185909.14	276.504	-0.195107	0.263682	-0.739932	0.459341	0.999794	KLHDC8B	protein_coding
ENSG00000273033.2	110.04	-0.194934	0.306157	-0.636714	0.524311	0.999794	LINC02035	lincRNA
ENSG00000179886.5	129.141	-0.194914	0.304779	-0.639526	0.522481	0.999794	TIGD5	protein_coding
ENSG00000148843.13	331.832	-0.194703	0.215826	-0.902127	0.36699	0.999794	PDCD11	protein_coding
ENSG00000140691.16	151.529	-0.194436	0.268532	-0.72407	0.469023	0.999794	ARMC5	protein_coding
ENSG00000179044.15	13.6278	-0.194426	0.747547	-0.260086	0.794798	0.999794	EXOC3L1	protein_coding
ENSG00000213064.9	450.282	-0.194365	0.196927	-0.986988	0.323648	0.999794	SFT2D2	protein_coding
ENSG00000137501.17	1277.32	-0.194361	0.182638	-1.06419	0.287244	0.999794	SYTL2	protein_coding
ENSG00000180389.6	10.7141	-0.194267	0.811412	-0.239418	0.810781	0.999794	ATP5EP2	protein_coding
ENSG00000171451.13	1673.29	-0.194145	0.19799	-0.980581	0.3268	0.999794	DSEL	protein_coding
ENSG00000220201.7	25.3382	-0.193907	0.55658	-0.34839	0.727547	0.999794	ZGLP1	protein_coding
ENSG00000148824.18	89.1253	-0.193749	0.3178	-0.609659	0.542088	0.999794	MTG1	protein_coding
ENSG00000138246.15	999.658	-0.193744	0.183426	-1.05625	0.290855	0.999794	DNAJC13	protein_coding
ENSG00000139218.17	739.346	-0.1936	0.194078	-0.997536	0.318504	0.999794	SCAF11	protein_coding
ENSG00000136231.13	453.712	-0.193471	0.227355	-0.850965	0.394789	0.999794	IGF2BP3	protein_coding
ENSG00000137486.16	120.95	-0.193442	0.284886	-0.679017	0.497127	0.999794	ARRB1	protein_coding
ENSG00000229619.3	53.0095	-0.193345	0.384556	-0.502776	0.615122	0.999794	MBNL1-AS1	antisense_RNA
ENSG00000185252.18	108.009	-0.192463	0.293559	-0.655618	0.51207	0.999794	ZNF74	protein_coding
ENSG00000171960.10	157.824	-0.192165	0.263489	-0.729308	0.465813	0.999794	PPIH	protein_coding
ENSG00000166582.9	14.6695	-0.191897	0.692716	-0.277022	0.781763	0.999794	CENPV	protein_coding
ENSG00000237651.6	27.0215	-0.191893	0.550511	-0.348573	0.72741	0.999794	C2orf74	protein_coding
ENSG00000164402.13	523.493	-0.191878	0.198025	-0.968957	0.332566	0.999794	2019-09-08	protein_coding
ENSG00000144040.12	122.196	-0.191868	0.28615	-0.670515	0.50253	0.999794	SFXN5	protein_coding
ENSG00000183778.17	27.98	-0.191665	0.545485	-0.351367	0.725313	0.999794	B3GALT5	protein_coding
ENSG00000167772.11	56.3977	-0.191413	0.39763	-0.481384	0.630243	0.999794	ANGPTL4	protein_coding
ENSG00000185344.13	229.269	-0.191407	0.233447	-0.819917	0.412264	0.999794	ATP6V0A2	protein_coding
ENSG00000266338.6	417.466	-0.191184	0.209145	-0.914124	0.360652	0.999794	NBPF15	protein_coding
ENSG00000272341.1	27.5216	-0.191089	0.565905	-0.33767	0.735611	0.999794	AL137003.2	lincRNA
ENSG00000204947.8	92.1623	-0.190998	0.314914	-0.606509	0.544177	0.999794	ZNF425	protein_coding
ENSG00000177732.8	459.99	-0.190897	0.20831	-0.916405	0.359455	0.999794	SOX12	protein_coding
ENSG00000174373.16	154.069	-0.1907	0.283748	-0.672074	0.501536	0.999794	RALGAPA1	protein_coding
ENSG00000218052.5	59.5433	-0.190655	0.392014	-0.486348	0.626721	0.999794	ADAMTS7P4	transcribed_unprocessed_pseudogene
ENSG00000268912.1	17.9732	-0.190635	0.633593	-0.30088	0.763506	0.999794	AC012313.5	lincRNA
ENSG00000165886.4	317.007	-0.190558	0.231603	-0.822779	0.410633	0.999794	UBTD1	protein_coding
ENSG00000144283.21	174.284	-0.190473	0.267002	-0.713376	0.475613	0.999794	PKP4	protein_coding
ENSG00000158161.15	232.357	-0.190368	0.234934	-0.810303	0.417766	0.999794	EYA3	protein_coding
ENSG00000179168.14	10.7045	-0.190211	0.80392	-0.236604	0.812964	0.999794	GGN	protein_coding
ENSG00000197774.12	247.454	-0.190151	0.242277	-0.784851	0.432541	0.999794	EME2	protein_coding
ENSG00000137727.12	145.512	-0.189963	0.278831	-0.681282	0.495693	0.999794	ARHGAP20	protein_coding
ENSG00000181722.16	47.3594	-0.189916	0.451445	-0.420685	0.673985	0.999794	ZBTB20	protein_coding
ENSG00000150593.17	906.872	-0.189872	0.191578	-0.991096	0.321638	0.999794	PDCD4	protein_coding
ENSG00000166260.11	254.98	-0.189834	0.242563	-0.782616	0.433853	0.999794	COX11	protein_coding
ENSG00000196510.12	388.56	-0.189805	0.207286	-0.915664	0.359843	0.999794	ANAPC7	protein_coding
ENSG00000245904.3	25.2533	-0.18965	0.54074	-0.350724	0.725795	0.999794	AC025164.2	antisense_RNA
ENSG00000212864.3	42.4405	-0.189272	0.442255	-0.427969	0.668674	0.999794	RNF208	protein_coding
ENSG00000174231.16	2569.74	-0.189259	0.196724	-0.96205	0.336025	0.999794	PRPF8	protein_coding
ENSG00000164933.11	322.742	-0.189197	0.219536	-0.861803	0.388796	0.999794	SLC25A32	protein_coding
ENSG00000170633.16	165.181	-0.188968	0.259043	-0.729488	0.465703	0.999794	RNF34	protein_coding
ENSG00000188321.13	77.7847	-0.188729	0.339687	-0.555597	0.578487	0.999794	ZNF559	protein_coding
ENSG00000197223.11	111.776	-0.188631	0.292222	-0.645504	0.518601	0.999794	C1D	protein_coding
ENSG00000135457.9	324.17	-0.188492	0.211858	-0.889709	0.373622	0.999794	TFCP2	protein_coding
ENSG00000151413.16	88.5325	-0.188465	0.31767	-0.593273	0.552998	0.999794	NUBPL	protein_coding
ENSG00000205309.13	32.4857	-0.18846	0.500032	-0.376896	0.706251	0.999794	NT5M	protein_coding
ENSG00000196591.11	907.484	-0.18845	0.18539	-1.01651	0.309387	0.999794	HDAC2	protein_coding
ENSG00000145242.13	189.82	-0.188417	0.274771	-0.685724	0.492887	0.999794	EPHA5	protein_coding
ENSG00000262691.1	30.6461	-0.188387	0.584589	-0.322256	0.747259	0.999794	AC040160.1	processed_transcript
ENSG00000197451.11	888.309	-0.188341	0.181816	-1.03588	0.300256	0.999794	HNRNPAB	protein_coding
ENSG00000152049.6	113.38	-0.188292	0.306692	-0.613943	0.539253	0.999794	KCNE4	protein_coding
ENSG00000281332.1	28.3896	-0.188268	0.538938	-0.349332	0.72684	0.999794	AC018645.3	lincRNA
ENSG00000154511.11	180.145	-0.188163	0.261149	-0.72052	0.471205	0.999794	FAM69A	protein_coding
ENSG00000203724.10	52.8775	-0.188053	0.402305	-0.467438	0.640186	0.999794	C1orf53	protein_coding
ENSG00000164808.16	377.327	-0.188036	0.214461	-0.876786	0.380603	0.999794	SPIDR	protein_coding
ENSG00000264964.1	11.8231	-0.188001	0.792306	-0.237284	0.812437	0.999794	AP001033.1	lincRNA
ENSG00000167670.15	67.7752	-0.187806	0.352629	-0.532589	0.594318	0.999794	CHAF1A	protein_coding
ENSG00000145220.13	107.379	-0.187748	0.305977	-0.613602	0.539478	0.999794	LYAR	protein_coding
ENSG00000146918.19	109.37	-0.187743	0.291986	-0.642985	0.520234	0.999794	NCAPG2	protein_coding
ENSG00000188690.12	489.864	-0.187602	0.19838	-0.945666	0.344319	0.999794	UROS	protein_coding
ENSG00000165338.16	255.937	-0.187387	0.238011	-0.787303	0.431104	0.999794	HECTD2	protein_coding
ENSG00000143702.15	853.447	-0.187386	0.216723	-0.864634	0.38724	0.999794	CEP170	protein_coding
ENSG00000196628.15	554.054	-0.187285	0.21307	-0.878981	0.379412	0.999794	TCF4	protein_coding
ENSG00000140992.18	337.998	-0.187246	0.213656	-0.876389	0.380819	0.999794	PDPK1	protein_coding
ENSG00000141965.4	205.341	-0.187205	0.261387	-0.7162	0.473868	0.999794	FEM1A	protein_coding
ENSG00000144560.14	985.839	-0.187053	0.179048	-1.04471	0.296158	0.999794	VGLL4	protein_coding
ENSG00000212916.4	17.0428	-0.186961	0.681799	-0.274217	0.783918	0.999794	MAP10	protein_coding
ENSG00000139926.15	975.864	-0.186878	0.191508	-0.97582	0.329153	0.999794	FRMD6	protein_coding
ENSG00000153179.12	190.424	-0.186755	0.267939	-0.697008	0.485798	0.999794	RASSF3	protein_coding
ENSG00000183579.15	83.8608	-0.186739	0.340348	-0.548671	0.583231	0.999794	ZNRF3	protein_coding
ENSG00000147799.11	92.9448	-0.186596	0.307765	-0.606294	0.54432	0.999794	ARHGAP39	protein_coding
ENSG00000156030.13	387.471	-0.186169	0.207687	-0.896389	0.370045	0.999794	ELMSAN1	protein_coding
ENSG00000204410.14	60.3451	-0.185917	0.401471	-0.463089	0.643301	0.999794	MSH5	protein_coding
ENSG00000142207.6	358.125	-0.185907	0.224492	-0.828125	0.407599	0.999794	URB1	protein_coding
ENSG00000228727.8	14.3003	-0.18588	0.720984	-0.257814	0.796551	0.999794	SAPCD1	protein_coding
ENSG00000197763.14	94.9858	-0.185845	0.322046	-0.577076	0.563888	0.999794	TXNRD3	protein_coding
ENSG00000197622.12	693.242	-0.185842	0.188338	-0.986748	0.323766	0.999794	CDC42SE1	protein_coding
ENSG00000204271.12	147.844	-0.185806	0.282556	-0.657589	0.510802	0.999794	SPIN3	protein_coding
ENSG00000272578.5	15.0256	-0.185774	0.721063	-0.257639	0.796685	0.999794	AP000347.1	transcribed_unprocessed_pseudogene
ENSG00000274712.1	26.4056	-0.185664	0.52056	-0.356661	0.721346	0.999794	AC005332.7	lincRNA
ENSG00000221829.9	182.321	-0.185625	0.252943	-0.73386	0.463034	0.999794	FANCG	protein_coding
ENSG00000198169.8	339.499	-0.185544	0.212975	-0.871202	0.383644	0.999794	ZNF251	protein_coding
ENSG00000167548.14	820.451	-0.185415	0.189678	-0.977523	0.32831	0.999794	KMT2D	protein_coding
ENSG00000254535.3	14.2241	-0.185326	0.731155	-0.25347	0.799905	0.999794	PABPC4L	protein_coding
ENSG00000187951.10	22.5981	-0.185131	0.561369	-0.329786	0.741562	0.999794	ARHGAP11B	protein_coding
ENSG00000158850.14	365.209	-0.184975	0.210022	-0.880742	0.378458	0.999794	B4GALT3	protein_coding
ENSG00000162413.16	862.235	-0.184863	0.194636	-0.949786	0.342221	0.999794	KLHL21	protein_coding
ENSG00000140398.13	44.5981	-0.184833	0.450771	-0.410036	0.681779	0.999794	NEIL1	protein_coding
ENSG00000197312.11	352.007	-0.184786	0.209532	-0.881899	0.377831	0.999794	DDI2	protein_coding
ENSG00000198873.11	36.7211	-0.184673	0.461101	-0.400504	0.688785	0.999794	GRK5	protein_coding
ENSG00000273270.1	109.238	-0.184579	0.301479	-0.612247	0.540374	0.999794	AC090114.2	lincRNA
ENSG00000148384.12	287.194	-0.184495	0.218677	-0.843687	0.398844	0.999794	INPP5E	protein_coding
ENSG00000172244.8	22.1547	-0.184181	0.56841	-0.324028	0.745917	0.999794	C5orf34	protein_coding
ENSG00000141736.13	780.713	-0.184122	0.20057	-0.917996	0.358621	0.999794	ERBB2	protein_coding
ENSG00000143319.16	193.099	-0.183936	0.241071	-0.762997	0.445465	0.999794	ISG20L2	protein_coding
ENSG00000176723.9	27.1905	-0.183907	0.538762	-0.341351	0.73284	0.999794	ZNF843	protein_coding
ENSG00000170185.9	156.593	-0.183902	0.271627	-0.67704	0.49838	0.999794	USP38	protein_coding
ENSG00000196756.11	130.631	-0.183858	0.285996	-0.642867	0.520311	0.999794	SNHG17	processed_transcript
ENSG00000167302.10	264.627	-0.183842	0.222515	-0.826204	0.408688	0.999794	TEPSIN	protein_coding
ENSG00000156471.12	495.306	-0.183842	0.19996	-0.919397	0.357888	0.999794	PTDSS1	protein_coding
ENSG00000164961.15	586.881	-0.183508	0.190951	-0.961023	0.336541	0.999794	WASHC5	protein_coding
ENSG00000267058.1	29.1959	-0.183134	0.556719	-0.328952	0.742192	0.999794	AC006213.2	lincRNA
ENSG00000170537.12	41.3698	-0.183107	0.46364	-0.394933	0.692893	0.999794	TMC7	protein_coding
ENSG00000188643.10	1339.93	-0.18305	0.183367	-0.998271	0.318148	0.999794	S100A16	protein_coding
ENSG00000173715.15	37.681	-0.182844	0.454983	-0.40187	0.687779	0.999794	C11orf80	protein_coding
ENSG00000214135.8	177.096	-0.18277	0.273265	-0.668839	0.503598	0.999794	AC132008.2	transcribed_unprocessed_pseudogene
ENSG00000160294.10	915.959	-0.182756	0.188912	-0.967418	0.333335	0.999794	MCM3AP	protein_coding
ENSG00000183935.5	146.206	-0.182756	0.271665	-0.672727	0.501121	0.999794	HTR7P1	transcribed_processed_pseudogene
ENSG00000136010.13	315.523	-0.182729	0.230987	-0.791077	0.428899	0.999794	ALDH1L2	protein_coding
ENSG00000198720.12	124.851	-0.182642	0.303395	-0.601992	0.54718	0.999794	ANKRD13B	protein_coding
ENSG00000167447.12	181.078	-0.181995	0.253216	-0.718735	0.472304	0.999794	SMG8	protein_coding
ENSG00000212907.2	12478.1	-0.18168	0.168072	-1.08097	0.27971	0.999794	MT-ND4L	protein_coding
ENSG00000185630.18	184.729	-0.181422	0.25245	-0.718643	0.472361	0.999794	PBX1	protein_coding
ENSG00000261338.2	14.115	-0.181351	0.737191	-0.246003	0.80568	0.999794	AC021016.2	sense_overlapping
ENSG00000185009.12	361.477	-0.181251	0.2103	-0.861868	0.38876	0.999794	AP3M1	protein_coding
ENSG00000165055.15	266.863	-0.181198	0.22976	-0.788638	0.430324	0.999794	METTL2B	protein_coding
ENSG00000274471.1	32.2991	-0.181078	0.499675	-0.362392	0.717059	0.999794	AC242376.2	unprocessed_pseudogene
ENSG00000143515.16	1196.32	-0.180912	0.214316	-0.844137	0.398593	0.999794	ATP8B2	protein_coding
ENSG00000236552.2	135.485	-0.180905	0.339358	-0.533079	0.593979	0.999794	RPL13AP5	processed_pseudogene
ENSG00000177169.9	581.871	-0.180808	0.196093	-0.922053	0.356501	0.999794	ULK1	protein_coding
ENSG00000197498.12	311.082	-0.180742	0.22432	-0.805736	0.420395	0.999794	RPF2	protein_coding
ENSG00000185515.14	152.538	-0.180642	0.270773	-0.667135	0.504686	0.999794	BRCC3	protein_coding
ENSG00000178860.8	485.096	-0.180367	0.214175	-0.842149	0.399705	0.999794	MSC	protein_coding
ENSG00000240038.6	70.4672	-0.180278	0.366864	-0.491401	0.623143	0.999794	AMY2B	protein_coding
ENSG00000161920.9	125.722	-0.180197	0.312918	-0.575859	0.56471	0.999794	MED11	protein_coding
ENSG00000161547.16	1207.67	-0.180193	0.190311	-0.946832	0.343724	0.999794	SRSF2	protein_coding
ENSG00000140543.14	89.3445	-0.179953	0.313421	-0.574159	0.56586	0.999794	DET1	protein_coding
ENSG00000242498.7	251.853	-0.179874	0.231874	-0.77574	0.437902	0.999794	ARPIN	protein_coding
ENSG00000166479.9	650.209	-0.179806	0.224102	-0.802341	0.422356	0.999794	TMX3	protein_coding
ENSG00000170145.4	405.321	-0.179792	0.206348	-0.871302	0.383589	0.999794	SIK2	protein_coding
ENSG00000196150.13	101.462	-0.179641	0.300528	-0.597751	0.550006	0.999794	ZNF250	protein_coding
ENSG00000173546.7	392.36	-0.179606	0.276316	-0.650002	0.515691	0.999794	CSPG4	protein_coding
ENSG00000154803.12	739.894	-0.179435	0.189037	-0.949206	0.342516	0.999794	FLCN	protein_coding
ENSG00000182742.5	102.489	-0.179327	0.304967	-0.588022	0.556517	0.999794	HOXB4	protein_coding
ENSG00000205534.6	11.2444	-0.179285	0.778166	-0.230394	0.817786	0.999794	SMG1P2	unprocessed_pseudogene
[truncated: 25,104 more rows]
