# Supplementary material for: Small heat-shock protein HSPB3 promotes myogenesis by regulating the lamin B receptor
Source: Cell Death Dis. 2021 May 6;12(5):452. doi: 10.1038/s41419-021-03737-1 (PMC8102500; doi:10.1038/s41419-021-03737-1)
Supplement: Supplementary file 9 — Table S2 [file 41419_2021_3737_MOESM9_ESM.xlsx]

## Sheet: Table 2 - HSPB3 OE
cycling myoblasts overexpressing (OE) HSPB3 compared to cycling myoblasts overexpressing GFP (related to Figure 4D and S4B)
GencodeID	baseMean	log2FoldChange	lfcSE	stat	pvalue	padj	GeneSymbol	GeneType
ENSG00000169271.2	12985.4	11.8897	0.565689	21.0182	4.47482e-98	6.17435e-94	HSPB3	protein_coding			highly significantly upregulated P < 1*10E-5				used for GO ontology
ENSG00000139364.10	425.944	1.25334	0.147856	8.47678	2.31506e-17	3.19432e-14	TMEM132B	protein_coding			significantly upregulated genes P ≤ 0.01
ENSG00000108932.11	308.688	1.31234	0.162731	8.06445	7.35646e-16	7.80804e-13	SLC16A6	protein_coding			highly significantly downregulated P < 1*10E-5
ENSG00000047936.10	431.72	1.16471	0.149465	7.79258	6.5656e-15	6.47086e-12	ROS1	protein_coding			significantly downregulated genes P≤ 0.01
ENSG00000145476.15	144.613	1.4806	0.19226	7.70101	1.34995e-14	1.16416e-11	CYP4V2	protein_coding			non significantly deregulated genes
ENSG00000139329.4	1596.41	0.867177	0.123342	7.03065	2.05576e-12	1.35073e-09	LUM	protein_coding
ENSG00000075223.13	3606.82	0.929637	0.13457	6.90818	4.90918e-12	2.70947e-09	SEMA3C	protein_coding
ENSG00000149948.13	1916.14	0.827387	0.122205	6.7705	1.28338e-11	6.81081e-09	HMGA2	protein_coding
ENSG00000138061.11	3109.57	0.857937	0.12832	6.6859	2.29509e-11	1.17288e-08	CYP1B1	protein_coding
ENSG00000135373.12	178.656	1.24778	0.189205	6.59486	4.25646e-11	2.02519e-08	EHF	protein_coding
ENSG00000124006.14	233.794	1.15671	0.17727	6.52514	6.79365e-11	2.84057e-08	OBSL1	protein_coding
ENSG00000124882.3	205.039	1.20336	0.186819	6.44131	1.18448e-10	4.80689e-08	EREG	protein_coding
ENSG00000109321.10	312.599	1.28395	0.202466	6.34155	2.2747e-10	8.04777e-08	AREG	protein_coding
ENSG00000182985.17	332.863	1.12428	0.178579	6.29567	3.06082e-10	1.00555e-07	CADM1	protein_coding
ENSG00000117151.12	293.657	0.940289	0.151428	6.20946	5.31683e-10	1.61692e-07	CTBS	protein_coding
ENSG00000074181.8	743.292	0.918555	0.148698	6.17732	6.5197e-10	1.91402e-07	NOTCH3	protein_coding
ENSG00000157168.18	426.836	0.865188	0.141434	6.11726	9.51998e-10	2.62713e-07	NRG1	protein_coding
ENSG00000114270.17	460.556	0.879691	0.145616	6.04115	1.53017e-09	4.06024e-07	COL7A1	protein_coding
ENSG00000144152.12	681.291	0.966213	0.161186	5.99441	2.04219e-09	5.30864e-07	FBLN7	protein_coding
ENSG00000118762.7	820.865	0.782151	0.134962	5.79536	6.81748e-09	1.65031e-06	PKD2	protein_coding
ENSG00000134013.15	5411.35	0.74827	0.129213	5.79096	6.99863e-09	1.66495e-06	LOXL2	protein_coding
ENSG00000146648.17	2921.15	0.751374	0.130047	5.77771	7.57222e-09	1.77087e-06	EGFR	protein_coding
ENSG00000197321.14	1492.93	0.657019	0.115754	5.67599	1.37887e-08	3.01995e-06	SVIL	protein_coding
ENSG00000106546.12	881.06	0.821436	0.146747	5.59765	2.17278e-08	4.34492e-06	AHR	protein_coding
ENSG00000187720.14	1870.18	0.671633	0.120585	5.5698	2.55026e-08	5.02692e-06	THSD4	protein_coding
ENSG00000105835.11	3113.7	0.745086	0.134254	5.54984	2.85931e-08	5.55673e-06	NAMPT	protein_coding
ENSG00000049239.12	1583.49	0.891821	0.161611	5.5183	3.42287e-08	6.55956e-06	H6PD	protein_coding
ENSG00000122420.9	847.66	0.791742	0.144381	5.4837	4.1651e-08	7.87262e-06	PTGFR	protein_coding
ENSG00000151229.12	310.559	0.921416	0.168379	5.47227	4.44295e-08	8.06629e-06	SLC2A13	protein_coding
ENSG00000134352.19	4965.88	0.749492	0.138025	5.43014	5.63113e-08	9.96133e-06	IL6ST	protein_coding
ENSG00000087303.17	1695.75	0.673233	0.124134	5.42343	5.84656e-08	1.01576e-05	NID2	protein_coding
ENSG00000278962.1	261.825	1.12345	0.207197	5.42213	5.8893e-08	1.01576e-05	AC092645.1	TEC
ENSG00000165029.15	627.625	0.922019	0.171761	5.36804	7.95963e-08	1.33935e-05	ABCA1	protein_coding
ENSG00000178573.6	259.047	0.920365	0.171814	5.35676	8.47272e-08	1.39175e-05	MAF	protein_coding
ENSG00000153214.9	716.965	0.724044	0.135885	5.32836	9.91024e-08	1.59002e-05	TMEM87B	protein_coding
ENSG00000182752.9	1431.61	0.917915	0.172845	5.31063	1.09244e-07	1.73259e-05	PAPPA	protein_coding
ENSG00000065923.9	927.64	0.725299	0.137055	5.29203	1.20964e-07	1.89666e-05	SLC9A7	protein_coding
ENSG00000135862.5	15426.4	0.597781	0.113796	5.25307	1.49582e-07	2.26805e-05	LAMC1	protein_coding
ENSG00000078269.14	943.921	0.686398	0.132286	5.18874	2.11724e-07	3.04308e-05	SYNJ2	protein_coding
ENSG00000047644.18	520.029	0.81293	0.157057	5.176	2.26689e-07	3.19169e-05	WWC3	protein_coding
ENSG00000006118.14	939.771	0.82053	0.161225	5.08934	3.59303e-07	4.81326e-05	TMEM132A	protein_coding
ENSG00000137266.14	536.241	0.758367	0.1499	5.05916	4.21112e-07	5.53998e-05	SLC22A23	protein_coding
ENSG00000108784.9	418.898	0.84524	0.167792	5.03744	4.71795e-07	6.08395e-05	NAGLU	protein_coding
ENSG00000185070.10	1048.19	0.652418	0.129667	5.03149	4.86678e-07	6.21776e-05	FLRT2	protein_coding
ENSG00000130635.15	4015.74	0.598574	0.119127	5.02467	5.04287e-07	6.32559e-05	COL5A1	protein_coding
ENSG00000102359.6	1056.22	0.610608	0.122154	4.99868	5.77242e-07	7.04848e-05	SRPX2	protein_coding
ENSG00000011465.16	4734.68	0.5862	0.117495	4.98915	6.06468e-07	7.13419e-05	DCN	protein_coding
ENSG00000156103.15	1359.87	0.634728	0.127251	4.98799	6.10113e-07	7.13419e-05	MMP16	protein_coding
ENSG00000182568.16	426.297	0.732062	0.146592	4.99388	5.9177e-07	7.13419e-05	SATB1	protein_coding
ENSG00000154736.5	2192.13	0.742375	0.148795	4.98926	6.0611e-07	7.13419e-05	ADAMTS5	protein_coding
ENSG00000233452.6	81.2026	1.25432	0.252307	4.97139	6.64742e-07	7.51812e-05	STXBP5-AS1	antisense_RNA
ENSG00000188157.14	624.514	0.681569	0.137567	4.95446	7.25304e-07	8.13637e-05	AGRN	protein_coding
ENSG00000119537.15	582.45	0.70314	0.143861	4.88762	1.02063e-06	0.000112662	KDSR	protein_coding
ENSG00000179630.10	304.683	0.820212	0.167909	4.88487	1.03498e-06	0.000113338	LACC1	protein_coding
ENSG00000148848.14	349.693	0.7027	0.146681	4.79068	1.66215e-06	0.000171152	ADAM12	protein_coding
ENSG00000114251.14	7174.57	0.617104	0.12937	4.77005	1.84178e-06	0.000182905	WNT5A	protein_coding
ENSG00000074410.13	987.942	0.63522	0.133158	4.77042	1.83845e-06	0.000182905	CA12	protein_coding
ENSG00000105855.9	267.285	0.834953	0.175562	4.7559	1.97565e-06	0.000193333	ITGB8	protein_coding
ENSG00000048392.11	1314.09	0.76871	0.162382	4.73397	2.20166e-06	0.000210962	RRM2B	protein_coding
ENSG00000108846.15	408.264	0.694739	0.14712	4.72226	2.33243e-06	0.000220431	ABCC3	protein_coding
ENSG00000135318.11	8442.3	0.565576	0.119879	4.7179	2.38296e-06	0.000223674	NT5E	protein_coding
ENSG00000117868.15	1929.54	0.551513	0.117264	4.70317	2.56153e-06	0.000234066	ESYT2	protein_coding
ENSG00000096433.10	1225.06	0.584079	0.124584	4.68822	2.75591e-06	0.000248536	ITPR3	protein_coding
ENSG00000173821.19	1576.4	0.526601	0.112771	4.66967	3.01686e-06	0.000268559	RNF213	protein_coding
ENSG00000186340.14	1117.55	0.612596	0.132237	4.63254	3.61203e-06	0.000317444	THBS2	protein_coding
ENSG00000147526.19	1832.58	0.636305	0.137559	4.62569	3.73353e-06	0.00032548	TACC1	protein_coding
ENSG00000184205.14	366.273	0.66485	0.143759	4.62474	3.75064e-06	0.00032548	TSPYL2	protein_coding
ENSG00000144224.16	1106.7	0.706093	0.154059	4.58326	4.57779e-06	0.000387511	UBXN4	protein_coding
ENSG00000243927.5	334.838	0.8188	0.178641	4.58348	4.57293e-06	0.000387511	MRPS6	protein_coding
ENSG00000132199.18	165.535	0.92233	0.202184	4.56183	5.07105e-06	0.000421508	ENOSF1	protein_coding
ENSG00000256043.2	333.462	0.742222	0.162749	4.56054	5.10223e-06	0.00042156	CTSO	protein_coding
ENSG00000072840.12	1814.55	0.539643	0.118502	4.55387	5.2667e-06	0.000424126	EVC	protein_coding
ENSG00000041353.9	4084.28	0.655963	0.144071	4.55307	5.28697e-06	0.000424126	RAB27B	protein_coding
ENSG00000112276.13	367.854	0.681324	0.149551	4.55579	5.21887e-06	0.000424126	BVES	protein_coding
ENSG00000185127.6	341.183	0.721676	0.158408	4.5558	5.21867e-06	0.000424126	C6orf120	protein_coding
ENSG00000128052.8	161.905	0.840928	0.184643	4.55435	5.25474e-06	0.000424126	KDR	protein_coding
ENSG00000154237.12	472.736	0.638484	0.140491	4.54466	5.50252e-06	0.000438866	LRRK1	protein_coding
ENSG00000154864.11	541.204	0.688593	0.151953	4.53162	5.85326e-06	0.000464157	PIEZO2	protein_coding
ENSG00000075420.12	1336.6	0.622702	0.137941	4.51426	6.35388e-06	0.000500976	FNDC3B	protein_coding
ENSG00000125845.6	165.854	0.845531	0.187654	4.5058	6.61218e-06	0.000512555	BMP2	protein_coding
ENSG00000113369.8	1026.46	0.657029	0.146896	4.47274	7.72233e-06	0.000585454	ARRDC3	protein_coding
ENSG00000154059.9	343.552	0.736521	0.164748	4.47059	7.80043e-06	0.000588144	IMPACT	protein_coding
ENSG00000053747.15	725.072	0.74849	0.168821	4.43363	9.26617e-06	0.000687391	LAMA3	protein_coding
ENSG00000196937.10	2874.33	0.599417	0.136308	4.39751	1.09499e-05	0.00079663	FAM3C	protein_coding
ENSG00000123610.4	341.837	0.856193	0.194695	4.39762	1.09444e-05	0.00079663	TNFAIP6	protein_coding
ENSG00000182667.14	366.536	0.671036	0.152854	4.39004	1.13329e-05	0.000818697	NTM	protein_coding
ENSG00000075568.16	910.896	0.587792	0.13402	4.38584	1.15537e-05	0.000829344	TMEM131	protein_coding
ENSG00000169851.15	161.493	0.866241	0.197548	4.38496	1.16005e-05	0.000829344	PCDH7	protein_coding
ENSG00000042445.13	419.99	0.598489	0.136663	4.37931	1.19054e-05	0.00084676	RETSAT	protein_coding
ENSG00000141002.19	758.263	0.591685	0.135509	4.36637	1.26327e-05	0.000884799	TCF25	protein_coding
ENSG00000136378.14	451.03	0.691398	0.158768	4.35478	1.33203e-05	0.000923586	ADAMTS7	protein_coding
ENSG00000127415.12	190.74	0.834311	0.191657	4.35315	1.34193e-05	0.000925795	IDUA	protein_coding
ENSG00000164171.10	2836.64	0.624391	0.144	4.33606	1.45059e-05	0.000971611	ITGA2	protein_coding
ENSG00000133019.11	56.478	1.25025	0.290051	4.31047	1.62909e-05	0.00106029	CHRM3	protein_coding
ENSG00000137507.11	68.8181	1.35827	0.315067	4.31106	1.62475e-05	0.00106029	LRRC32	protein_coding
ENSG00000148700.14	2407.95	0.602801	0.139971	4.30662	1.65765e-05	0.00107355	ADD3	protein_coding
ENSG00000057657.15	246.23	0.721837	0.168062	4.29506	1.7465e-05	0.00112085	PRDM1	protein_coding
ENSG00000152377.13	3123.93	0.474653	0.110734	4.28641	1.81585e-05	0.00115949	SPOCK1	protein_coding
ENSG00000166340.15	677.679	0.55306	0.129055	4.28547	1.82352e-05	0.00115949	TPP1	protein_coding
ENSG00000204389.9	385.684	0.844079	0.197589	4.2719	1.93812e-05	0.0012267	HSPA1A	protein_coding
ENSG00000131459.12	4918.16	0.646739	0.151869	4.25854	2.0577e-05	0.00129645	GFPT2	protein_coding
ENSG00000187097.12	183.09	0.748351	0.176521	4.23944	2.24076e-05	0.0013927	ENTPD5	protein_coding
ENSG00000164176.12	821.088	0.638524	0.151124	4.22516	2.38775e-05	0.00146428	EDIL3	protein_coding
ENSG00000136156.12	2138.54	0.466657	0.110697	4.21564	2.49074e-05	0.00150075	ITM2B	protein_coding
ENSG00000103335.21	1470.31	0.544459	0.12926	4.21211	2.53e-05	0.00151778	PIEZO1	protein_coding
ENSG00000057019.15	15982.5	0.531225	0.126515	4.19891	2.68198e-05	0.00159899	DCBLD2	protein_coding
ENSG00000137033.11	7056.44	0.707041	0.168716	4.19072	2.78065e-05	0.00164667	IL33	protein_coding
ENSG00000137809.16	1102.68	0.548389	0.131011	4.18581	2.84154e-05	0.00167554	ITGA11	protein_coding
ENSG00000057704.12	215.466	0.739235	0.17686	4.17977	2.918e-05	0.00169884	TMCC3	protein_coding
ENSG00000136542.8	3245.31	0.64867	0.15545	4.17286	3.00803e-05	0.0017439	GALNT5	protein_coding
ENSG00000188177.13	192.347	0.807849	0.193918	4.16593	3.10081e-05	0.00179017	ZC3H6	protein_coding
ENSG00000008083.13	469.814	0.56505	0.13577	4.1618	3.15742e-05	0.00181525	JARID2	protein_coding
ENSG00000125730.16	3607.33	0.535426	0.12879	4.15736	3.21949e-05	0.00184326	C3	protein_coding
ENSG00000168010.10	177.038	0.836278	0.202318	4.13347	3.5732e-05	0.00202062	ATG16L2	protein_coding
ENSG00000038427.15	4522.08	0.545564	0.132723	4.11055	3.94725e-05	0.00218731	VCAN	protein_coding
ENSG00000166033.11	5873.47	0.570757	0.139087	4.1036	4.0677e-05	0.00224504	HTRA1	protein_coding
ENSG00000010404.17	1388.34	0.502714	0.122631	4.09941	4.14198e-05	0.0022679	IDS	protein_coding
ENSG00000178425.13	270.648	0.656838	0.160212	4.09981	4.13481e-05	0.0022679	NT5DC1	protein_coding
ENSG00000123384.13	9066.29	0.438144	0.106904	4.09846	4.15903e-05	0.00226823	LRP1	protein_coding
ENSG00000162144.9	2316.85	0.509549	0.124948	4.07808	4.5409e-05	0.00241912	CYB561A3	protein_coding
ENSG00000213949.8	316.423	0.663739	0.163621	4.05656	4.98015e-05	0.00262275	ITGA1	protein_coding
ENSG00000150995.18	150.413	0.758626	0.187213	4.05221	5.07365e-05	0.00265175	ITPR1	protein_coding
ENSG00000150093.18	23580.8	0.538481	0.132923	4.05108	5.09828e-05	0.00265457	ITGB1	protein_coding
ENSG00000135919.12	16302.8	0.562969	0.139057	4.04849	5.15486e-05	0.00267394	SERPINE2	protein_coding
ENSG00000164938.13	487.323	0.574511	0.142008	4.04561	5.21867e-05	0.00269547	TP53INP1	protein_coding
ENSG00000178726.6	2884.07	0.603651	0.149932	4.02618	5.66915e-05	0.00289714	THBD	protein_coding
ENSG00000119681.11	3176.55	0.502289	0.124837	4.02356	5.73251e-05	0.00291872	LTBP2	protein_coding
ENSG00000225138.7	229.826	0.726372	0.180742	4.01883	5.84878e-05	0.00296697	SLC9A3-AS1	processed_transcript
ENSG00000173848.18	1210.57	0.573275	0.143162	4.00438	6.21807e-05	0.00313128	NET1	protein_coding
ENSG00000164949.7	344.51	0.66785	0.166977	3.99965	6.3435e-05	0.00316997	GEM	protein_coding
ENSG00000142798.17	3932.09	0.458236	0.114771	3.99261	6.53491e-05	0.00323185	HSPG2	protein_coding
ENSG00000005020.12	818.238	0.570007	0.14292	3.9883	6.65483e-05	0.00326506	SKAP2	protein_coding
ENSG00000130313.6	287.085	0.656363	0.165057	3.97658	6.9913e-05	0.00340869	PGLS	protein_coding
ENSG00000103227.18	96.7608	1.05743	0.266045	3.97464	7.04847e-05	0.00342447	LMF1	protein_coding
ENSG00000011028.13	2926.7	0.551763	0.138963	3.97057	7.17017e-05	0.00347137	MRC2	protein_coding
ENSG00000164187.6	167.569	0.796365	0.200674	3.96845	7.23426e-05	0.00349015	LMBRD2	protein_coding
ENSG00000108946.14	2378.91	0.471277	0.119461	3.94503	7.97907e-05	0.00382259	PRKAR1A	protein_coding
ENSG00000162909.17	8607.16	0.476464	0.120801	3.94421	8.00643e-05	0.00382259	CAPN2	protein_coding
ENSG00000186815.12	740.34	0.563773	0.142987	3.94284	8.05235e-05	0.00383125	TPCN1	protein_coding
ENSG00000114841.17	68.9335	1.0595	0.269063	3.93775	8.22481e-05	0.00387324	DNAH1	protein_coding
ENSG00000157227.12	11797	0.493821	0.125883	3.92287	8.74998e-05	0.00407879	MMP14	protein_coding
ENSG00000115648.13	1241.01	0.459526	0.117451	3.91251	9.13424e-05	0.00421519	MLPH	protein_coding
ENSG00000141337.12	119.069	0.828218	0.212327	3.90067	9.5928e-05	0.00439739	ARSG	protein_coding
ENSG00000124731.12	241.405	0.682362	0.175365	3.8911	9.979e-05	0.00452928	TREM1	protein_coding
ENSG00000186088.15	601.134	0.595642	0.153621	3.87736	0.000105598	0.00474607	GSAP	protein_coding
ENSG00000102908.20	902.408	0.665377	0.171589	3.87775	0.000105428	0.00474607	NFAT5	protein_coding
ENSG00000165102.14	872.718	0.486639	0.125773	3.86919	0.000109199	0.00489197	HGSNAT	protein_coding
ENSG00000169855.19	852.996	0.599083	0.154899	3.86757	0.000109924	0.00490852	ROBO1	protein_coding
ENSG00000008710.19	1036.66	0.468995	0.121355	3.86465	0.000111249	0.00495165	PKD1	protein_coding
ENSG00000109680.10	324.812	0.601045	0.156736	3.83475	0.000125691	0.00552318	TBC1D19	protein_coding
ENSG00000260032.1	3711.75	0.480241	0.125403	3.82957	0.000128367	0.00555984	NORAD	lincRNA
ENSG00000138448.11	2170.14	0.574849	0.150047	3.83112	0.000127563	0.00555984	ITGAV	protein_coding
ENSG00000138380.17	103.348	0.85906	0.224342	3.82924	0.00012854	0.00555984	CARF	protein_coding
ENSG00000178950.16	717.141	0.480688	0.125562	3.82829	0.000129038	0.00556394	GAK	protein_coding
ENSG00000134955.11	179.076	0.700538	0.183421	3.8193	0.00013383	0.00575262	SLC37A2	protein_coding
ENSG00000198768.10	143.423	1.02498	0.268645	3.81537	0.000135979	0.00582682	APCDD1L	protein_coding
ENSG00000142875.19	413.402	0.597447	0.157039	3.80446	0.000142116	0.00601508	PRKACB	protein_coding
ENSG00000134853.11	156.527	0.843728	0.221893	3.80241	0.000143293	0.0060298	PDGFRA	protein_coding
ENSG00000173114.12	31.3252	1.62448	0.427231	3.80234	0.000143338	0.0060298	LRRN3	protein_coding
ENSG00000058668.14	2465.53	0.418296	0.110309	3.79206	0.000149405	0.00626591	ATP2B4	protein_coding
ENSG00000110076.18	281.084	0.649253	0.171552	3.78458	0.000153971	0.00641842	NRXN2	protein_coding
ENSG00000134574.11	414.181	0.541257	0.143071	3.78313	0.000154867	0.00643632	DDB2	protein_coding
ENSG00000092964.17	1639.6	0.430236	0.113781	3.78128	0.000156027	0.00644014	DPYSL2	protein_coding
ENSG00000139278.9	1491.6	0.523296	0.13852	3.77777	0.000158237	0.00649807	GLIPR1	protein_coding
ENSG00000169826.7	670.919	0.515365	0.136992	3.76202	0.000168549	0.00690099	CSGALNACT2	protein_coding
ENSG00000185630.18	195.12	0.677586	0.180248	3.75918	0.000170469	0.00695897	PBX1	protein_coding
ENSG00000166750.9	2073.81	0.48486	0.129046	3.75728	0.000171773	0.00699152	SLFN5	protein_coding
ENSG00000248323.5	122.721	0.940187	0.250476	3.75361	0.000174308	0.00707384	LUCAT1	lincRNA
ENSG00000198753.11	96.2238	0.885493	0.236735	3.74044	0.000183699	0.00736823	PLXNB3	protein_coding
ENSG00000145623.12	1981.16	0.420628	0.112518	3.73831	0.000185265	0.00736987	OSMR	protein_coding
ENSG00000109920.12	630.648	0.570435	0.152596	3.7382	0.000185342	0.00736987	FNBP4	protein_coding
ENSG00000106733.20	144.614	0.728407	0.195145	3.73264	0.000189481	0.0075128	NMRK1	protein_coding
ENSG00000125827.8	657.872	0.497289	0.133717	3.71896	0.000200046	0.00781936	TMX4	protein_coding
ENSG00000168398.6	317.662	0.805625	0.217061	3.71151	0.000206028	0.00798533	BDKRB2	protein_coding
ENSG00000111885.6	468.454	0.646708	0.174477	3.70654	0.000210108	0.00812064	MAN1A1	protein_coding
ENSG00000197467.13	229.464	0.611051	0.165369	3.69507	0.000219826	0.0083789	COL13A1	protein_coding
ENSG00000165891.15	815.905	0.556091	0.150919	3.68469	0.000228982	0.00867993	E2F7	protein_coding
ENSG00000154229.11	1407.02	0.437088	0.118902	3.67604	0.000236884	0.00893041	PRKCA	protein_coding
ENSG00000136231.13	1357.69	0.563821	0.153717	3.6679	0.000244547	0.00914432	IGF2BP3	protein_coding
ENSG00000163453.11	5738.38	0.447998	0.122281	3.66368	0.000248617	0.00920768	IGFBP7	protein_coding
ENSG00000136859.9	670.215	0.491253	0.134123	3.66269	0.000249578	0.00920768	ANGPTL2	protein_coding
ENSG00000197635.9	235.37	0.627457	0.171288	3.66316	0.000249119	0.00920768	DPP4	protein_coding
ENSG00000104415.13	17.9408	2.05112	0.559624	3.66517	0.000247178	0.00920768	WISP1	protein_coding
ENSG00000136295.14	1179.86	0.448	0.122445	3.6588	0.000253401	0.009299	TTYH3	protein_coding
ENSG00000163683.11	846.334	0.445734	0.121953	3.65495	0.000257234	0.00941462	SMIM14	protein_coding
ENSG00000164070.11	191.617	0.668979	0.183455	3.64655	0.000265783	0.00970178	HSPA4L	protein_coding
ENSG00000179832.17	205.055	0.618157	0.169664	3.64343	0.000269032	0.00979446	MROH1	protein_coding
ENSG00000183098.10	552.4	0.61567	0.169048	3.64198	0.000270545	0.00982364	GPC6	protein_coding
ENSG00000160695.14	357.687	0.528128	0.145361	3.63323	0.000279899	0.0100837	VPS11	protein_coding
ENSG00000151690.14	146.538	0.741006	0.204211	3.62862	0.000284941	0.010212	MFSD6	protein_coding
ENSG00000182534.13	3630.92	0.500159	0.138557	3.60976	0.000306479	0.0107877	MXRA7	protein_coding
ENSG00000071967.11	2237.42	0.445018	0.123482	3.60391	0.000313465	0.0109776	CYBRD1	protein_coding
ENSG00000176595.3	99.1663	0.888985	0.247913	3.58587	0.000335951	0.0116575	KBTBD11	protein_coding
ENSG00000168140.4	680.811	0.493771	0.137857	3.58175	0.000341297	0.011787	VASN	protein_coding
ENSG00000166471.10	284.241	0.542839	0.151597	3.58079	0.000342557	0.011787	TMEM41B	protein_coding
ENSG00000110092.3	8006.46	0.400627	0.111947	3.57871	0.000345295	0.0118223	CCND1	protein_coding
ENSG00000067057.16	1432.74	0.503535	0.140794	3.57638	0.000348384	0.0118985	PFKP	protein_coding
ENSG00000106392.10	1168.27	0.52585	0.14725	3.57115	0.000355419	0.0121088	C1GALT1	protein_coding
ENSG00000196358.10	186.495	0.644323	0.18052	3.56927	0.00035798	0.012166	NTNG2	protein_coding
ENSG00000112769.18	440.812	0.580262	0.16265	3.56754	0.000360342	0.0122162	LAMA4	protein_coding
ENSG00000170558.8	2920.64	0.443785	0.124439	3.5663	0.000362062	0.0122444	CDH2	protein_coding
ENSG00000012171.19	157.624	0.669349	0.187734	3.5654	0.000363295	0.0122561	SEMA3B	protein_coding
ENSG00000157680.15	156.825	0.698251	0.195903	3.56426	0.000364884	0.0122797	DGKI	protein_coding
ENSG00000087116.14	999.673	0.494018	0.138675	3.56241	0.000367464	0.0123364	ADAMTS2	protein_coding
ENSG00000244026.6	221.753	0.600053	0.169536	3.53939	0.000401051	0.0131442	FAM86DP	transcribed_unprocessed_pseudogene
ENSG00000111912.19	821.951	0.535095	0.151567	3.53041	0.000414919	0.0135025	NCOA7	protein_coding
ENSG00000171298.12	776.057	0.477776	0.1355	3.52602	0.000421849	0.0136957	GAA	protein_coding
ENSG00000113721.13	239.343	0.593055	0.168602	3.51748	0.000435673	0.0140783	PDGFRB	protein_coding
ENSG00000109790.16	905.585	0.454776	0.129651	3.50771	0.000451989	0.0145036	KLHL5	protein_coding
ENSG00000168016.13	484.107	0.506378	0.144684	3.49989	0.000465444	0.0149007	TRANK1	protein_coding
ENSG00000122877.15	124.553	0.811313	0.232754	3.4857	0.000490844	0.0155694	EGR2	protein_coding
ENSG00000162591.15	25.0875	1.46437	0.422273	3.46783	0.000524687	0.0164164	MEGF6	protein_coding
ENSG00000157064.10	310.513	0.54994	0.15895	3.45982	0.000540541	0.0168361	NMNAT2	protein_coding
ENSG00000154188.9	229.158	0.800018	0.231293	3.45889	0.000542408	0.0168562	ANGPT1	protein_coding
ENSG00000072401.14	171.691	0.632331	0.182872	3.45779	0.000544631	0.0168872	UBE2D1	protein_coding
ENSG00000169554.18	832.274	0.515327	0.149256	3.45264	0.000555131	0.0170595	ZEB2	protein_coding
ENSG00000064393.15	3206.16	0.444949	0.128996	3.44932	0.000562002	0.0172322	HIPK2	protein_coding
ENSG00000013583.8	246.166	0.604962	0.175679	3.44356	0.000574114	0.017487	HEBP1	protein_coding
ENSG00000184226.14	154.643	0.654886	0.191128	3.42643	0.000611582	0.0185057	PCDH9	protein_coding
ENSG00000099250.17	5454.05	0.419845	0.122565	3.42549	0.000613683	0.0185287	NRP1	protein_coding
ENSG00000071242.11	305.144	0.561518	0.16399	3.4241	0.000616837	0.0185427	RPS6KA2	protein_coding
ENSG00000146433.8	674.25	0.530909	0.155757	3.40858	0.000653021	0.019503	TMEM181	protein_coding
ENSG00000171444.17	287.365	0.583476	0.171363	3.40492	0.00066183	0.0197234	MCC	protein_coding
ENSG00000118523.5	2476.2	-2.50699	0.16899	-14.8351	8.68796e-50	5.99382e-46	CTGF	protein_coding
ENSG00000260633.1	70.079	-6.19673	0.571582	-10.8414	2.1917e-27	1.00804e-23	AC010207.1	lincRNA
ENSG00000242125.3	352.947	-1.74992	0.165391	-10.5805	3.66964e-26	1.26584e-22	SNHG3	sense_intronic
ENSG00000250091.2	85.1099	-2.66661	0.270849	-9.84539	7.17615e-23	1.98033e-19	DNAH10OS	protein_coding
ENSG00000279822.1	59.3538	-3.19027	0.328971	-9.6977	3.08384e-22	7.09181e-19	AC016397.2	TEC
ENSG00000143878.9	1266.86	-1.21617	0.134085	-9.07012	1.18882e-19	2.34333e-16	RHOB	protein_coding
ENSG00000154734.14	8271.38	-1.14672	0.132943	-8.62564	6.37331e-18	1.09924e-14	ADAMTS1	protein_coding
ENSG00000269893.6	355.958	-1.42828	0.166168	-8.5954	8.29754e-18	1.2721e-14	SNHG8	lincRNA
ENSG00000104722.13	218.98	-1.85012	0.221642	-8.34732	6.9829e-17	8.7591e-14	NEFM	protein_coding
ENSG00000127528.5	230.582	-1.41674	0.174197	-8.13296	4.18925e-16	4.81694e-13	KLF2	protein_coding
ENSG00000253200.1	85.0353	-2.00089	0.257662	-7.76554	8.12972e-15	7.47826e-12	AC037459.3	antisense_RNA
ENSG00000234741.7	1798.36	-0.977734	0.13178	-7.41942	1.17636e-13	9.54787e-11	GAS5	processed_transcript
ENSG00000203786.6	61.1298	-5.85582	0.79832	-7.33518	2.21425e-13	1.65486e-10	KPRP	protein_coding
ENSG00000175061.17	3370.29	-0.927714	0.126541	-7.33133	2.27876e-13	1.65486e-10	LRRC75A-AS1	processed_transcript
ENSG00000204387.12	1351.79	-0.921891	0.126238	-7.30277	2.81893e-13	1.94478e-10	C6orf48	protein_coding
ENSG00000214289.2	19.6619	-7.77091	1.1085	-7.01031	2.37791e-12	1.49138e-09	RPL39P5	transcribed_processed_pseudogene
ENSG00000197614.10	103.493	-1.84422	0.264841	-6.96349	3.31949e-12	1.9914e-09	MFAP5	protein_coding
ENSG00000177410.12	344.376	-1.08376	0.155997	-6.94731	3.72312e-12	2.14048e-09	ZFAS1	antisense_RNA
ENSG00000120129.5	517.612	-0.944709	0.142438	-6.63241	3.30247e-11	1.62741e-08	DUSP1	protein_coding
ENSG00000013588.7	198.477	-1.52269	0.233048	-6.53382	6.4111e-11	2.84057e-08	GPRC5A	protein_coding
ENSG00000163661.3	1553.41	-0.879238	0.134499	-6.53712	6.27164e-11	2.84057e-08	PTX3	protein_coding
ENSG00000135446.16	3075.6	-0.799699	0.122533	-6.52638	6.73762e-11	2.84057e-08	CDK4	protein_coding
ENSG00000026025.15	38484	-0.704212	0.110133	-6.39418	1.61408e-10	6.36317e-08	VIM	protein_coding
ENSG00000099860.8	177.908	-1.58479	0.248458	-6.37847	1.78862e-10	6.85539e-08	GADD45B	protein_coding
ENSG00000277586.2	472.35	-1.23659	0.194241	-6.36627	1.93674e-10	7.22248e-08	NEFL	protein_coding
ENSG00000159200.17	260.589	-1.18237	0.186433	-6.34204	2.26737e-10	8.04777e-08	RCAN1	protein_coding
ENSG00000232956.8	222.89	-1.10335	0.174123	-6.33659	2.34904e-10	8.10302e-08	SNHG15	lincRNA
ENSG00000142871.16	2692.02	-1.97334	0.31271	-6.31043	2.78262e-10	9.36452e-08	CYR61	protein_coding
ENSG00000260190.1	23.6097	-6.58995	1.06006	-6.2166	5.08041e-10	1.59317e-07	AL807752.5	sense_overlapping
ENSG00000156508.17	45689.1	-0.678103	0.109033	-6.21923	4.99595e-10	1.59317e-07	EEF1A1	protein_coding
ENSG00000168028.13	3421.07	-0.796853	0.128374	-6.20729	5.39052e-10	1.61692e-07	RPSA	protein_coding
ENSG00000116717.11	639.369	-0.972434	0.158012	-6.15417	7.54737e-10	2.16955e-07	GADD45A	protein_coding
ENSG00000186594.14	667.729	-0.833484	0.135716	-6.14136	8.18155e-10	2.30386e-07	MIR22HG	lincRNA
ENSG00000160888.6	433.256	-0.897336	0.147961	-6.0647	1.32203e-09	3.57675e-07	IER2	protein_coding
ENSG00000186468.12	3431.18	-0.683196	0.114025	-5.99162	2.0776e-09	5.30864e-07	RPS23	protein_coding
ENSG00000277632.1	30.3536	-2.79991	0.475252	-5.89143	3.82869e-09	9.60514e-07	CCL3	protein_coding
ENSG00000143947.13	2881.37	-0.688782	0.117253	-5.87434	4.24525e-09	1.046e-06	RPS27A	protein_coding
ENSG00000233016.6	335.268	-0.866933	0.152303	-5.69214	1.25453e-08	2.84202e-06	SNHG7	antisense_RNA
ENSG00000171858.17	1033.85	-0.698455	0.122711	-5.69189	1.25644e-08	2.84202e-06	RPS21	protein_coding
ENSG00000112306.7	3681.66	-0.66929	0.117885	-5.67749	1.36686e-08	3.01995e-06	RPS12	protein_coding
ENSG00000231500.6	5810.11	-0.6479	0.114232	-5.6718	1.41301e-08	3.04637e-06	RPS18	protein_coding
ENSG00000261888.1	94.2502	-1.33921	0.236495	-5.66275	1.48966e-08	3.15314e-06	AC144831.1	lincRNA
ENSG00000147403.16	6095.47	-0.696044	0.122962	-5.66062	1.50824e-08	3.15314e-06	RPL10	protein_coding
ENSG00000143367.15	152.476	-1.32401	0.235058	-5.63268	1.77435e-08	3.65411e-06	TUFT1	protein_coding
ENSG00000198034.10	4843.57	-0.630662	0.112394	-5.61117	2.00958e-08	4.07767e-06	RPS4X	protein_coding
ENSG00000140988.15	6423.66	-0.641944	0.117186	-5.47799	4.30193e-08	8.02135e-06	RPS2	protein_coding
ENSG00000277938.1	16.9195	-3.2332	0.590642	-5.47404	4.39897e-08	8.06629e-06	AL035252.3	lincRNA
ENSG00000137818.11	5571.57	-0.631799	0.116071	-5.4432	5.23319e-08	9.37761e-06	RPLP1	protein_coding
ENSG00000142541.16	8619.95	-0.62982	0.116953	-5.38526	7.23405e-08	1.23229e-05	RPL13A	protein_coding
ENSG00000128965.11	63.7604	-1.57414	0.293567	-5.36211	8.2254e-08	1.3674e-05	CHAC1	protein_coding
ENSG00000169100.13	2642.96	-0.598636	0.112205	-5.33519	9.54433e-08	1.54932e-05	SLC25A6	protein_coding
ENSG00000213386.3	11.0619	-6.11949	1.15915	-5.27928	1.29691e-07	2.01065e-05	AC022217.1	processed_pseudogene
ENSG00000245910.8	235.331	-0.876183	0.166738	-5.25483	1.48161e-07	2.26805e-05	SNHG6	processed_transcript
ENSG00000180198.15	317.049	-0.855365	0.163874	-5.21964	1.79273e-07	2.6598e-05	RCC1	protein_coding
ENSG00000174444.14	8711.41	-0.594177	0.113811	-5.22072	1.78231e-07	2.6598e-05	RPL4	protein_coding
ENSG00000142937.11	4014.33	-0.58571	0.112549	-5.20405	1.94991e-07	2.86222e-05	RPS8	protein_coding
ENSG00000261204.1	7.43321	-6.38446	1.22912	-5.19433	2.0546e-07	2.98415e-05	AC004449.1	lincRNA
ENSG00000166741.7	426.246	-0.737764	0.142436	-5.17963	2.22332e-07	3.16262e-05	NNMT	protein_coding
ENSG00000145425.9	2861.37	-0.592104	0.114645	-5.16469	2.40832e-07	3.35656e-05	RPS3A	protein_coding
ENSG00000240342.3	1073.72	-0.647701	0.126143	-5.13466	2.82649e-07	3.89999e-05	AC026366.1	processed_pseudogene
ENSG00000159674.11	9.7842	-6.05136	1.17948	-5.13055	2.88902e-07	3.94681e-05	SPON2	protein_coding
ENSG00000166441.12	3498.01	-0.58453	0.114367	-5.11101	3.20442e-07	4.33476e-05	RPL27A	protein_coding
ENSG00000118515.11	195.432	-0.94067	0.185956	-5.05856	4.22424e-07	5.53998e-05	SGK1	protein_coding
ENSG00000196611.4	586.417	-0.873158	0.172659	-5.05714	4.25597e-07	5.53998e-05	MMP1	protein_coding
ENSG00000170989.8	61.6637	-1.54117	0.306625	-5.02623	5.00211e-07	6.32559e-05	S1PR1	protein_coding
ENSG00000110700.6	1905.37	-0.601299	0.120282	-4.99907	5.76071e-07	7.04848e-05	RPS13	protein_coding
ENSG00000197756.9	3921.8	-0.575743	0.115158	-4.99961	5.7446e-07	7.04848e-05	RPL37A	protein_coding
ENSG00000005022.5	769.303	-0.707085	0.141739	-4.98863	6.0809e-07	7.13419e-05	SLC25A5	protein_coding
ENSG00000114942.13	1615.99	-0.604304	0.121308	-4.98159	6.30645e-07	7.25829e-05	EEF1B2	protein_coding
ENSG00000100316.15	9067.49	-0.564648	0.113351	-4.9814	6.31247e-07	7.25829e-05	RPL3	protein_coding
ENSG00000232716.2	8.82069	-5.83223	1.17258	-4.97385	6.56372e-07	7.48481e-05	AC016831.3	processed_pseudogene
ENSG00000105202.8	400.408	-0.702429	0.142872	-4.91648	8.8116e-07	9.80503e-05	FBL	protein_coding
ENSG00000105193.8	2711.35	-0.58896	0.121162	-4.86093	1.16833e-06	0.000126934	RPS16	protein_coding
ENSG00000226380.9	80.0796	-1.15888	0.239161	-4.84559	1.26237e-06	0.000136079	AC016831.1	lincRNA
ENSG00000116251.9	1547.46	-0.557457	0.115185	-4.83965	1.30067e-06	0.000139121	RPL22	protein_coding
ENSG00000118181.10	2442.05	-0.558833	0.115891	-4.82205	1.42091e-06	0.000150813	RPS25	protein_coding
ENSG00000137154.12	5618.3	-0.542908	0.113096	-4.80043	1.58329e-06	0.000166765	RPS6	protein_coding
ENSG00000149273.14	4292.69	-0.562897	0.117311	-4.79833	1.59996e-06	0.000167244	RPS3	protein_coding
ENSG00000089157.15	10429.1	-0.574761	0.119869	-4.79492	1.62741e-06	0.000168834	RPLP0	protein_coding
ENSG00000083845.8	2970.47	-0.615659	0.12864	-4.7859	1.70225e-06	0.000173983	RPS5	protein_coding
ENSG00000134419.15	1078.89	-0.649428	0.136139	-4.77033	1.83922e-06	0.000182905	RPS15A	protein_coding
ENSG00000117143.13	946.934	-0.594207	0.124573	-4.76997	1.84257e-06	0.000182905	UAP1	protein_coding
ENSG00000136997.17	406.364	-0.659883	0.138641	-4.75965	1.93926e-06	0.000191128	MYC	protein_coding
ENSG00000280407.2	35.9395	-1.85482	0.390697	-4.74746	2.05985e-06	0.000200154	AC132872.4	TEC
ENSG00000176046.8	133.007	-1.01186	0.213327	-4.74322	2.10344e-06	0.00020296	NUPR1	protein_coding
ENSG00000182873.5	19.9573	-2.27123	0.479996	-4.73177	2.22573e-06	0.000211797	PRKCZ-AS1	antisense_RNA
ENSG00000278341.1	9.75527	-4.77546	1.01275	-4.71536	2.41283e-06	0.000224947	AC138028.6	antisense_RNA
ENSG00000179698.13	31.8701	-1.77813	0.377536	-4.70982	2.47938e-06	0.00022807	WDR97	protein_coding
ENSG00000177954.11	2696.26	-0.577718	0.122628	-4.71113	2.46353e-06	0.00022807	RPS27	protein_coding
ENSG00000203875.10	966.371	-0.629059	0.133967	-4.69564	2.65778e-06	0.000241263	SNHG5	processed_transcript
ENSG00000213741.9	977.275	-0.63745	0.136191	-4.68056	2.86086e-06	0.000256326	RPS29	protein_coding
ENSG00000128272.14	2269.38	-0.599368	0.129105	-4.64247	3.44273e-06	0.000304505	ATF4	protein_coding
ENSG00000205542.10	7399.27	-0.543098	0.117658	-4.61589	3.91407e-06	0.00033754	TMSB4X	protein_coding
ENSG00000145592.13	3606.68	-0.531995	0.11584	-4.59251	4.3794e-06	0.000375323	RPL37	protein_coding
ENSG00000071082.10	2712.46	-0.49787	0.108693	-4.58051	4.6384e-06	0.000390248	RPL31	protein_coding
ENSG00000182774.10	2071.63	-0.610816	0.133495	-4.57558	4.74894e-06	0.000397126	RPS17	protein_coding
ENSG00000240668.1	8.48473	-5.13638	1.13885	-4.51015	6.4781e-06	0.000504999	KRT8P36	processed_pseudogene
ENSG00000144713.12	3122.8	-0.547422	0.121374	-4.5102	6.47671e-06	0.000504999	RPL32	protein_coding
ENSG00000225178.5	129.023	-0.906795	0.201346	-4.50367	6.67914e-06	0.000514854	RPSAP58	processed_pseudogene
ENSG00000088356.5	142.143	-0.912064	0.202864	-4.49594	6.92621e-06	0.000530933	PDRG1	protein_coding
ENSG00000170889.13	3041.41	-0.534836	0.119502	-4.47553	7.62204e-06	0.000581044	RPS9	protein_coding
ENSG00000266709.1	10.9749	-3.18041	0.714869	-4.44894	8.6296e-06	0.000647126	AC005224.4	lincRNA
ENSG00000255717.6	330.938	-0.664462	0.149622	-4.44094	8.95671e-06	0.000668025	SNHG1	processed_transcript
ENSG00000196230.12	10779.8	-0.49603	0.112685	-4.40191	1.07304e-05	0.000791754	TUBB	protein_coding
ENSG00000188846.13	2687.68	-0.485802	0.110482	-4.39712	1.09697e-05	0.00079663	RPL14	protein_coding
ENSG00000163682.15	2828.59	-0.526912	0.120513	-4.37226	1.22968e-05	0.000870108	RPL9	protein_coding
ENSG00000160193.11	70.3481	-1.10919	0.253757	-4.37107	1.2364e-05	0.000870401	WDR4	protein_coding
ENSG00000169908.11	2347.94	-0.572861	0.131479	-4.35704	1.31831e-05	0.000918688	TM4SF1	protein_coding
ENSG00000121101.15	6.84724	-5.26898	1.21278	-4.34455	1.39563e-05	0.000948616	TEX14	protein_coding
ENSG00000171425.9	144.393	-0.899824	0.207065	-4.34561	1.38889e-05	0.000948616	ZNF581	protein_coding
ENSG00000100814.17	231.018	-0.717157	0.165025	-4.34574	1.38807e-05	0.000948616	CCNB1IP1	protein_coding
ENSG00000212724.3	73.7948	-2.4969	0.575202	-4.34091	1.41892e-05	0.00095504	KRTAP2-3	protein_coding
ENSG00000092820.17	1071.94	-0.560336	0.129073	-4.34122	1.41692e-05	0.00095504	EZR	protein_coding
ENSG00000224032.6	167.231	-0.874435	0.201977	-4.32938	1.49533e-05	0.000996233	EPB41L4A-AS1	lincRNA
ENSG00000105640.12	1521.81	-0.547998	0.126604	-4.32843	1.50179e-05	0.000996233	RPL18A	protein_coding
ENSG00000123416.15	6345.97	-0.553687	0.1283	-4.31556	1.59198e-05	0.00105101	TUBA1B	protein_coding
ENSG00000080823.22	715.842	-0.722525	0.167596	-4.31111	1.62439e-05	0.00106029	MOK	protein_coding
ENSG00000164442.9	2519.46	-1.2981	0.301488	-4.30564	1.66502e-05	0.00107355	CITED2	protein_coding
ENSG00000204628.11	5466.81	-0.483807	0.113825	-4.25044	2.13348e-05	0.00133808	RACK1	protein_coding
ENSG00000280287.1	22.5475	-1.94325	0.457498	-4.24755	2.16119e-05	0.00134933	AC131212.3	TEC
ENSG00000162244.10	2530.56	-0.53041	0.12533	-4.2321	2.3152e-05	0.00143252	RPL29	protein_coding
ENSG00000087086.14	14869.3	-0.589798	0.139436	-4.22988	2.33817e-05	0.00144027	FTL	protein_coding
ENSG00000124587.13	214.691	-0.743691	0.176195	-4.22084	2.43393e-05	0.00148599	PEX6	protein_coding
ENSG00000153904.18	208.702	-0.957013	0.226908	-4.21763	2.46881e-05	0.00150065	DDAH1	protein_coding
ENSG00000147604.13	3535.66	-0.445898	0.105772	-4.21567	2.49037e-05	0.00150075	RPL7	protein_coding
ENSG00000274370.1	22.0389	-2.02094	0.481364	-4.19836	2.68855e-05	0.00159899	AC130371.2	lincRNA
ENSG00000109475.16	1785.41	-0.480065	0.114719	-4.18469	2.85555e-05	0.00167664	RPL34	protein_coding
ENSG00000100129.17	1305.72	-0.536259	0.128294	-4.17993	2.91604e-05	0.00169884	EIF3L	protein_coding
ENSG00000148303.16	5943.66	-0.482903	0.116198	-4.15585	3.24085e-05	0.00184782	RPL7A	protein_coding
ENSG00000164587.11	3655.22	-0.513168	0.123853	-4.14337	3.42237e-05	0.00194329	RPS14	protein_coding
ENSG00000188486.3	298.174	-0.734466	0.177765	-4.13166	3.60153e-05	0.00202832	H2AFX	protein_coding
ENSG00000197958.12	4016.19	-0.467099	0.113344	-4.12108	3.77108e-05	0.00211518	RPL12	protein_coding
ENSG00000122406.12	4439.87	-0.455739	0.110628	-4.11955	3.79621e-05	0.00212065	RPL5	protein_coding
ENSG00000256304.1	8.86409	-3.58655	0.872236	-4.1119	3.92412e-05	0.00218327	CCDC150P1	processed_pseudogene
ENSG00000161016.17	4260.68	-0.477959	0.116829	-4.0911	4.29338e-05	0.00233228	RPL8	protein_coding
ENSG00000134548.9	15.227	-2.35953	0.577161	-4.08816	4.34811e-05	0.00235275	SPX	protein_coding
ENSG00000167553.15	2868.06	-0.521783	0.127727	-4.08516	4.40466e-05	0.0023648	TUBA1C	protein_coding
ENSG00000131469.12	2704.03	-0.484986	0.118711	-4.08542	4.39965e-05	0.0023648	RPL27	protein_coding
ENSG00000182718.16	17140.4	-0.495734	0.121391	-4.08379	4.43067e-05	0.00236955	ANXA2	protein_coding
ENSG00000125691.12	4327.28	-0.470942	0.115723	-4.06958	4.70985e-05	0.00249948	RPL23	protein_coding
ENSG00000174748.18	5463.8	-0.451686	0.111216	-4.06135	4.87891e-05	0.00257928	RPL15	protein_coding
ENSG00000175390.13	1015.85	-0.492715	0.121583	-4.0525	5.06732e-05	0.00265175	EIF3F	protein_coding
ENSG00000197128.11	95.6842	-0.887301	0.219365	-4.04486	5.23544e-05	0.00269547	ZNF772	protein_coding
ENSG00000182768.8	467.88	-0.561	0.138991	-4.03624	5.43139e-05	0.00278596	NGRN	protein_coding
ENSG00000065911.11	639.793	-0.546392	0.136443	-4.00453	6.2141e-05	0.00313128	MTHFD2	protein_coding
ENSG00000156482.10	2917.91	-0.505016	0.12618	-4.00234	6.27181e-05	0.00314685	RPL30	protein_coding
ENSG00000128591.15	3166.49	-0.517421	0.129419	-3.99804	6.3868e-05	0.00316997	FLNC	protein_coding
ENSG00000184009.9	18336.8	-0.472309	0.118123	-3.99847	6.3754e-05	0.00316997	ACTG1	protein_coding
ENSG00000112578.9	230.387	-0.711454	0.178414	-3.98765	6.67304e-05	0.00326506	BYSL	protein_coding
ENSG00000105676.13	221.627	-0.6716	0.168411	-3.98786	6.66728e-05	0.00326506	ARMC6	protein_coding
ENSG00000229117.8	1891.28	-0.498939	0.125877	-3.96371	7.37939e-05	0.00354776	RPL41	protein_coding
ENSG00000225383.7	20.86	-1.8951	0.480855	-3.9411	8.11079e-05	0.00383263	SFTA1P	lincRNA
ENSG00000171863.12	2767.11	-0.459269	0.116522	-3.94147	8.09834e-05	0.00383263	RPS7	protein_coding
ENSG00000198242.13	2086.32	-0.442812	0.112524	-3.93526	8.3106e-05	0.00390033	RPL23A	protein_coding
ENSG00000142534.6	5408.42	-0.467673	0.119209	-3.92313	8.74065e-05	0.00407879	RPS11	protein_coding
ENSG00000136942.14	1808.39	-0.491244	0.125336	-3.91942	8.8761e-05	0.00412365	RPL35	protein_coding
ENSG00000168077.13	212.055	-0.693143	0.17697	-3.91673	8.97574e-05	0.00415595	SCARA3	protein_coding
ENSG00000167747.14	325.582	-0.586056	0.149863	-3.9106	9.20661e-05	0.00423443	C19orf48	protein_coding
ENSG00000197989.13	121.033	-0.83529	0.214293	-3.89789	9.7035e-05	0.00443341	SNHG12	antisense_RNA
ENSG00000181852.17	528.97	-0.541639	0.139143	-3.89269	9.91404e-05	0.00451465	RNF41	protein_coding
ENSG00000142675.17	7.92482	-3.44205	0.885173	-3.88857	0.000100838	0.00456183	CNKSR1	protein_coding
ENSG00000221995.5	25.8297	-1.64222	0.425762	-3.85713	0.000114725	0.00508998	TIAF1	protein_coding
ENSG00000145632.14	487.413	-0.739616	0.19197	-3.85278	0.000116787	0.00516481	PLK2	protein_coding
ENSG00000114391.12	2360.83	-0.45237	0.117439	-3.85196	0.000117175	0.00516543	RPL24	protein_coding
ENSG00000129824.15	1219.4	-0.492258	0.128403	-3.83371	0.000126224	0.00552901	RPS4Y1	protein_coding
ENSG00000182899.14	2178.97	-0.476864	0.124489	-3.83058	0.00012784	0.00555984	RPL35A	protein_coding
ENSG00000142676.12	3259.15	-0.416414	0.109179	-3.81403	0.000136718	0.00584037	RPL11	protein_coding
ENSG00000173812.10	3638.09	-0.477898	0.125508	-3.80771	0.000140258	0.00597309	EIF1	protein_coding
ENSG00000063177.12	2839.65	-0.462763	0.121558	-3.80692	0.00014071	0.00597391	RPL18	protein_coding
ENSG00000179958.8	128.817	-0.797995	0.210487	-3.79118	0.000149932	0.00626896	DCTPP1	protein_coding
ENSG00000182307.12	414.859	-0.568021	0.150179	-3.78229	0.000155394	0.00643881	C8orf33	protein_coding
ENSG00000161970.12	778.357	-0.465227	0.123052	-3.78075	0.000156359	0.00644014	RPL26	protein_coding
ENSG00000145912.8	322.548	-0.574691	0.153171	-3.75196	0.000175456	0.00709953	NHP2	protein_coding
ENSG00000172965.14	135.996	-0.738355	0.197284	-3.74261	0.000182122	0.0073477	MIR4435-2HG	lincRNA
ENSG00000148297.15	365.13	-0.583702	0.156001	-3.74166	0.000182807	0.00735383	MED22	protein_coding
ENSG00000114529.12	50.204	-1.085	0.290229	-3.73842	0.000185182	0.00736987	C3orf52	protein_coding
ENSG00000172809.12	1483.18	-0.449968	0.120714	-3.72756	0.000193339	0.00764381	RPL38	protein_coding
ENSG00000162461.7	16.8132	-1.90272	0.510852	-3.72461	0.000195617	0.00767747	SLC25A34	protein_coding
ENSG00000170100.13	123.699	-0.765789	0.20562	-3.7243	0.00019586	0.00767747	ZNF778	protein_coding
ENSG00000125779.21	412.064	-0.515306	0.13831	-3.72572	0.000194756	0.00767747	PANK2	protein_coding
ENSG00000108298.9	4869.16	-0.449091	0.1208	-3.71764	0.000201089	0.00783793	RPL19	protein_coding
ENSG00000237550.5	307.319	-0.572511	0.154239	-3.71184	0.000205757	0.00798533	RPL9P9	transcribed_processed_pseudogene
ENSG00000171992.12	208.856	-0.756	0.204068	-3.70465	0.000211685	0.00815875	SYNPO	protein_coding
ENSG00000216775.2	40.4153	-1.26002	0.340349	-3.70214	0.000213791	0.00821695	AL109918.1	transcribed_unprocessed_pseudogene
ENSG00000177600.8	1791.66	-0.463327	0.125245	-3.69938	0.000216129	0.00828373	RPLP2	protein_coding
ENSG00000167658.15	14032.1	-0.39616	0.107165	-3.69671	0.000218409	0.00834794	EEF2	protein_coding
ENSG00000117399.13	226.211	-0.744286	0.201563	-3.69257	0.000222002	0.0084385	CDC20	protein_coding
ENSG00000111665.11	108.804	-0.897108	0.243739	-3.68061	0.000232679	0.00879592	CDCA3	protein_coding
ENSG00000131737.5	83.4457	-2.31765	0.631633	-3.6693	0.000243213	0.00911917	KRT34	protein_coding
ENSG00000108561.8	588.341	-0.502971	0.137051	-3.66996	0.00024259	0.00911917	C1QBP	protein_coding
ENSG00000129474.15	479.466	-0.691588	0.188806	-3.66295	0.000249326	0.00920768	AJUBA	protein_coding
ENSG00000159199.13	341.039	-0.549749	0.150214	-3.65976	0.000252448	0.00928872	ATP5G1	protein_coding
ENSG00000169230.9	655.629	-0.521104	0.143273	-3.63714	0.000275681	0.00998385	PRELID1	protein_coding
ENSG00000233030.2	15.4848	-2.09348	0.575885	-3.63525	0.000277716	0.0100312	AC243772.2	antisense_RNA
ENSG00000178999.12	75.2485	-1.00869	0.277787	-3.63116	0.00028215	0.0101383	AURKB	protein_coding
ENSG00000104221.12	135.405	-0.756065	0.208537	-3.62557	0.000288323	0.0103064	BRF2	protein_coding
ENSG00000167526.13	4109.42	-0.42676	0.117828	-3.6219	0.000292453	0.010427	RPL13	protein_coding
ENSG00000123395.14	367.072	-0.5939	0.164254	-3.61573	0.000299498	0.0105989	ATG101	protein_coding
ENSG00000141965.4	312.901	-0.574591	0.158867	-3.6168	0.000298263	0.0105989	FEM1A	protein_coding
ENSG00000136938.8	837.784	-0.458051	0.126685	-3.61567	0.000299577	0.0105989	ANP32B	protein_coding
ENSG00000188229.5	2267.04	-0.466584	0.12919	-3.6116	0.000304317	0.010739	TUBB4B	protein_coding
ENSG00000008988.9	3048.75	-0.47368	0.131301	-3.6076	0.000309039	0.0108502	RPS20	protein_coding
ENSG00000076513.16	606.592	-0.502646	0.13951	-3.60293	0.00031465	0.0109912	ANKRD13A	protein_coding
ENSG00000144043.11	656.794	-0.455329	0.126972	-3.58607	0.000335696	0.0116575	TEX261	protein_coding
ENSG00000132507.17	3022.43	-0.445189	0.124159	-3.58563	0.000336259	0.0116575	EIF5A	protein_coding
ENSG00000105373.18	936.186	-0.479663	0.133934	-3.58135	0.000341826	0.011787	NOP53	protein_coding
ENSG00000188112.8	84.2757	-0.877904	0.245289	-3.57906	0.000344837	0.0118223	C6orf132	protein_coding
ENSG00000022267.16	126.095	-0.757733	0.212889	-3.55929	0.000371863	0.0124237	FHL1	protein_coding
ENSG00000090621.13	1380.13	-0.413159	0.116079	-3.5593	0.000371846	0.0124237	PABPC4	protein_coding
ENSG00000235508.3	34.6923	-1.23004	0.34582	-3.55689	0.000375278	0.0125075	RPS2P7	processed_pseudogene
ENSG00000075624.13	26433.5	-0.408003	0.114784	-3.55452	0.000378674	0.0125902	ACTB	protein_coding
ENSG00000111640.14	43778.6	-0.417147	0.117381	-3.55378	0.000379731	0.012595	GAPDH	protein_coding
ENSG00000198918.7	814.125	-0.462931	0.130322	-3.55221	0.00038201	0.0126402	RPL39	protein_coding
ENSG00000175063.16	189.125	-0.845861	0.238429	-3.54765	0.000388687	0.0128304	UBE2C	protein_coding
ENSG00000156265.15	25.5005	-1.46327	0.413114	-3.54206	0.000397009	0.0130738	MAP3K7CL	protein_coding
ENSG00000163597.14	510.726	-0.482049	0.13619	-3.53953	0.00040084	0.0131442	SNHG16	processed_transcript
ENSG00000182199.10	697.606	-0.468455	0.13243	-3.53738	0.000404112	0.0132131	SHMT2	protein_coding
ENSG00000067082.14	853.251	-0.523485	0.148022	-3.53653	0.000405423	0.0132247	KLF6	protein_coding
ENSG00000125877.12	323.918	-0.564854	0.160364	-3.52232	0.000427784	0.0138558	ITPA	protein_coding
ENSG00000105372.6	4311.08	-0.432594	0.123099	-3.5142	0.00044108	0.0142197	RPS19	protein_coding
ENSG00000117543.20	179.534	-0.617831	0.175925	-3.51189	0.000444934	0.0143105	DPH5	protein_coding
ENSG00000111057.10	21.0061	-1.62107	0.463529	-3.49723	0.000470108	0.0150152	KRT18	protein_coding
ENSG00000162783.10	586.97	-0.475112	0.135896	-3.49614	0.000472035	0.0150419	IER5	protein_coding
ENSG00000138326.18	2772.62	-0.379255	0.108685	-3.48948	0.000483958	0.0153863	RPS24	protein_coding
ENSG00000259940.2	11.4412	-2.18869	0.628048	-3.48492	0.000492293	0.0155795	AC109449.1	antisense_RNA
ENSG00000111716.12	2361.33	-0.375801	0.108037	-3.47846	0.00050431	0.0159233	LDHB	protein_coding
ENSG00000223749.9	35.7365	-1.31208	0.377712	-3.47375	0.000513232	0.0160945	MIR503HG	lincRNA
ENSG00000166166.12	152.238	-0.63548	0.182936	-3.47378	0.000513188	0.0160945	TRMT61A	protein_coding
ENSG00000159131.16	764.303	-0.428324	0.123271	-3.47467	0.000511486	0.0160945	GART	protein_coding
ENSG00000174136.11	2561.65	-0.498026	0.143678	-3.46627	0.000527741	0.0164746	RGMB	protein_coding
ENSG00000106366.8	25508.4	-0.400741	0.115928	-3.45681	0.000546606	0.0169105	SERPINE1	protein_coding
ENSG00000115602.16	36.1006	-1.29334	0.374565	-3.45291	0.000554582	0.0170595	IL1RL1	protein_coding
ENSG00000101361.16	815.155	-0.4384	0.126959	-3.45309	0.000554201	0.0170595	NOP56	protein_coding
ENSG00000177606.6	1448.25	-0.398457	0.115588	-3.44722	0.000566392	0.0173283	JUN	protein_coding
ENSG00000260260.1	38.4142	-1.16361	0.337722	-3.44545	0.0005701	0.0174032	SNHG19	lincRNA
ENSG00000169567.11	976.571	-0.470379	0.136663	-3.44189	0.000577672	0.0175566	HINT1	protein_coding
ENSG00000260910.1	29.4838	-1.28685	0.375121	-3.4305	0.000602472	0.0182701	LINC00565	lincRNA
ENSG00000063046.17	3388.33	-0.384349	0.112239	-3.42438	0.000616202	0.0185427	EIF4B	protein_coding
ENSG00000137267.5	222.403	-0.578426	0.169229	-3.41801	0.000630805	0.0189214	TUBB2A	protein_coding
ENSG00000113048.16	492.427	-0.478666	0.140361	-3.41024	0.00064905	0.0194265	MRPS27	protein_coding
ENSG00000110104.11	257.397	-0.555567	0.163279	-3.40256	0.000667587	0.0198521	CCDC86	protein_coding
ENSG00000048162.20	147.063	-0.715338	0.210798	-3.39347	0.000690126	0.0203905	NOP16	protein_coding
ENSG00000130159.13	118.596	-0.728458	0.214917	-3.38949	0.000700227	0.0206447	ECSIT	protein_coding
ENSG00000132341.11	2168.25	-0.439342	0.130002	-3.37951	0.000726157	0.0210752	RAN	protein_coding
ENSG00000110880.10	2011.33	-0.416381	0.123272	-3.37773	0.000730863	0.0210972	CORO1C	protein_coding
ENSG00000115268.9	1500.88	-0.466926	0.138428	-3.37305	0.000743392	0.0212367	RPS15	protein_coding
ENSG00000135632.11	328.001	-0.507935	0.15063	-3.37208	0.000746031	0.021268	SMYD5	protein_coding
ENSG00000100575.13	93.067	-0.774844	0.229986	-3.36909	0.000754164	0.0212845	TIMM9	protein_coding
ENSG00000123179.13	136.066	-0.656175	0.194681	-3.37051	0.000750281	0.0212845	EBPL	protein_coding
ENSG00000168209.4	171.989	-0.690988	0.205574	-3.36127	0.000775859	0.0218031	DDIT4	protein_coding
ENSG00000111641.11	346.792	-0.510722	0.151922	-3.36173	0.000774548	0.0218031	NOP2	protein_coding
ENSG00000203783.4	6.23103	-3.66045	1.09181	-3.35264	0.00080044	0.0223784	PRR9	protein_coding
ENSG00000185090.14	58.5117	-0.972219	0.290009	-3.35238	0.000801198	0.0223784	MANEAL	protein_coding
ENSG00000222041.10	91.2782	-0.748977	0.224041	-3.34304	0.000828665	0.0228039	CYTOR	lincRNA
ENSG00000107815.7	144.624	-0.693235	0.207359	-3.34317	0.000828271	0.0228039	TWNK	protein_coding
ENSG00000128626.11	218.948	-0.574495	0.171777	-3.34443	0.000824517	0.0228039	MRPS12	protein_coding
ENSG00000221852.4	122.785	-0.920541	0.275477	-3.34163	0.000832894	0.0228475	KRTAP1-5	protein_coding
ENSG00000178035.11	1438.05	-0.382233	0.114485	-3.33872	0.000841659	0.0230421	IMPDH2	protein_coding
ENSG00000102144.13	19416.8	-0.546153	0.163638	-3.33756	0.000845167	0.0230467	PGK1	protein_coding
ENSG00000120738.7	933.987	-1.26022	0.37815	-3.3326	0.000860371	0.0232317	EGR1	protein_coding
ENSG00000168906.12	3539.96	-0.442126	0.132648	-3.33308	0.000858899	0.0232317	MAT2A	protein_coding
ENSG00000122026.10	2153.25	-0.388641	0.116593	-3.33332	0.000858148	0.0232317	RPL21	protein_coding
ENSG00000182154.7	236.664	-0.577478	0.173565	-3.32716	0.000877347	0.0235774	MRPL41	protein_coding
ENSG00000157514.16	220.279	-0.610979	0.184151	-3.31781	0.000907272	0.0242138	TSC22D3	protein_coding
ENSG00000100056.11	184.915	-0.684779	0.206759	-3.31197	0.000926411	0.024559	ESS2	protein_coding
ENSG00000100416.12	249.086	-0.565103	0.170702	-3.31047	0.000931401	0.024559	TRMU	protein_coding
ENSG00000089009.15	3390.75	-0.362431	0.109852	-3.29927	0.000969379	0.0253804	RPL6	protein_coding
ENSG00000135390.17	734.368	-0.486843	0.147751	-3.29503	0.00098411	0.0257173	ATP5G2	protein_coding
ENSG00000065150.18	1924.06	-0.378738	0.114997	-3.29347	0.000989603	0.0257633	IPO5	protein_coding
ENSG00000204070.9	198.901	-0.594944	0.180895	-3.28889	0.00100583	0.0260873	SYS1	protein_coding
ENSG00000148843.13	490.032	-0.439769	0.133701	-3.28919	0.00100476	0.0260873	PDCD11	protein_coding
ENSG00000234616.8	335.886	-0.524483	0.159591	-3.28642	0.00101468	0.0262675	JRK	protein_coding
ENSG00000261659.2	16.316	-1.8179	0.55353	-3.28418	0.00102278	0.0262921	Z92544.2	processed_transcript
ENSG00000089289.15	374.389	-0.49075	0.14954	-3.28173	0.00103174	0.0263336	IGBP1	protein_coding
ENSG00000104529.17	1479.45	-0.377823	0.115186	-3.28011	0.00103766	0.0263677	EEF1D	protein_coding
ENSG00000196205.8	187.489	-0.578043	0.177384	-3.25871	0.0011192	0.0280267	EEF1A1P5	processed_pseudogene
ENSG00000233927.4	1128.63	-0.424531	0.130367	-3.25643	0.00112823	0.0281545	RPS28	protein_coding
ENSG00000109065.11	265.912	-0.526769	0.161911	-3.25345	0.00114014	0.0283454	NAT9	protein_coding
ENSG00000107262.19	322.532	-0.510839	0.157546	-3.24248	0.00118493	0.0290657	BAG1	protein_coding
ENSG00000196262.13	4852.57	-0.403049	0.124302	-3.24249	0.00118491	0.0290657	PPIA	protein_coding
ENSG00000198830.10	1076.33	-0.426418	0.131962	-3.23138	0.00123196	0.0298744	HMGN2	protein_coding
ENSG00000184900.15	624.136	-0.448782	0.139112	-3.22604	0.00125516	0.0302971	SUMO3	protein_coding
ENSG00000181019.12	3860.56	-0.417389	0.12942	-3.22508	0.00125939	0.0303264	NQO1	protein_coding
ENSG00000136270.13	655.73	-0.432421	0.134206	-3.22207	0.00127267	0.0304866	TBRG4	protein_coding
ENSG00000273311.1	24.322	-1.51764	0.471579	-3.21821	0.00128993	0.0307932	DGCR11	sense_intronic
ENSG00000173465.7	116.356	-0.670883	0.208936	-3.21095	0.00132299	0.0313285	SSSCA1	protein_coding
ENSG00000035141.7	205.547	-0.532466	0.165917	-3.20923	0.0013309	0.0314447	FAM136A	protein_coding
ENSG00000104341.16	518.467	-0.447052	0.139711	-3.19984	0.00137504	0.0321573	LAPTM4B	protein_coding
ENSG00000154370.15	206.537	-0.560143	0.175165	-3.1978	0.00138481	0.0323309	TRIM11	protein_coding
ENSG00000134057.14	366.222	-0.623659	0.19517	-3.19547	0.00139602	0.0325375	CCNB1	protein_coding
ENSG00000248187.1	11.3742	-2.21959	0.694929	-3.19398	0.00140324	0.0325958	AC078850.1	lincRNA
ENSG00000188807.12	136.637	-0.62479	0.195985	-3.18794	0.00143289	0.0330619	TMEM201	protein_coding
ENSG00000125148.6	9784.04	-0.453273	0.142265	-3.1861	0.00144202	0.033122	MT2A	protein_coding
ENSG00000162419.12	179.867	-0.582307	0.183035	-3.1814	0.00146563	0.0333954	GMEB1	protein_coding
ENSG00000228242.6	6.02222	-3.33057	1.0479	-3.17832	0.00148132	0.0336727	AC093495.1	antisense_RNA
ENSG00000034152.18	446.917	-0.453233	0.142711	-3.17587	0.00149389	0.0337114	MAP2K3	protein_coding
ENSG00000276023.4	248.365	-0.592244	0.187367	-3.16088	0.00157291	0.0348478	DUSP14	protein_coding
ENSG00000188186.10	307.121	-0.500156	0.158238	-3.16079	0.00157343	0.0348478	LAMTOR4	protein_coding
ENSG00000134291.11	306.093	-0.607961	0.192471	-3.15872	0.00158463	0.0348958	TMEM106C	protein_coding
ENSG00000137124.7	210.09	-0.530125	0.16789	-3.15757	0.00159091	0.0348988	ALDH1B1	protein_coding
ENSG00000180422.3	7.89899	-2.44384	0.775601	-3.1509	0.00162767	0.0354467	LINC00304	lincRNA
ENSG00000133316.15	220.784	-0.669932	0.212629	-3.15071	0.00162873	0.0354467	WDR74	protein_coding
ENSG00000166197.16	867.924	-0.403205	0.128101	-3.14756	0.00164642	0.0356139	NOLC1	protein_coding
ENSG00000149806.10	1228.78	-0.439692	0.139778	-3.14565	0.00165716	0.0357349	FAU	protein_coding
ENSG00000146670.9	196.239	-0.657724	0.209339	-3.1419	0.00167853	0.0360753	CDCA5	protein_coding
ENSG00000215251.3	155.339	-0.580918	0.185168	-3.13724	0.00170544	0.0365398	FASTKD5	protein_coding
ENSG00000103257.8	1098.2	-0.482827	0.154287	-3.1294	0.00175163	0.0373555	SLC7A5	protein_coding
ENSG00000137285.9	86.8449	-0.714315	0.228532	-3.12567	0.00177402	0.0375433	TUBB2B	protein_coding
ENSG00000260804.3	165.373	-0.609693	0.195207	-3.12332	0.00178823	0.0376247	LINC01963	lincRNA
ENSG00000100410.7	208.927	-0.538489	0.172412	-3.12326	0.00178859	0.0376247	PHF5A	protein_coding
ENSG00000168002.11	391.748	-0.462863	0.148295	-3.12122	0.00180101	0.0377666	POLR2G	protein_coding
ENSG00000136810.12	1736.01	-0.387185	0.12442	-3.11192	0.00185875	0.0388004	TXN	protein_coding
ENSG00000131652.13	152.996	-0.576791	0.185506	-3.10929	0.00187538	0.0390884	THOC6	protein_coding
ENSG00000164611.12	432.415	-0.529957	0.17067	-3.10516	0.00190178	0.0394598	PTTG1	protein_coding
ENSG00000162714.12	290.843	-0.485227	0.156434	-3.10179	0.00192351	0.0396721	ZNF496	protein_coding
ENSG00000198755.10	3137.7	-0.38182	0.123049	-3.103	0.00191572	0.0396721	RPL10A	protein_coding
ENSG00000127564.16	135.292	-0.757368	0.244281	-3.1004	0.00193258	0.0397403	PKMYT1	protein_coding
ENSG00000250539.1	13.9267	-1.67105	0.541004	-3.0888	0.0020097	0.0407266	KRT8P33	processed_pseudogene
ENSG00000127540.11	226.677	-0.512247	0.165843	-3.08874	0.00201006	0.0407266	UQCR11	protein_coding
ENSG00000129195.15	74.4737	-0.850124	0.275439	-3.08644	0.00202572	0.0409837	PIMREG	protein_coding
ENSG00000120217.13	101.415	-0.705541	0.229201	-3.07826	0.00208213	0.0418184	CD274	protein_coding
ENSG00000117632.22	1039.27	-0.515894	0.168034	-3.07018	0.00213931	0.0425777	STMN1	protein_coding
ENSG00000149792.8	496.869	-0.434615	0.141575	-3.06987	0.00214154	0.0425777	MRPL49	protein_coding
ENSG00000162734.12	2705.02	-0.430974	0.140408	-3.06943	0.00214468	0.0425788	PEA15	protein_coding
ENSG00000173641.17	42.0142	-1.03199	0.33711	-3.06129	0.00220382	0.0435026	HSPB7	protein_coding
ENSG00000173436.13	92.5994	-0.678971	0.222231	-3.05525	0.00224872	0.0440736	MINOS1	protein_coding
ENSG00000142230.11	957.954	-0.417221	0.136872	-3.04827	0.00230167	0.0448114	SAE1	protein_coding
ENSG00000139343.10	179.648	-0.532907	0.175328	-3.03949	0.00236979	0.0459893	SNRPF	protein_coding
ENSG00000178952.10	857.211	-0.378403	0.124974	-3.02785	0.00246299	0.0474244	TUFM	protein_coding
ENSG00000164362.18	209.903	-0.610578	0.201899	-3.02418	0.00249306	0.0477388	TERT	protein_coding
ENSG00000103888.16	123.848	-0.829032	0.27423	-3.02313	0.00250176	0.0478107	CEMIP	protein_coding
ENSG00000144659.10	224.982	-0.551579	0.183004	-3.01402	0.00257808	0.0489606	SLC25A38	protein_coding
ENSG00000164104.11	509.486	-0.517172	0.171603	-3.01377	0.00258026	0.0489606	HMGB2	protein_coding
ENSG00000101019.21	469.911	-0.433848	0.143992	-3.013	0.00258677	0.0489606	UQCC1	protein_coding
ENSG00000196683.10	878.439	-0.394826	0.131073	-3.01225	0.00259318	0.0490146	TOMM7	protein_coding
ENSG00000106785.14	50.1483	-0.991775	0.329854	-3.00671	0.00264091	0.0494854	TRIM14	protein_coding
ENSG00000140830.8	121.346	-0.597044	0.198693	-3.00486	0.00265705	0.0495767	TXNL4B	protein_coding
ENSG00000178982.9	550.045	-0.409547	0.136578	-2.99863	0.00271199	0.050161	EIF3K	protein_coding
ENSG00000186184.16	346.342	-0.446803	0.149314	-2.99238	0.00276812	0.0509259	POLR1D	protein_coding
ENSG00000204650.14	31.1141	-1.09163	0.365337	-2.988	0.00280814	0.0515249	LINC02210	transcribed_unitary_pseudogene
ENSG00000100823.11	902.213	-0.375214	0.125803	-2.98256	0.00285848	0.0522797	APEX1	protein_coding
ENSG00000067225.17	26509.7	-0.354006	0.118701	-2.98233	0.00286064	0.0522797	PKM	protein_coding
ENSG00000136718.9	278.301	-0.476165	0.159713	-2.98138	0.00286948	0.0523026	IMP4	protein_coding
ENSG00000073536.17	119.615	-0.608859	0.204371	-2.97919	0.00289014	0.0524713	NLE1	protein_coding
ENSG00000137547.8	344.206	-0.449226	0.150898	-2.97702	0.00291061	0.0525662	MRPL15	protein_coding
ENSG00000281398.2	30.5694	-1.11516	0.374924	-2.97437	0.00293593	0.0528851	SNHG4	processed_transcript
ENSG00000170631.14	84.0369	-0.711077	0.239342	-2.97096	0.00296866	0.053266	ZNF16	protein_coding
ENSG00000186312.10	65.3526	-0.812538	0.273767	-2.96799	0.00299756	0.0536451	CA5BP1	transcribed_unprocessed_pseudogene
ENSG00000141101.12	357.442	-0.437956	0.147705	-2.96507	0.00302611	0.0540158	NOB1	protein_coding
ENSG00000177105.9	343.846	-0.448681	0.151704	-2.95761	0.00310033	0.054985	RHOG	protein_coding
ENSG00000135451.12	69.7884	-0.815359	0.275806	-2.95628	0.00311372	0.0550191	TROAP	protein_coding
ENSG00000115758.12	1054.09	-0.468388	0.15885	-2.94862	0.00319198	0.0561056	ODC1	protein_coding
ENSG00000074800.13	12881	-0.384228	0.130628	-2.94139	0.00326738	0.0572123	ENO1	protein_coding
ENSG00000140044.12	106.635	-0.610641	0.208676	-2.92626	0.00343059	0.0596913	JDP2	protein_coding
ENSG00000197149.5	66.4608	-0.779319	0.266612	-2.92304	0.00346632	0.0598957	AC107956.1	processed_pseudogene
ENSG00000116898.11	292.337	-0.459036	0.157499	-2.91454	0.00356212	0.0612844	MRPS15	protein_coding
ENSG00000112984.11	163.293	-0.685874	0.235985	-2.90643	0.00365583	0.0625077	KIF20A	protein_coding
ENSG00000137054.15	164.196	-0.524655	0.180629	-2.9046	0.00367717	0.0627165	POLR1E	protein_coding
ENSG00000119280.16	110.044	-0.619832	0.214131	-2.89464	0.0037959	0.064188	C1orf198	protein_coding
ENSG00000131446.16	1457.6	-0.353332	0.122026	-2.89556	0.00378485	0.064188	MGAT1	protein_coding
ENSG00000076382.16	230.445	-0.560973	0.194242	-2.88802	0.0038768	0.0651548	SPAG5	protein_coding
ENSG00000116288.12	1117.4	-0.37151	0.128661	-2.88752	0.00388296	0.0651789	PARK7	protein_coding
ENSG00000101255.10	132.047	-0.711413	0.246524	-2.88577	0.00390456	0.0654618	TRIB3	protein_coding
ENSG00000185201.16	182.031	-0.506221	0.175845	-2.87878	0.00399211	0.0666866	IFITM2	protein_coding
ENSG00000241258.6	499.593	-0.412451	0.14344	-2.87542	0.00403487	0.0669954	CRCP	protein_coding
ENSG00000135476.11	102.806	-0.679902	0.236828	-2.87087	0.00409342	0.0672437	ESPL1	protein_coding
ENSG00000127554.12	179.351	-0.566313	0.197185	-2.87199	0.00407897	0.0672437	GFER	protein_coding
ENSG00000177542.10	217.783	-0.472481	0.164493	-2.87234	0.0040744	0.0672437	SLC25A22	protein_coding
ENSG00000053372.4	357.727	-0.430108	0.149799	-2.87122	0.00408886	0.0672437	MRTO4	protein_coding
ENSG00000197728.9	805.079	-0.379344	0.132191	-2.86966	0.00410917	0.0672437	RPS26	protein_coding
ENSG00000070770.8	468.326	-0.399876	0.139624	-2.86394	0.00418405	0.0679376	CSNK2A2	protein_coding
ENSG00000105197.10	381.306	-0.424929	0.148626	-2.85905	0.00424912	0.0688138	TIMM50	protein_coding
ENSG00000052749.13	287.473	-0.430595	0.150735	-2.85663	0.00428168	0.0692599	RRP12	protein_coding
ENSG00000132423.11	41.2666	-0.896646	0.315438	-2.84255	0.00447547	0.0712255	COQ3	protein_coding
ENSG00000239672.7	249.373	-0.475727	0.168114	-2.82978	0.00465795	0.0737046	NME1	protein_coding
ENSG00000037897.16	94.7975	-0.640144	0.226624	-2.82469	0.00473258	0.0745436	METTL1	protein_coding
ENSG00000127952.16	204.785	-0.478895	0.169613	-2.82346	0.00475083	0.0746606	STYXL1	protein_coding
ENSG00000126749.14	129.872	-0.622557	0.220599	-2.82212	0.00477068	0.0748021	EMG1	protein_coding
ENSG00000100804.18	946.193	-0.35297	0.12546	-2.8134	0.00490206	0.0765143	PSMB5	protein_coding
ENSG00000131373.14	138.157	-0.542425	0.193216	-2.80735	0.00499511	0.0774411	HACL1	protein_coding
ENSG00000241015.2	58.8256	-0.806219	0.287354	-2.80567	0.00502122	0.0777585	TPM3P9	transcribed_processed_pseudogene
ENSG00000145191.12	346.582	-0.404103	0.144071	-2.80489	0.00503332	0.0778585	EIF2B5	protein_coding
ENSG00000219665.8	42.2554	-0.871357	0.310789	-2.80369	0.00505215	0.0780622	AC008770.1	processed_transcript
ENSG00000188167.8	23.0832	-1.18639	0.423311	-2.80265	0.00506851	0.078204	TMPPE	protein_coding
ENSG00000141030.12	471.698	-0.435294	0.155392	-2.80127	0.00509014	0.0782985	COPS3	protein_coding
ENSG00000162302.12	300.537	-0.416129	0.148918	-2.79435	0.00520043	0.0795516	RPS6KA4	protein_coding
ENSG00000166908.17	328.654	-0.448116	0.160428	-2.79326	0.00521799	0.0796436	PIP4K2C	protein_coding
ENSG00000162139.9	131.452	-0.565227	0.202583	-2.7901	0.00526923	0.0801597	NEU3	protein_coding
ENSG00000031698.12	1092.29	-0.376231	0.135331	-2.78008	0.00543451	0.082311	SARS	protein_coding
ENSG00000117877.10	162.951	-0.541861	0.195019	-2.77851	0.00546089	0.0824268	CD3EAP	protein_coding
ENSG00000119559.15	193.695	-0.496253	0.178759	-2.7761	0.00550149	0.0825589	C19orf25	protein_coding
ENSG00000110492.15	321.474	-0.486671	0.175263	-2.7768	0.0054897	0.0825589	MDK	protein_coding
ENSG00000163468.14	1853.79	-0.357556	0.128807	-2.77591	0.00550473	0.0825589	CCT3	protein_coding
ENSG00000183696.13	168.453	-0.541265	0.195159	-2.77345	0.00554652	0.0830955	UPP1	protein_coding
ENSG00000141698.16	336.988	-0.419684	0.151617	-2.76806	0.00563911	0.0842083	NT5C3B	protein_coding
ENSG00000204922.4	88.7508	-0.661067	0.239054	-2.76535	0.00568612	0.0847268	UQCC3	protein_coding
ENSG00000133112.16	13739.9	-0.289749	0.104925	-2.76149	0.00575387	0.0854067	TPT1	protein_coding
ENSG00000167601.11	1918.29	-0.325006	0.117811	-2.75871	0.005803	0.0857279	AXL	protein_coding
ENSG00000262580.5	15.4548	-1.45998	0.529705	-2.75622	0.00584738	0.0861962	AC087741.1	antisense_RNA
ENSG00000107833.10	114.034	-0.574459	0.208409	-2.7564	0.0058441	0.0861962	NPM3	protein_coding
ENSG00000090889.11	174.572	-0.657622	0.238803	-2.75383	0.00589024	0.0866456	KIF4A	protein_coding
ENSG00000213553.4	71.2254	-0.677306	0.246163	-2.75145	0.00593313	0.0869982	RPLP0P6	processed_pseudogene
ENSG00000182362.13	101.306	-0.608774	0.221719	-2.7457	0.00603819	0.0879778	YBEY	protein_coding
ENSG00000103343.12	93.7226	-0.601429	0.219301	-2.74249	0.00609761	0.0886563	ZNF174	protein_coding
ENSG00000270028.1	8.50051	-1.94931	0.711563	-2.73947	0.00615374	0.0890589	AC079315.1	antisense_RNA
ENSG00000099800.7	232.854	-0.457772	0.167114	-2.73927	0.00615757	0.0890589	TIMM13	protein_coding
ENSG00000050426.15	324.262	-0.410472	0.149918	-2.73798	0.00618175	0.0890916	LETMD1	protein_coding
ENSG00000013810.18	325.176	-0.516446	0.188802	-2.73539	0.00623064	0.0896459	TACC3	protein_coding
ENSG00000226950.6	62.911	-0.708082	0.260069	-2.72267	0.00647562	0.0920191	DANCR	processed_transcript
ENSG00000105996.6	9.63626	-1.79963	0.661219	-2.72169	0.00649485	0.0921974	HOXA2	protein_coding
ENSG00000198901.13	458.799	-0.518111	0.19049	-2.71989	0.00653045	0.0926076	PRC1	protein_coding
ENSG00000160392.13	118.694	-0.562071	0.206701	-2.71925	0.00654304	0.0926801	C19orf47	protein_coding
ENSG00000123080.10	216.096	-0.474303	0.174444	-2.71895	0.006549	0.0926801	CDKN2C	protein_coding
ENSG00000137288.9	260.03	-0.419528	0.154448	-2.71631	0.00660149	0.0928931	UQCC2	protein_coding
ENSG00000100462.15	584.494	-0.387586	0.142673	-2.71661	0.00659547	0.0928931	PRMT5	protein_coding
ENSG00000221983.7	2122.62	-0.345782	0.127417	-2.71379	0.0066518	0.0934639	UBA52	protein_coding
ENSG00000189159.15	404.112	-0.443186	0.163449	-2.71146	0.00669869	0.094027	JPT1	protein_coding
ENSG00000198618.5	108.745	-0.560711	0.206823	-2.71107	0.00670667	0.0940434	PPIAP22	processed_pseudogene
ENSG00000164978.17	146.141	-0.501291	0.184947	-2.71045	0.0067191	0.094122	NUDT2	protein_coding
ENSG00000183979.7	7.84177	-2.15813	0.797646	-2.70562	0.00681762	0.0951175	NPB	protein_coding
ENSG00000116957.12	201.263	-0.462605	0.171197	-2.70218	0.00688869	0.0959134	TBCE	protein_coding
ENSG00000137331.11	1830.23	-0.422561	0.156474	-2.70053	0.0069229	0.0960035	IER3	protein_coding
ENSG00000145386.9	195.797	-0.575588	0.213264	-2.69894	0.00695609	0.0963655	CCNA2	protein_coding
ENSG00000116667.12	168.047	-0.484769	0.179745	-2.69699	0.00699699	0.0965597	C1orf21	protein_coding
ENSG00000105618.13	383.061	-0.378456	0.140369	-2.69615	0.00701465	0.096595	PRPF31	protein_coding
ENSG00000011638.10	94.4381	-0.666714	0.247334	-2.6956	0.00702614	0.0966567	TMEM159	protein_coding
ENSG00000175792.11	372.694	-0.394655	0.146558	-2.69283	0.00708476	0.0971724	RUVBL1	protein_coding
ENSG00000141873.10	142.003	-0.50839	0.189058	-2.68906	0.00716531	0.0979178	SLC39A3	protein_coding
ENSG00000143322.19	922.47	-0.410246	0.152824	-2.68443	0.00726545	0.0987672	ABL2	protein_coding
ENSG00000175334.7	723.343	-0.356823	0.133137	-2.68011	0.00735971	0.0998517	BANF1	protein_coding
ENSG00000231991.4	109.999	-0.577495	0.215762	-2.67654	0.00743872	0.100666	ANXA2P2	processed_pseudogene
ENSG00000087586.17	183.551	-0.57327	0.214379	-2.67409	0.00749319	0.100968	AURKA	protein_coding
ENSG00000189067.12	95.6819	-0.616892	0.230729	-2.67366	0.00750289	0.101	LITAF	protein_coding
ENSG00000257122.5	28.4736	-1.03694	0.388498	-2.6691	0.00760537	0.101882	RRN3P3	transcribed_unprocessed_pseudogene
ENSG00000223768.1	82.6659	-0.632083	0.237105	-2.66584	0.00767969	0.102419	LINC00205	lincRNA
ENSG00000082516.8	251.22	-0.417463	0.156605	-2.66571	0.00768257	0.102419	GEMIN5	protein_coding
ENSG00000189343.7	55.0168	-0.781916	0.293393	-2.66508	0.00769706	0.102495	AC004448.1	processed_pseudogene
ENSG00000143977.13	292.943	-0.43274	0.16241	-2.66449	0.00771053	0.102495	SNRPG	protein_coding
ENSG00000180817.11	411.603	-0.384052	0.144272	-2.662	0.00776774	0.102761	PPA1	protein_coding
ENSG00000077152.9	130.951	-0.564322	0.212194	-2.65947	0.00782643	0.10324	UBE2T	protein_coding
ENSG00000106348.16	215.141	-0.500802	0.188745	-2.65332	0.00797043	0.104739	IMPDH1	protein_coding
ENSG00000145741.15	2141.32	-0.306718	0.115586	-2.65359	0.00796411	0.104739	BTF3	protein_coding
ENSG00000146094.13	32.8541	-0.924462	0.349648	-2.64398	0.0081938	0.106961	DOK3	protein_coding
ENSG00000105355.8	1711.21	-0.319336	0.120901	-2.64131	0.00825863	0.107502	PLIN3	protein_coding
ENSG00000106263.17	2132	-0.310309	0.117578	-2.63917	0.00831097	0.107777	EIF3B	protein_coding
ENSG00000183287.13	152.168	-0.588535	0.223042	-2.63867	0.00832321	0.107834	CCBE1	protein_coding
ENSG00000156976.16	3394.85	-0.283892	0.107632	-2.63763	0.00834878	0.107963	EIF4A2	protein_coding
ENSG00000143368.9	668.94	-0.364294	0.138541	-2.6295	0.00855109	0.110108	SF3B4	protein_coding
ENSG00000213516.9	132.759	-0.545205	0.207545	-2.62693	0.00861592	0.110557	RBMXL1	protein_coding
ENSG00000100632.10	744.286	-0.341963	0.13048	-2.62081	0.00877221	0.111969	ERH	protein_coding
ENSG00000159377.10	1275.06	-0.342592	0.130773	-2.61974	0.00879975	0.112217	PSMB4	protein_coding
ENSG00000166851.14	181.597	-0.586514	0.224041	-2.61788	0.00884769	0.11262	PLK1	protein_coding
ENSG00000143575.14	356.641	-0.39699	0.151802	-2.61518	0.0089181	0.113412	HAX1	protein_coding
ENSG00000142089.15	878.132	-0.380805	0.145766	-2.61245	0.00898956	0.113796	IFITM3	protein_coding
ENSG00000268049.1	11.7948	-1.49464	0.573424	-2.60652	0.00914676	0.115324	AC012313.2	antisense_RNA
ENSG00000138166.5	178.849	-0.494146	0.189617	-2.60602	0.00916006	0.115324	DUSP5	protein_coding
ENSG00000155906.16	161.4	-0.479463	0.184185	-2.60316	0.00923676	0.115679	RMND1	protein_coding
ENSG00000138031.14	171.588	-0.47092	0.180981	-2.60204	0.00926698	0.115925	ADCY3	protein_coding
ENSG00000135069.13	249.127	-0.438675	0.168672	-2.60076	0.00930177	0.116255	PSAT1	protein_coding
ENSG00000179455.7	40.2686	-0.83007	0.319255	-2.60002	0.00932173	0.116399	MKRN3	protein_coding
ENSG00000179041.3	157.339	-0.482573	0.185696	-2.59873	0.00935701	0.116524	RRS1	protein_coding
ENSG00000175906.4	234.319	-0.436948	0.168278	-2.59659	0.00941537	0.116819	ARL4D	protein_coding
ENSG00000159685.10	68.1563	-0.662226	0.255179	-2.59515	0.00945508	0.117047	CHCHD6	protein_coding
ENSG00000102178.12	339.392	-0.383021	0.147803	-2.59144	0.00955754	0.11764	UBL4A	protein_coding
ENSG00000081721.11	163.144	-0.469388	0.181362	-2.58812	0.00965017	0.118148	DUSP12	protein_coding
ENSG00000108179.13	553.624	-0.387135	0.149519	-2.5892	0.00961994	0.118148	PPIF	protein_coding
ENSG00000149136.8	1057.42	-0.3169	0.122567	-2.58553	0.00972297	0.118609	SSRP1	protein_coding
ENSG00000148926.9	432.72	-0.376036	0.145516	-2.58416	0.00976158	0.118774	ADM	protein_coding
ENSG00000196943.12	425.753	-0.392207	0.15232	-2.57489	0.0100272	0.12094	NOP9	protein_coding
ENSG00000118707.9	60.0411	-0.694315	0.269827	-2.57318	0.0100767	0.121366	TGIF2	protein_coding
ENSG00000275888.1	13.0178	-1.49358	0.580583	-2.57256	0.0100951	0.12144	AC132872.3	antisense_RNA
ENSG00000280143.1	13.7549	-1.5453	0.60107	-2.57092	0.0101428	0.121802	AP000892.3	TEC
ENSG00000176014.12	2018.91	-0.290238	0.112994	-2.56861	0.0102106	0.122502	TUBB6	protein_coding
ENSG00000138772.12	10.3268	-1.6636	0.648419	-2.56563	0.0102989	0.123052	ANXA3	protein_coding
ENSG00000169813.16	1317.81	-0.299511	0.116719	-2.56609	0.0102852	0.123052	HNRNPF	protein_coding
ENSG00000073008.14	448.78	-0.390371	0.152391	-2.56165	0.0104176	0.123916	PVR	protein_coding
ENSG00000214717.11	294.995	-0.398441	0.155909	-2.55559	0.0106007	0.125052	ZBED1	protein_coding
ENSG00000111907.20	6.22244	-2.08331	0.815619	-2.55427	0.010641	0.125132	TPD52L1	protein_coding
ENSG00000198055.10	127.488	-0.523223	0.204858	-2.55408	0.0106468	0.125132	GRK6	protein_coding
ENSG00000167088.10	285.791	-0.435567	0.170497	-2.55469	0.0106283	0.125132	SNRPD1	protein_coding
ENSG00000126756.11	286.083	-0.422316	0.165331	-2.55436	0.0106383	0.125132	UXT	protein_coding
ENSG00000160087.20	311.81	-0.429904	0.168467	-2.55186	0.0107149	0.125436	UBE2J2	protein_coding
ENSG00000134809.8	140.163	-0.518191	0.203213	-2.54998	0.0107728	0.125844	TIMM10	protein_coding
ENSG00000106105.13	2134.98	-0.298889	0.117239	-2.54941	0.0107905	0.125855	GARS	protein_coding
ENSG00000166313.18	190.957	-0.458351	0.179826	-2.54886	0.0108076	0.125948	APBB1	protein_coding
ENSG00000133597.10	135.489	-0.506811	0.198884	-2.54827	0.0108259	0.126055	ADCK2	protein_coding
ENSG00000184281.14	246.001	-0.440018	0.172898	-2.54496	0.0109291	0.126936	TSSC4	protein_coding
ENSG00000136933.16	195.4	-0.44464	0.174856	-2.54289	0.0109941	0.127476	RABEPK	protein_coding
ENSG00000157456.7	120.678	-0.595813	0.234449	-2.54133	0.0110431	0.12783	CCNB2	protein_coding
ENSG00000238266.1	13.4794	-1.41407	0.556549	-2.54078	0.0110606	0.127925	LINC00707	lincRNA
ENSG00000116649.9	477.802	-0.342474	0.13481	-2.54043	0.0110717	0.127946	SRM	protein_coding
ENSG00000139180.10	96.8814	-0.571032	0.224856	-2.53954	0.0110997	0.128163	NDUFA9	protein_coding
ENSG00000170515.13	902.109	-0.313861	0.123657	-2.53817	0.0111435	0.128424	PA2G4	protein_coding
ENSG00000122687.17	293.867	-0.389291	0.153453	-2.53687	0.0111848	0.128714	MRM2	protein_coding
ENSG00000120053.10	263.875	-0.418679	0.165202	-2.53435	0.0112658	0.129107	GOT1	protein_coding
ENSG00000168496.3	357.096	-0.429089	0.169394	-2.53309	0.0113062	0.129259	FEN1	protein_coding
ENSG00000172301.10	288.63	-0.392056	0.154871	-2.5315	0.0113575	0.129727	COPRS	protein_coding
ENSG00000196363.9	347.643	-0.400048	0.158059	-2.53101	0.0113734	0.129802	WDR5	protein_coding
ENSG00000272455.1	15.7985	-1.28827	0.509517	-2.52841	0.0114582	0.130553	AL391244.3	lincRNA
ENSG00000127184.12	691.54	-0.372554	0.147381	-2.52783	0.0114769	0.130659	COX7C	protein_coding
ENSG00000088325.15	523.251	-0.473337	0.187298	-2.52719	0.0114979	0.130778	TPX2	protein_coding
ENSG00000226029.1	6.50949	-2.00707	0.794488	-2.52624	0.0115289	0.130802	LINC01772	lincRNA
ENSG00000104980.7	150.245	-0.476025	0.188962	-2.51915	0.0117638	0.132432	TIMM44	protein_coding
ENSG00000134684.10	829.334	-0.350533	0.13949	-2.51295	0.0119726	0.133578	YARS	protein_coding
ENSG00000127824.13	433.629	-0.362789	0.144496	-2.51072	0.0120485	0.133972	TUBA4A	protein_coding
ENSG00000130255.12	1044.51	-0.311046	0.123903	-2.51041	0.0120592	0.133972	RPL36	protein_coding
ENSG00000120913.23	115.381	-0.526167	0.210085	-2.50455	0.0122609	0.135557	PDLIM2	protein_coding
ENSG00000115649.15	332.774	-0.404244	0.161387	-2.5048	0.012252	0.135557	CNPPD1	protein_coding
ENSG00000160818.16	215.239	-0.457611	0.182986	-2.5008	0.0123914	0.136745	GPATCH4	protein_coding
ENSG00000119938.8	361.626	-0.402657	0.161081	-2.49971	0.0124294	0.136872	PPP1R3C	protein_coding
ENSG00000142507.9	714.414	-0.33225	0.132906	-2.49989	0.0124231	0.136872	PSMB6	protein_coding
ENSG00000181924.6	283.427	-0.414699	0.166101	-2.49667	0.0125367	0.137943	COA4	protein_coding
ENSG00000065183.15	418.294	-0.349008	0.139832	-2.49591	0.0125635	0.138018	WDR3	protein_coding
ENSG00000206053.12	462.972	-0.364679	0.146306	-2.49257	0.0126822	0.13888	JPT2	protein_coding
ENSG00000135821.17	752.658	-0.346583	0.139036	-2.49276	0.0126756	0.13888	GLUL	protein_coding
ENSG00000187908.16	15.319	-1.40288	0.562945	-2.49204	0.0127012	0.138978	DMBT1	protein_coding
ENSG00000198796.6	226.728	-0.551599	0.221644	-2.48867	0.0128221	0.139708	ALPK2	protein_coding
ENSG00000169217.8	774.308	-0.327177	0.131505	-2.48795	0.0128483	0.139708	CD2BP2	protein_coding
ENSG00000278845.4	217.594	-0.423295	0.170202	-2.48701	0.012882	0.139738	MRPL45	protein_coding
ENSG00000213347.10	47.7242	-0.767223	0.309117	-2.48199	0.0130652	0.140548	MXD3	protein_coding
ENSG00000117395.12	378.887	-0.358715	0.144488	-2.48266	0.0130406	0.140548	EBNA1BP2	protein_coding
ENSG00000116685.15	538.308	-0.337747	0.136066	-2.48223	0.0130563	0.140548	KIAA2013	protein_coding
ENSG00000184441.4	77.5047	-0.604808	0.243862	-2.48013	0.0131335	0.141021	AP001062.1	antisense_RNA
ENSG00000186792.16	20.1796	-1.12472	0.453668	-2.47917	0.0131688	0.141074	HYAL3	protein_coding
ENSG00000124688.13	154.798	-0.479105	0.193288	-2.47871	0.0131859	0.141148	MAD2L1BP	protein_coding
ENSG00000225032.5	12.9851	-1.38858	0.560429	-2.4777	0.0132232	0.141327	AL162586.1	antisense_RNA
ENSG00000163909.7	16.3709	-1.23057	0.496622	-2.47788	0.0132164	0.141327	HEYL	protein_coding
ENSG00000111206.12	274.296	-0.516135	0.208417	-2.47646	0.0132693	0.141711	FOXM1	protein_coding
ENSG00000163093.11	62.1645	-0.652701	0.26367	-2.47545	0.013307	0.141823	BBS5	protein_coding
ENSG00000131738.10	5.93359	-2.34832	0.950066	-2.47175	0.0134454	0.143037	KRT33B	protein_coding
ENSG00000179409.10	247.645	-0.396153	0.160355	-2.47048	0.0134933	0.143068	GEMIN4	protein_coding
ENSG00000160408.14	628.447	-0.350389	0.141809	-2.47085	0.0134792	0.143068	ST6GALNAC6	protein_coding
ENSG00000204362.6	10.3635	-1.5011	0.607927	-2.4692	0.0135414	0.143176	AL590644.1	lincRNA
ENSG00000116285.12	1063.29	-0.31535	0.127763	-2.46825	0.0135775	0.14335	ERRFI1	protein_coding
ENSG00000211459.2	5321.22	-0.361727	0.14667	-2.46627	0.013653	0.143804	MT-RNR1	Mt_rRNA
ENSG00000156471.12	705.994	-0.321576	0.130527	-2.46368	0.0137519	0.144515	PTDSS1	protein_coding
ENSG00000164109.13	141.789	-0.516859	0.209899	-2.46241	0.0138005	0.144832	MAD2L1	protein_coding
ENSG00000134222.16	80.6279	-0.636726	0.258712	-2.46114	0.0138496	0.145151	PSRC1	protein_coding
ENSG00000215417.12	11.6169	-1.55189	0.631143	-2.45886	0.013938	0.145694	MIR17HG	processed_transcript
ENSG00000084623.11	1450.65	-0.316823	0.128919	-2.45753	0.0139897	0.146124	EIF3I	protein_coding
ENSG00000124614.13	75.8862	-0.641838	0.261335	-2.45599	0.0140495	0.146306	RPS10	protein_coding
ENSG00000184117.11	326.345	-0.372723	0.151782	-2.45564	0.0140633	0.146339	NIPSNAP1	protein_coding
ENSG00000006327.13	2322.26	-0.322755	0.131478	-2.45483	0.0140951	0.146449	TNFRSF12A	protein_coding
ENSG00000139197.10	264.536	-0.396431	0.161681	-2.45194	0.0142089	0.146747	PEX5	protein_coding
ENSG00000165916.8	872.524	-0.342393	0.139624	-2.45226	0.0141962	0.146747	PSMC3	protein_coding
ENSG00000102898.11	694.87	-0.335808	0.136942	-2.45219	0.0141989	0.146747	NUTF2	protein_coding
ENSG00000108107.14	2989.24	-0.311111	0.126846	-2.45267	0.0141799	0.146747	RPL28	protein_coding
ENSG00000182952.4	409.968	-0.348825	0.142405	-2.44953	0.0143042	0.1474	HMGN4	protein_coding
ENSG00000167283.7	798.085	-0.319844	0.130565	-2.44968	0.0142983	0.1474	ATP5L	protein_coding
ENSG00000138356.13	243.554	-0.510949	0.208958	-2.44523	0.0144761	0.148949	AOX1	protein_coding
ENSG00000225648.5	392.333	-0.364545	0.149126	-2.44454	0.0145037	0.149011	SBDSP1	transcribed_unprocessed_pseudogene
ENSG00000259956.1	706.38	-0.329563	0.134848	-2.44396	0.0145271	0.149141	RBM15B	protein_coding
ENSG00000130332.14	213.802	-0.424161	0.173646	-2.44268	0.0145786	0.149473	LSM7	protein_coding
ENSG00000157349.16	89.9233	-0.546516	0.223853	-2.4414	0.0146302	0.149643	DDX19B	protein_coding
ENSG00000124562.9	477.092	-0.385647	0.157937	-2.44179	0.0146148	0.149643	SNRPC	protein_coding
ENSG00000187778.13	413.231	-0.367049	0.150335	-2.44154	0.0146248	0.149643	MCRS1	protein_coding
ENSG00000135093.12	151.606	-0.464948	0.190558	-2.43992	0.0146904	0.150036	USP30	protein_coding
ENSG00000084207.15	1108.62	-0.334322	0.137048	-2.43944	0.0147099	0.150124	GSTP1	protein_coding
ENSG00000205090.8	9.68644	-1.60978	0.660287	-2.438	0.0147687	0.150374	TMEM240	protein_coding
ENSG00000109089.7	353.403	-0.353803	0.145134	-2.43777	0.0147781	0.150374	CDR2L	protein_coding
ENSG00000189046.10	75.0118	-0.591383	0.242905	-2.43463	0.0149071	0.151464	ALKBH2	protein_coding
ENSG00000117592.8	1514.01	-0.296893	0.122241	-2.42875	0.0151508	0.153601	PRDX6	protein_coding
ENSG00000117724.12	475.272	-0.449042	0.185033	-2.42682	0.0152316	0.154171	CENPF	protein_coding
ENSG00000154978.12	917.23	-0.312301	0.128698	-2.42661	0.0152406	0.154171	VOPP1	protein_coding
ENSG00000214706.10	328.667	-0.379653	0.15655	-2.42513	0.0153029	0.154349	IFRD2	protein_coding
ENSG00000184220.11	149.294	-0.449826	0.185678	-2.42261	0.0154095	0.155116	CMSS1	protein_coding
ENSG00000166986.14	947.88	-0.301466	0.124442	-2.42254	0.0154126	0.155116	MARS	protein_coding
ENSG00000125630.15	206.465	-0.401433	0.165833	-2.42071	0.0154903	0.155557	POLR1B	protein_coding
ENSG00000171848.14	623.029	-0.449822	0.185957	-2.41896	0.015565	0.15608	RRM2	protein_coding
ENSG00000004455.16	977.374	-0.330377	0.13681	-2.41487	0.015741	0.157273	AK2	protein_coding
ENSG00000162062.14	46.118	-0.807676	0.334505	-2.41454	0.015755	0.157299	C16orf59	protein_coding
ENSG00000166402.8	149.762	-0.443419	0.183709	-2.41371	0.0157912	0.157319	TUB	protein_coding
ENSG00000226419.7	55.5793	-0.680646	0.283359	-2.40206	0.016303	0.16059	SLC16A1-AS1	antisense_RNA
ENSG00000107738.19	47.8809	-0.796075	0.331604	-2.40068	0.0163648	0.160598	VSIR	protein_coding
ENSG00000106605.10	337.299	-0.358772	0.14951	-2.39966	0.0164103	0.160779	BLVRA	protein_coding
ENSG00000227615.1	46.9656	-0.768162	0.320382	-2.39764	0.0165009	0.160942	AP001324.1	processed_pseudogene
ENSG00000162191.13	534.083	-0.338247	0.141087	-2.39744	0.01651	0.160942	UBXN1	protein_coding
ENSG00000124145.6	1383.94	-0.298798	0.124648	-2.39714	0.0165234	0.160942	SDC4	protein_coding
ENSG00000075415.12	2845.56	-0.286709	0.119605	-2.39714	0.0165237	0.160942	SLC25A3	protein_coding
ENSG00000134690.10	150.616	-0.514042	0.214684	-2.39441	0.0166471	0.161644	CDCA8	protein_coding
ENSG00000101057.15	85.0051	-0.616783	0.257819	-2.3923	0.016743	0.162206	MYBL2	protein_coding
ENSG00000165637.13	683.519	-0.318314	0.133086	-2.3918	0.0167661	0.162206	VDAC2	protein_coding
ENSG00000165802.22	513.481	-0.328058	0.137299	-2.38937	0.0168772	0.162733	NSMF	protein_coding
ENSG00000075234.16	172.403	-0.44773	0.187604	-2.38657	0.0170064	0.16375	TTC38	protein_coding
ENSG00000148426.12	29.2956	-0.952222	0.399438	-2.38391	0.0171299	0.164481	PROSER2	protein_coding
ENSG00000124541.6	366.724	-0.352271	0.147834	-2.38288	0.0171779	0.164827	RRP36	protein_coding
ENSG00000170624.13	17.3944	-1.19714	0.505162	-2.36981	0.0177974	0.167372	SGCD	protein_coding
ENSG00000178401.14	20.4958	-1.11492	0.470648	-2.3689	0.0178409	0.167372	DNAJC22	protein_coding
ENSG00000050438.16	60.2384	-0.633384	0.266779	-2.37419	0.0175874	0.167372	SLC4A8	protein_coding
ENSG00000106246.17	64.1468	-0.604907	0.255071	-2.37153	0.0177148	0.167372	PTCD1	protein_coding
ENSG00000250742.2	72.7075	-0.59889	0.252656	-2.37038	0.0177698	0.167372	LINC02381	lincRNA
ENSG00000140961.12	166.034	-0.467695	0.197144	-2.37235	0.0176752	0.167372	OSGIN1	protein_coding
ENSG00000240476.1	219.786	-0.413471	0.174528	-2.36909	0.017832	0.167372	LINC00973	lincRNA
ENSG00000186141.8	236.094	-0.397198	0.167425	-2.37239	0.0176734	0.167372	POLR3C	protein_coding
ENSG00000156697.12	200.599	-0.395253	0.166866	-2.36869	0.0178514	0.167372	UTP14A	protein_coding
ENSG00000231074.8	374.07	-0.350158	0.147689	-2.37091	0.0177441	0.167372	HCG18	antisense_RNA
ENSG00000108433.16	389.837	-0.345969	0.146065	-2.36859	0.0178558	0.167372	GOSR2	protein_coding
ENSG00000137955.15	530.058	-0.33524	0.141474	-2.36961	0.0178068	0.167372	RABGGTB	protein_coding
ENSG00000068001.13	337.404	-0.372575	0.157738	-2.36199	0.0181771	0.169694	HYAL2	protein_coding
ENSG00000176619.12	1116.8	-0.330805	0.140042	-2.36219	0.0181673	0.169694	LMNB2	protein_coding
ENSG00000138835.22	266.418	-0.380138	0.161005	-2.36104	0.018224	0.170017	RGS3	protein_coding
ENSG00000279348.1	72.0689	-0.646989	0.274373	-2.35807	0.0183704	0.171153	AC012513.3	TEC
ENSG00000182117.5	449.727	-0.349836	0.148375	-2.35778	0.0183844	0.171165	NOP10	protein_coding
ENSG00000171793.13	448.671	-0.338042	0.143403	-2.35728	0.0184092	0.171281	CTPS1	protein_coding
ENSG00000179085.7	57.6938	-0.63938	0.271298	-2.35674	0.018436	0.171415	DPM3	protein_coding
ENSG00000261342.1	6.95852	-1.9046	0.808245	-2.35646	0.0184501	0.17143	AC006538.1	sense_intronic
ENSG00000183978.7	171.098	-0.482441	0.204879	-2.35476	0.0185347	0.1721	COA3	protein_coding
ENSG00000141504.11	217.588	-0.403075	0.171377	-2.35198	0.0186737	0.17281	SAT2	protein_coding
ENSG00000196453.7	211.162	-0.430676	0.183357	-2.34884	0.0188322	0.174043	ZNF777	protein_coding
ENSG00000160439.15	25.3859	-0.92445	0.393774	-2.34767	0.0188914	0.174321	RDH13	protein_coding
ENSG00000116670.14	181.704	-0.461255	0.196582	-2.34637	0.0189572	0.174522	MAD2L2	protein_coding
ENSG00000204576.11	132.945	-0.451606	0.192462	-2.34647	0.0189521	0.174522	PRR3	protein_coding
ENSG00000272047.1	320.358	-0.35783	0.152523	-2.34607	0.0189726	0.174522	GTF2H5	protein_coding
ENSG00000215021.8	888.123	-0.325146	0.138618	-2.34563	0.0189951	0.17456	PHB2	protein_coding
ENSG00000265681.7	275.333	-0.35854	0.15302	-2.3431	0.0191242	0.1751	RPL17	protein_coding
ENSG00000129559.12	428.487	-0.370655	0.158223	-2.34261	0.0191492	0.175212	NEDD8	protein_coding
ENSG00000169715.14	1060.69	-0.328294	0.1402	-2.34161	0.0192006	0.175451	MT1E	protein_coding
ENSG00000165526.8	209.195	-0.398159	0.170203	-2.33933	0.0193186	0.175745	RPUSD4	protein_coding
ENSG00000107281.9	90.1529	-0.551826	0.236006	-2.33818	0.0193778	0.176015	NPDC1	protein_coding
ENSG00000116183.10	179.245	-0.447355	0.191345	-2.33795	0.0193899	0.176015	PAPPA2	protein_coding
ENSG00000110203.8	12.331	-1.38503	0.592958	-2.3358	0.0195015	0.176297	FOLR3	protein_coding
ENSG00000242687.2	36.8128	-0.822876	0.352257	-2.33601	0.0194909	0.176297	AC004893.2	antisense_RNA
ENSG00000121152.9	105.201	-0.595237	0.254851	-2.33563	0.0195104	0.176297	NCAPH	protein_coding
ENSG00000129932.8	95.1427	-0.525571	0.224971	-2.33616	0.0194827	0.176297	DOHH	protein_coding
ENSG00000013306.15	561.718	-0.322612	0.138088	-2.33627	0.0194772	0.176297	SLC25A39	protein_coding
ENSG00000144583.4	90.5142	-1.41382	0.605676	-2.33428	0.0195811	0.176729	2019-03-04	protein_coding
ENSG00000090263.15	265.836	-0.360066	0.1543	-2.33354	0.0196197	0.176729	MRPS33	protein_coding
ENSG00000123144.10	603.521	-0.344183	0.147602	-2.33184	0.0197093	0.177281	TRIR	protein_coding
ENSG00000108961.13	139.17	-0.442318	0.189813	-2.33028	0.0197912	0.177786	RANGRF	protein_coding
ENSG00000136518.16	426.645	-0.31528	0.135341	-2.32953	0.0198313	0.17803	ACTL6A	protein_coding
ENSG00000130811.11	856.343	-0.310794	0.133435	-2.32917	0.0198501	0.178083	EIF3G	protein_coding
ENSG00000104611.11	40.1235	-0.778826	0.33443	-2.32882	0.0198687	0.178134	SH2D4A	protein_coding
ENSG00000101365.20	429.456	-0.327643	0.140714	-2.32843	0.0198892	0.178202	IDH3B	protein_coding
ENSG00000140612.13	980.943	-0.30285	0.130098	-2.32786	0.0199195	0.178357	SEC11A	protein_coding
ENSG00000137822.12	196.035	-0.416135	0.178816	-2.32716	0.0199566	0.178574	TUBGCP4	protein_coding
ENSG00000251562.7	2595.22	-0.377418	0.162222	-2.32655	0.0199893	0.178635	MALAT1	lincRNA
ENSG00000176490.4	23.1983	-0.977427	0.420644	-2.32365	0.0201445	0.179463	DIRAS1	protein_coding
ENSG00000162512.15	170.817	-0.420246	0.18086	-2.3236	0.020147	0.179463	SDC3	protein_coding
ENSG00000093009.9	109.465	-0.575995	0.248001	-2.32256	0.020203	0.179618	CDC45	protein_coding
ENSG00000228716.6	235.021	-0.435047	0.187353	-2.32207	0.020229	0.179618	DHFR	protein_coding
ENSG00000157557.11	152.021	-0.449767	0.193739	-2.32151	0.0202594	0.179768	ETS2	protein_coding
ENSG00000169689.14	139.233	-0.441835	0.190581	-2.31837	0.0204295	0.180955	CENPX	protein_coding
ENSG00000115350.11	152.65	-0.438731	0.189246	-2.31831	0.0204325	0.180955	POLE4	protein_coding
ENSG00000099901.16	506.663	-0.351961	0.151991	-2.31567	0.020576	0.181759	RANBP1	protein_coding
ENSG00000148840.10	516.415	-0.31284	0.135144	-2.31486	0.0206204	0.181919	PPRC1	protein_coding
ENSG00000242071.3	28.525	-0.882986	0.38151	-2.31445	0.0206429	0.181976	RPL7AP6	processed_pseudogene
ENSG00000113368.11	206.453	-0.507717	0.219477	-2.3133	0.020706	0.181976	LMNB1	protein_coding
ENSG00000172113.8	116.5	-0.486346	0.210235	-2.31334	0.0207038	0.181976	NME6	protein_coding
ENSG00000184492.6	7.46976	-1.88517	0.81524	-2.31241	0.0207552	0.182065	FOXD4L1	protein_coding
ENSG00000186185.13	122.903	-0.530274	0.229521	-2.31035	0.0208688	0.182522	KIF18B	protein_coding
ENSG00000163584.17	327.301	-0.367697	0.159175	-2.31002	0.0208872	0.182522	RPL22L1	protein_coding
ENSG00000213722.8	412.619	-0.337598	0.146137	-2.31014	0.0208804	0.182522	DDAH2	protein_coding
ENSG00000170175.10	18.6386	-1.06736	0.462434	-2.30813	0.020992	0.183073	CHRNB1	protein_coding
ENSG00000137692.11	238.978	-0.379102	0.16423	-2.30836	0.0209793	0.183073	DCUN1D5	protein_coding
ENSG00000267279.1	58.2543	-0.627006	0.271835	-2.30657	0.0210787	0.183498	AC090409.1	lincRNA
ENSG00000124243.17	62.0896	-0.609812	0.264379	-2.30659	0.021078	0.183498	BCAS4	protein_coding
ENSG00000164741.14	870.001	-0.371725	0.161295	-2.30462	0.0211877	0.18433	DLC1	protein_coding
ENSG00000160219.11	30.7232	-0.863108	0.374974	-2.30178	0.0213475	0.185138	GAB3	protein_coding
ENSG00000177427.12	109.699	-0.500252	0.21734	-2.3017	0.0213521	0.185138	MIEF2	protein_coding
ENSG00000131143.8	1272.26	-0.306854	0.133341	-2.30126	0.0213768	0.185158	COX4I1	protein_coding
ENSG00000185379.20	130.687	-0.457834	0.199181	-2.29859	0.0215284	0.185737	RAD51D	protein_coding
ENSG00000001461.16	668.947	-0.38976	0.169612	-2.29795	0.0215644	0.185737	NIPAL3	protein_coding
ENSG00000138092.10	265.617	-0.385356	0.167886	-2.29535	0.0217134	0.186591	CENPO	protein_coding
ENSG00000122085.16	209.482	-0.383601	0.167162	-2.29479	0.021745	0.186591	MTERF4	protein_coding
ENSG00000164032.11	1003.54	-0.355552	0.155048	-2.29317	0.021838	0.187077	H2AFZ	protein_coding
ENSG00000164919.10	418.39	-0.322449	0.140617	-2.2931	0.0218424	0.187077	COX6C	protein_coding
ENSG00000151014.5	42.166	-0.771194	0.336368	-2.29271	0.0218648	0.187153	NOCT	protein_coding
ENSG00000115598.9	11.1714	-1.42265	0.621241	-2.29001	0.0220206	0.188136	IL1RL2	protein_coding
ENSG00000128165.8	10.7518	-1.37152	0.59955	-2.28759	0.0221616	0.188873	ADM2	protein_coding
ENSG00000180914.10	17.8178	-1.24557	0.544474	-2.28765	0.0221578	0.188873	OXTR	protein_coding
ENSG00000138675.16	326.737	-0.462578	0.202578	-2.28346	0.0224032	0.190437	FGF5	protein_coding
ENSG00000164610.8	116.071	-0.474274	0.20779	-2.28247	0.0224617	0.190724	RP9	protein_coding
ENSG00000108829.9	1373.59	-0.276056	0.12097	-2.28202	0.0224883	0.190832	LRRC59	protein_coding
ENSG00000128602.9	56.6062	-0.628781	0.275752	-2.28025	0.0225931	0.191269	SMO	protein_coding
ENSG00000161692.17	84.0295	-0.53453	0.234445	-2.27998	0.022609	0.191269	DBF4B	protein_coding
ENSG00000111361.12	360.853	-0.330494	0.144943	-2.28017	0.0225979	0.191269	EIF2B1	protein_coding
ENSG00000083807.9	20.3472	-1.08934	0.478366	-2.27721	0.0227734	0.192052	SLC27A5	protein_coding
ENSG00000184557.4	226.422	-0.369924	0.16246	-2.27702	0.0227851	0.192052	SOCS3	protein_coding
ENSG00000148187.17	293.748	-0.365567	0.160702	-2.27481	0.0229174	0.192814	MRRF	protein_coding
ENSG00000103351.12	216.551	-0.397234	0.174748	-2.27318	0.0230153	0.193216	CLUAP1	protein_coding
ENSG00000159176.13	1540.37	-0.283016	0.124536	-2.27257	0.023052	0.193357	CSRP1	protein_coding
ENSG00000156411.9	363.081	-0.359903	0.158411	-2.27195	0.0230893	0.193435	C14orf2	protein_coding
ENSG00000169020.9	460.058	-0.343526	0.151472	-2.26791	0.0233345	0.194165	ATP5I	protein_coding
ENSG00000170445.12	679.287	-0.288094	0.126978	-2.26886	0.0232769	0.194165	HARS	protein_coding
ENSG00000104886.11	215.26	-0.419914	0.185242	-2.26683	0.0234003	0.194388	PLEKHJ1	protein_coding
ENSG00000130520.10	464.882	-0.335265	0.147887	-2.26703	0.0233885	0.194388	LSM4	protein_coding
ENSG00000162927.13	46.2345	-0.710346	0.313448	-2.26623	0.0234373	0.194577	PUS10	protein_coding
ENSG00000106245.10	640.355	-0.318111	0.140458	-2.26481	0.0235244	0.195066	BUD31	protein_coding
ENSG00000275216.1	6.14371	-2.11029	0.931981	-2.26431	0.0235551	0.195203	AL161431.1	lincRNA
ENSG00000150054.18	28.7723	-1.04062	0.45964	-2.26398	0.0235754	0.195223	MPP7	protein_coding
ENSG00000070718.11	258.138	-0.365076	0.161394	-2.26202	0.0236959	0.195899	AP3M2	protein_coding
ENSG00000283041.1	63.9632	-0.60335	0.266839	-2.2611	0.0237532	0.196256	AC008038.1	processed_pseudogene
ENSG00000110955.8	3466.74	-0.282813	0.125141	-2.25996	0.0238238	0.196283	ATP5B	protein_coding
ENSG00000101464.10	167.972	-0.419708	0.185796	-2.25897	0.0238855	0.196395	PIGU	protein_coding
ENSG00000138606.19	13.3884	-1.22033	0.540403	-2.25818	0.0239344	0.196459	SHF	protein_coding
ENSG00000175048.16	24.0167	-0.953652	0.42246	-2.25738	0.0239844	0.196635	ZDHHC14	protein_coding
ENSG00000198860.11	209.65	-0.370219	0.164032	-2.257	0.0240083	0.196714	TSEN15	protein_coding
ENSG00000143933.16	3830.08	-0.25388	0.112509	-2.25652	0.0240381	0.196841	CALM2	protein_coding
ENSG00000168653.10	234.417	-0.379108	0.168249	-2.25326	0.0242427	0.198281	NDUFS5	protein_coding
ENSG00000213442.5	51.053	-0.661296	0.293853	-2.25043	0.0244217	0.198805	RPL18AP3	processed_pseudogene
ENSG00000152137.6	134.951	-0.521714	0.231761	-2.25109	0.0243801	0.198805	HSPB8	protein_coding
ENSG00000090266.12	614.011	-0.326607	0.145131	-2.25042	0.024422	0.198805	NDUFB2	protein_coding
ENSG00000074201.8	456.106	-0.309982	0.137703	-2.25109	0.0243795	0.198805	CLNS1A	protein_coding
ENSG00000112081.16	1498.27	-0.269305	0.119695	-2.24994	0.0244529	0.19894	SRSF3	protein_coding
ENSG00000250899.3	36.129	-0.748487	0.33338	-2.24515	0.0247587	0.200954	AC125807.2	lincRNA
ENSG00000244219.6	22.9199	-0.950454	0.423509	-2.24423	0.0248174	0.201312	TMEM225B	protein_coding
ENSG00000230202.1	104.703	-0.480539	0.214164	-2.24379	0.024846	0.201425	AL450405.1	processed_pseudogene
ENSG00000157870.14	254.75	-0.377672	0.168394	-2.24279	0.0249106	0.20183	FAM213B	protein_coding
ENSG00000169499.14	577.157	-0.299181	0.133487	-2.24127	0.0250086	0.202232	PLEKHA2	protein_coding
ENSG00000143157.11	498.359	-0.298971	0.133403	-2.24111	0.0250189	0.202232	POGK	protein_coding
ENSG00000033050.7	980.459	-0.303684	0.135679	-2.23826	0.0252043	0.203612	ABCF2	protein_coding
ENSG00000213693.4	12.0388	-1.28378	0.574357	-2.23517	0.0254064	0.204484	SEC14L1P1	processed_pseudogene
ENSG00000167900.11	262.526	-0.437553	0.195744	-2.23533	0.0253957	0.204484	TK1	protein_coding
ENSG00000144867.11	470.957	-0.347429	0.155402	-2.23568	0.0253729	0.204484	SRPRB	protein_coding
ENSG00000173660.11	736.397	-0.346278	0.155047	-2.23337	0.0255247	0.205	UQCRH	protein_coding
ENSG00000057757.9	285.121	-0.36573	0.163852	-2.23207	0.0256102	0.205328	PITHD1	protein_coding
ENSG00000170291.14	242.068	-0.392587	0.17601	-2.23049	0.0257152	0.205498	ELP5	protein_coding
ENSG00000183431.11	700.961	-0.292483	0.131148	-2.23018	0.0257356	0.205498	SF3A3	protein_coding
ENSG00000264364.2	905.539	-0.29187	0.130844	-2.23068	0.0257023	0.205498	DYNLL2	protein_coding
ENSG00000113758.13	1074.21	-0.266493	0.11952	-2.22969	0.0257681	0.205638	DBN1	protein_coding
ENSG00000132661.3	118.208	-0.525928	0.236025	-2.22827	0.0258624	0.205795	NXT1	protein_coding
ENSG00000143740.14	232.22	-0.377618	0.169546	-2.22723	0.0259317	0.205958	SNAP47	protein_coding
ENSG00000103363.14	833.914	-0.296419	0.133072	-2.2275	0.025914	0.205958	ELOB	protein_coding
ENSG00000196419.12	2519.29	-0.270824	0.121605	-2.22707	0.0259425	0.205958	XRCC6	protein_coding
ENSG00000131153.8	75.6827	-0.605595	0.272066	-2.22591	0.02602	0.206217	GINS2	protein_coding
ENSG00000255737.2	122.72	-0.446096	0.200607	-2.22373	0.0261665	0.20701	AGAP2-AS1	antisense_RNA
ENSG00000007080.10	303.829	-0.378052	0.170023	-2.22353	0.02618	0.20701	CCDC124	protein_coding
ENSG00000143621.16	1219.14	-0.293113	0.131938	-2.2216	0.0263102	0.20792	ILF2	protein_coding
ENSG00000157693.14	120.081	-0.452591	0.203871	-2.21999	0.0264197	0.207951	TMEM268	protein_coding
ENSG00000172053.17	845.431	-0.278829	0.125725	-2.21778	0.02657	0.208896	QARS	protein_coding
ENSG00000186193.8	28.4303	-0.858894	0.387644	-2.21568	0.0267137	0.209549	SAPCD2	protein_coding
ENSG00000186283.13	230.663	-0.368372	0.166362	-2.21428	0.0268094	0.21006	TOR3A	protein_coding
ENSG00000049769.12	110.135	-0.481142	0.217368	-2.2135	0.0268634	0.210277	PPP1R3F	protein_coding
ENSG00000224597.9	171.596	-0.391128	0.176742	-2.21299	0.0268981	0.210277	SVIL-AS1	antisense_RNA
ENSG00000023171.16	257.817	-0.376978	0.170322	-2.21332	0.0268757	0.210277	GRAMD1B	protein_coding
ENSG00000171241.8	181.202	-0.541393	0.244826	-2.21134	0.0270123	0.21051	SHCBP1	protein_coding
ENSG00000109519.12	316.86	-0.344033	0.155582	-2.21127	0.0270172	0.21051	GRPEL1	protein_coding
ENSG00000136875.12	373.03	-0.325359	0.147139	-2.21124	0.0270194	0.21051	PRPF4	protein_coding
ENSG00000158887.15	23.2862	-0.949176	0.429425	-2.21034	0.0270817	0.21052	MPZ	protein_coding
ENSG00000135454.13	85.433	-0.567921	0.256908	-2.2106	0.0270638	0.21052	B4GALNT1	protein_coding
ENSG00000134815.18	170.926	-0.387125	0.175139	-2.21038	0.0270787	0.21052	DHX34	protein_coding
ENSG00000181163.13	3775.94	-0.273621	0.123774	-2.21065	0.02706	0.21052	NPM1	protein_coding
ENSG00000137168.7	228.506	-0.360583	0.163157	-2.21003	0.027103	0.210567	PPIL1	protein_coding
ENSG00000187840.4	219.933	-0.394144	0.178444	-2.20879	0.0271894	0.211029	EIF4EBP1	protein_coding
ENSG00000108106.13	493.564	-0.365973	0.165749	-2.20799	0.027245	0.211234	UBE2S	protein_coding
ENSG00000152147.10	80.5514	-0.516593	0.234171	-2.20605	0.0273805	0.211769	GEMIN6	protein_coding
ENSG00000087995.15	142.315	-0.438858	0.198932	-2.20607	0.0273792	0.211769	METTL2A	protein_coding
ENSG00000184178.15	142.234	-0.423624	0.192086	-2.20538	0.0274274	0.211806	SCFD2	protein_coding
ENSG00000168090.9	985.979	-0.284733	0.129124	-2.20511	0.0274466	0.211806	COPS6	protein_coding
ENSG00000227398.3	74.7911	-0.548248	0.248797	-2.2036	0.0275526	0.212407	KIF9-AS1	antisense_RNA
ENSG00000129473.9	412.677	-0.318417	0.14461	-2.20191	0.0276719	0.213067	BCL2L2	protein_coding
ENSG00000176087.14	523.175	-0.315191	0.14327	-2.19997	0.0278087	0.214002	SLC35A4	protein_coding
ENSG00000125743.10	581.402	-0.329969	0.150282	-2.19568	0.0281152	0.215519	SNRPD2	protein_coding
ENSG00000123130.16	516.989	-0.321304	0.146399	-2.19471	0.0281841	0.215659	ACOT9	protein_coding
ENSG00000100418.7	461.632	-0.31506	0.143565	-2.19455	0.028196	0.215659	DESI1	protein_coding
ENSG00000071462.11	591.839	-0.307743	0.140228	-2.19459	0.0281932	0.215659	BUD23	protein_coding
ENSG00000182004.12	275.775	-0.349798	0.159602	-2.19169	0.0284016	0.216631	SNRPE	protein_coding
ENSG00000176244.6	5.98255	-1.81042	0.827608	-2.18753	0.0287035	0.218308	ACBD7	protein_coding
ENSG00000097021.19	179.602	-0.407325	0.186208	-2.18747	0.0287084	0.218308	ACOT7	protein_coding
ENSG00000237649.7	192.765	-0.512905	0.234565	-2.18662	0.0287701	0.218356	KIFC1	protein_coding
ENSG00000161981.10	136.609	-0.438608	0.200571	-2.18679	0.0287579	0.218356	SNRNP25	protein_coding
ENSG00000106686.16	6.72228	-1.69392	0.775301	-2.18486	0.0288994	0.218853	SPATA6L	protein_coding
ENSG00000147123.10	283.647	-0.34724	0.158949	-2.1846	0.0289185	0.218853	NDUFB11	protein_coding
ENSG00000198952.8	774.56	-0.311917	0.142931	-2.18229	0.0290878	0.219559	SMG5	protein_coding
ENSG00000229320.3	49.5156	-0.637522	0.292271	-2.18127	0.0291633	0.219888	KRT8P12	transcribed_processed_pseudogene
ENSG00000149100.12	859.927	-0.265527	0.121784	-2.1803	0.029235	0.220068	EIF3M	protein_coding
ENSG00000213551.4	354.636	-0.34234	0.157157	-2.17833	0.0293812	0.220567	DNAJC9	protein_coding
ENSG00000198546.14	77.1526	-0.553132	0.25419	-2.17605	0.0295514	0.220981	ZNF511	protein_coding
ENSG00000164161.9	101.056	-0.493947	0.226961	-2.17635	0.029529	0.220981	HHIP	protein_coding
ENSG00000177192.13	118.988	-0.434623	0.199729	-2.17606	0.0295509	0.220981	PUS1	protein_coding
ENSG00000147224.10	305.983	-0.347351	0.159605	-2.17632	0.0295311	0.220981	PRPS1	protein_coding
ENSG00000242265.5	1061.12	-0.315097	0.144803	-2.17604	0.0295524	0.220981	PEG10	protein_coding
ENSG00000050820.16	718.034	-0.305547	0.140356	-2.17694	0.0294849	0.220981	BCAR1	protein_coding
ENSG00000105929.15	7.73422	-1.8556	0.853496	-2.17412	0.0296961	0.221667	ATP6V0A4	protein_coding
ENSG00000171792.10	204.426	-0.373045	0.171593	-2.17401	0.0297045	0.221667	RHNO1	protein_coding
ENSG00000130477.15	8.93297	-1.52774	0.704591	-2.16826	0.0301388	0.222457	UNC13A	protein_coding
ENSG00000142252.10	85.9589	-0.500491	0.230808	-2.16843	0.0301262	0.222457	GEMIN7	protein_coding
ENSG00000131043.11	372.676	-0.329338	0.151867	-2.1686	0.0301134	0.222457	AAR2	protein_coding
ENSG00000166508.17	1198	-0.321671	0.148357	-2.16823	0.0301414	0.222457	MCM7	protein_coding
ENSG00000100348.9	414.997	-0.319951	0.147486	-2.16936	0.0300555	0.222457	TXN2	protein_coding
ENSG00000126088.13	549.381	-0.316182	0.14577	-2.16904	0.0300796	0.222457	UROD	protein_coding
ENSG00000126457.21	804.361	-0.28407	0.131021	-2.16813	0.0301489	0.222457	PRMT1	protein_coding
ENSG00000258947.6	155.174	-0.409733	0.189171	-2.16594	0.0303157	0.223568	TUBB3	protein_coding
ENSG00000048140.17	431.038	-0.326901	0.151169	-2.16249	0.0305808	0.224802	TSPAN17	protein_coding
ENSG00000187109.13	3094.56	-0.295431	0.136754	-2.16031	0.0307489	0.225557	NAP1L1	protein_coding
ENSG00000006530.15	260.657	-0.33812	0.156538	-2.15999	0.0307733	0.225616	AGK	protein_coding
ENSG00000169884.13	25.7725	-0.846049	0.392339	-2.15643	0.0310505	0.227078	WNT10B	protein_coding
ENSG00000154743.17	67.8109	-0.565551	0.262391	-2.15538	0.0311324	0.227523	TSEN2	protein_coding
ENSG00000282057.1	8.71002	-1.51976	0.706074	-2.15241	0.0313652	0.228018	AC092807.3	lincRNA
ENSG00000173221.13	593.415	-0.308652	0.143396	-2.15245	0.0313621	0.228018	GLRX	protein_coding
ENSG00000169976.6	397.096	-0.346787	0.161314	-2.14976	0.0315743	0.228622	SF3B5	protein_coding
ENSG00000216866.5	6.12213	-1.80965	0.842336	-2.14838	0.0316839	0.229127	RPS2P55	processed_pseudogene
ENSG00000132603.13	303.129	-0.327405	0.152487	-2.1471	0.0317853	0.22962	NIP7	protein_coding
ENSG00000248275.1	39.4842	-0.696999	0.324716	-2.14649	0.031834	0.229813	TRIM52-AS1	processed_transcript
ENSG00000165912.15	103.698	-0.453749	0.211563	-2.14474	0.0319736	0.230016	PACSIN3	protein_coding
ENSG00000130305.16	196.471	-0.388018	0.180868	-2.14531	0.0319283	0.230016	NSUN5	protein_coding
ENSG00000135392.15	334.442	-0.322762	0.15049	-2.14475	0.0319732	0.230016	DNAJC14	protein_coding
ENSG00000140326.12	176.829	-0.381392	0.177848	-2.14448	0.0319948	0.230049	CDAN1	protein_coding
ENSG00000130826.17	487.513	-0.308694	0.143986	-2.14392	0.0320395	0.230131	DKC1	protein_coding
ENSG00000280132.1	11.6431	-1.23207	0.57541	-2.14119	0.0322584	0.231222	AC026471.6	TEC
ENSG00000166002.6	12.963	-1.20302	0.562052	-2.14041	0.0323217	0.231555	SMCO4	protein_coding
ENSG00000200087.1	8.27968	-1.51403	0.707462	-2.14009	0.0323477	0.231564	SNORA73B	snoRNA
ENSG00000144120.12	50.4782	-0.649166	0.303481	-2.13907	0.03243	0.23161	TMEM177	protein_coding
ENSG00000167513.8	97.1078	-0.508889	0.237881	-2.13926	0.0324147	0.23161	CDT1	protein_coding
ENSG00000092010.14	561.851	-0.330167	0.154307	-2.13968	0.0323803	0.23161	PSME1	protein_coding
ENSG00000150753.11	1664.61	-0.246842	0.11545	-2.13808	0.03251	0.232054	CCT5	protein_coding
ENSG00000141098.12	191.098	-0.376624	0.176293	-2.13636	0.0326503	0.232701	GFOD2	protein_coding
ENSG00000267321.2	36.7344	-0.724525	0.339326	-2.13519	0.0327456	0.233019	LINC02001	lincRNA
ENSG00000185627.17	813.23	-0.285425	0.133651	-2.13559	0.0327126	0.233019	PSMD13	protein_coding
ENSG00000071994.10	373.053	-0.311574	0.146233	-2.13066	0.0331168	0.234934	PDCD2	protein_coding
ENSG00000260261.2	20.2564	-0.948332	0.445201	-2.13012	0.0331615	0.234944	AC124944.3	transcribed_unprocessed_pseudogene
ENSG00000128510.10	433.581	-0.935413	0.439202	-2.1298	0.0331882	0.234944	CPA4	protein_coding
ENSG00000232677.6	100.77	-0.46755	0.219466	-2.1304	0.0331386	0.234944	LINC00665	lincRNA
ENSG00000110876.9	25.7903	-0.857629	0.403063	-2.12778	0.0333555	0.235296	SELPLG	protein_coding
ENSG00000229638.1	30.7153	-0.771738	0.362684	-2.12785	0.0333494	0.235296	RPL4P4	processed_pseudogene
ENSG00000137936.16	441.858	-0.313395	0.147349	-2.12689	0.0334289	0.235333	BCAR3	protein_coding
ENSG00000280128.1	153.05	-0.390465	0.183684	-2.12574	0.0335248	0.235741	AL662795.2	TEC
ENSG00000147573.16	692.271	-0.335764	0.157946	-2.12581	0.0335191	0.235741	TRIM55	protein_coding
ENSG00000136950.13	300.287	-0.332803	0.15657	-2.12558	0.0335381	0.235741	ARPC5L	protein_coding
ENSG00000165606.8	7.51909	-1.59278	0.750306	-2.12284	0.0337671	0.237109	DRGX	protein_coding
ENSG00000129250.11	1539.85	-0.262942	0.123956	-2.12125	0.0339006	0.237683	KIF1C	protein_coding
ENSG00000152234.15	2452.15	-0.246795	0.116334	-2.12143	0.0338856	0.237683	ATP5A1	protein_coding
ENSG00000100342.20	103.837	-0.456336	0.215162	-2.1209	0.0339305	0.237772	APOL1	protein_coding
ENSG00000128050.8	1194.14	-0.276881	0.130742	-2.11777	0.0341948	0.238952	PAICS	protein_coding
ENSG00000122140.10	293.773	-0.338832	0.160052	-2.11701	0.0342586	0.23917	MRPS2	protein_coding
ENSG00000114767.6	131.914	-0.423768	0.200427	-2.11433	0.034487	0.240208	RRP9	protein_coding
ENSG00000157020.17	967.025	-0.266791	0.126226	-2.1136	0.0345498	0.240524	SEC13	protein_coding
ENSG00000234520.5	7.5054	-1.61301	0.7635	-2.11266	0.0346301	0.24084	HRAT17	lincRNA
ENSG00000123349.13	1265.12	-0.286632	0.13575	-2.11147	0.0347318	0.241425	PFDN5	protein_coding
ENSG00000140995.16	406.848	-0.337651	0.159929	-2.11126	0.0347502	0.241431	DEF8	protein_coding
ENSG00000140859.15	595.868	-0.301419	0.142807	-2.11068	0.0347998	0.241439	KIFC3	protein_coding
ENSG00000126067.11	918.564	-0.263227	0.124691	-2.11103	0.03477	0.241439	PSMB2	protein_coding
ENSG00000110108.9	568.844	-0.29393	0.139318	-2.10977	0.0348781	0.241469	TMEM109	protein_coding
ENSG00000182261.3	7.83032	-1.51712	0.719683	-2.10804	0.0350278	0.242263	NLRP10	protein_coding
ENSG00000105383.14	30.0019	-0.826243	0.392014	-2.10769	0.0350581	0.24235	CD33	protein_coding
ENSG00000138074.14	183.316	-0.379629	0.180314	-2.10538	0.0352583	0.243369	SLC5A6	protein_coding
ENSG00000060971.17	289.138	-0.317123	0.150709	-2.10421	0.0353602	0.243894	ACAA1	protein_coding
ENSG00000155846.16	8.56383	-1.45553	0.691868	-2.10376	0.0353992	0.243975	PPARGC1B	protein_coding
ENSG00000214357.8	70.621	-0.602153	0.286721	-2.10013	0.0357171	0.245553	NEURL1B	protein_coding
ENSG00000102103.15	203.199	-0.368109	0.175242	-2.10058	0.0356783	0.245553	PQBP1	protein_coding
ENSG00000105472.12	455.687	-0.307033	0.146172	-2.1005	0.035685	0.245553	CLEC11A	protein_coding
ENSG00000105974.11	7303.33	-0.234132	0.111503	-2.09979	0.0357476	0.24564	CAV1	protein_coding
ENSG00000143799.12	680.637	-0.293162	0.139674	-2.09891	0.0358253	0.246051	PARP1	protein_coding
ENSG00000163393.12	8.42362	-1.45142	0.691876	-2.09781	0.0359223	0.246472	SLC22A15	protein_coding
ENSG00000065802.11	758.581	-0.275734	0.131489	-2.09702	0.0359918	0.246704	ASB1	protein_coding
ENSG00000134375.10	396.968	-0.292977	0.139731	-2.09672	0.0360185	0.246764	TIMM17A	protein_coding
ENSG00000183624.13	190.374	-0.373137	0.178042	-2.09578	0.0361021	0.247214	HMCES	protein_coding
ENSG00000176871.8	850.507	-0.272109	0.129874	-2.09518	0.0361551	0.247454	WSB2	protein_coding
ENSG00000159259.7	98.7274	-0.509954	0.243461	-2.0946	0.0362064	0.247595	CHAF1B	protein_coding
ENSG00000167085.11	740.188	-0.291895	0.139485	-2.09265	0.0363801	0.248379	PHB	protein_coding
ENSG00000144655.14	208.684	-0.435921	0.208372	-2.09204	0.0364352	0.248509	CSRNP1	protein_coding
ENSG00000134597.15	136.564	-0.407723	0.195035	-2.09051	0.0365716	0.248947	RBMX2	protein_coding
ENSG00000143256.4	382.534	-0.307798	0.147311	-2.08945	0.0366675	0.249336	PFDN2	protein_coding
ENSG00000173915.14	463.518	-0.299573	0.143364	-2.0896	0.036654	0.249336	USMG5	protein_coding
ENSG00000146576.12	221.727	-0.352285	0.168642	-2.08894	0.0367127	0.249415	C7orf26	protein_coding
ENSG00000123297.17	150.305	-0.408716	0.195781	-2.08762	0.0368322	0.249981	TSFM	protein_coding
ENSG00000065427.14	958.27	-0.259137	0.124218	-2.08615	0.0369654	0.250569	KARS	protein_coding
ENSG00000143420.18	753.376	-0.259777	0.12463	-2.08438	0.0371256	0.25123	ENSA	protein_coding
ENSG00000125835.18	769.775	-0.298261	0.143168	-2.08329	0.0372246	0.251654	SNRPB	protein_coding
ENSG00000143319.16	276.327	-0.323232	0.155382	-2.08025	0.0375027	0.252667	ISG20L2	protein_coding
ENSG00000134905.16	360.253	-0.311493	0.149736	-2.08028	0.0374996	0.252667	CARS2	protein_coding
ENSG00000213246.6	387.143	-0.339458	0.163242	-2.07948	0.0375734	0.25302	SUPT4H1	protein_coding
ENSG00000006194.9	301.151	-0.341356	0.164208	-2.0788	0.0376356	0.253315	ZNF263	protein_coding
ENSG00000165271.16	496.785	-0.309375	0.148905	-2.07768	0.0377393	0.253765	NOL6	protein_coding
ENSG00000230797.2	17.0867	-1.08195	0.52099	-2.07672	0.037827	0.25386	YY2	protein_coding
ENSG00000261286.1	24.6317	-0.827085	0.398238	-2.07686	0.0378142	0.25386	ATP2C2-AS1	antisense_RNA
ENSG00000243943.9	174.892	-0.367798	0.177159	-2.07609	0.0378856	0.253909	ZNF512	protein_coding
ENSG00000214022.11	594.39	-0.304824	0.146829	-2.07605	0.0378895	0.253909	REPIN1	protein_coding
ENSG00000188986.6	481.847	-0.28189	0.135891	-2.07439	0.0380434	0.254693	NELFB	protein_coding
ENSG00000100138.13	736.067	-0.290338	0.139993	-2.07394	0.0380846	0.254846	SNU13	protein_coding
ENSG00000207725.3	7.64233	-1.69279	0.816345	-2.07362	0.0381142	0.254911	MIR222	miRNA
ENSG00000173153.13	226.329	-0.33382	0.161016	-2.07321	0.0381525	0.254929	ESRRA	protein_coding
ENSG00000262454.3	33.2126	-0.729281	0.351802	-2.07299	0.0381732	0.254944	MIR193BHG	lincRNA
ENSG00000260942.1	17.628	-1.05596	0.509881	-2.071	0.0383588	0.255698	CAPN10-AS1	antisense_RNA
ENSG00000108883.12	919.694	-0.280722	0.135684	-2.06895	0.0385512	0.256228	EFTUD2	protein_coding
ENSG00000119599.16	88.5006	-0.503545	0.243444	-2.06843	0.0386	0.256429	DCAF4	protein_coding
ENSG00000078319.9	99.0548	-0.450144	0.217671	-2.068	0.0386396	0.256445	PMS2P1	unprocessed_pseudogene
ENSG00000168818.9	187.807	-0.366145	0.177111	-2.06732	0.038704	0.256689	STX18	protein_coding
ENSG00000005189.19	96.4879	-0.471538	0.228171	-2.0666	0.0387716	0.256704	REXO5	protein_coding
ENSG00000196531.10	2402.22	-0.237523	0.114971	-2.06595	0.0388334	0.25699	NACA	protein_coding
ENSG00000175416.12	268.929	-0.34256	0.165869	-2.06525	0.0388997	0.257181	CLTB	protein_coding
ENSG00000162384.13	245.703	-0.329193	0.159488	-2.06406	0.0390121	0.25747	C1orf123	protein_coding
ENSG00000210195.2	41.8358	-0.690555	0.334746	-2.06292	0.0391199	0.257896	MT-TT	Mt_tRNA
ENSG00000160886.13	321.085	-0.309234	0.149952	-2.06222	0.039187	0.258146	LY6K	protein_coding
ENSG00000273295.1	34.1758	-0.739188	0.358867	-2.05978	0.0394191	0.258879	AP000350.6	lincRNA
ENSG00000188976.10	719.264	-0.273708	0.132876	-2.05987	0.0394112	0.258879	NOC2L	protein_coding
ENSG00000108671.9	765.74	-0.25141	0.122028	-2.06027	0.0393725	0.258879	PSMD11	protein_coding
ENSG00000131495.8	220.209	-0.348507	0.169294	-2.05859	0.0395331	0.259504	NDUFA2	protein_coding
ENSG00000083828.15	53.6207	-0.600003	0.29166	-2.0572	0.039667	0.259888	ZNF586	protein_coding
ENSG00000100911.15	614.185	-0.265949	0.129272	-2.05728	0.0396595	0.259888	PSME2	protein_coding
ENSG00000072506.12	223.992	-0.339722	0.165216	-2.05623	0.0397603	0.260253	HSD17B10	protein_coding
ENSG00000119013.8	310.773	-0.327651	0.159363	-2.05601	0.0397819	0.260271	NDUFB3	protein_coding
ENSG00000147677.10	997.625	-0.257858	0.125439	-2.05565	0.0398165	0.260374	EIF3H	protein_coding
ENSG00000112118.18	655.266	-0.33284	0.161968	-2.05497	0.0398819	0.260677	MCM3	protein_coding
ENSG00000119403.13	226.93	-0.361249	0.175858	-2.05421	0.0399551	0.260816	PHF19	protein_coding
ENSG00000239900.12	65.3932	-0.522448	0.254509	-2.05277	0.0400952	0.260998	ADSL	protein_coding
ENSG00000164182.10	128.098	-0.398014	0.193895	-2.05273	0.0400988	0.260998	NDUFAF2	protein_coding
ENSG00000130713.15	195.356	-0.350477	0.170688	-2.05332	0.0400416	0.260998	EXOSC2	protein_coding
ENSG00000105186.15	209.089	-0.343212	0.167152	-2.05328	0.040045	0.260998	ANKRD27	protein_coding
ENSG00000165502.6	814.304	-0.247062	0.120391	-2.05217	0.0401535	0.260998	RPL36AL	protein_coding
ENSG00000103495.13	807.598	-0.270793	0.132011	-2.05129	0.0402385	0.261275	MAZ	protein_coding
ENSG00000269190.5	250.164	-0.336918	0.16451	-2.048	0.0405597	0.262866	FBXO17	protein_coding
ENSG00000123009.4	8.95046	-1.3593	0.663961	-2.04727	0.040632	0.26287	NME2P1	processed_pseudogene
ENSG00000269837.1	19.2906	-0.907789	0.443425	-2.04722	0.0406365	0.26287	IPO5P1	transcribed_processed_pseudogene
ENSG00000268573.1	18.8734	-0.989871	0.483892	-2.04565	0.0407912	0.2635	AC011815.1	lincRNA
ENSG00000183207.13	489.192	-0.29572	0.144586	-2.04528	0.0408272	0.26353	RUVBL2	protein_coding
ENSG00000167447.12	248.171	-0.329608	0.161193	-2.0448	0.0408748	0.263547	SMG8	protein_coding
ENSG00000144231.10	304.831	-0.324017	0.158454	-2.04487	0.0408677	0.263547	POLR2D	protein_coding
ENSG00000232112.3	562.858	-0.267648	0.13091	-2.04453	0.0409014	0.263596	TMA7	protein_coding
ENSG00000244005.12	191.015	-0.367221	0.179662	-2.04395	0.0409582	0.263691	NFS1	protein_coding
ENSG00000125356.6	313.792	-0.325692	0.1594	-2.04325	0.0410281	0.263919	NDUFA1	protein_coding
ENSG00000174744.13	279.755	-0.336382	0.164679	-2.04265	0.0410873	0.264176	BRMS1	protein_coding
ENSG00000066279.17	221.803	-0.45383	0.222201	-2.04243	0.0411089	0.264192	ASPM	protein_coding
ENSG00000205629.11	180.764	-0.354135	0.173522	-2.04086	0.0412647	0.264947	LCMT1	protein_coding
ENSG00000074582.12	152.537	-0.386343	0.189446	-2.03934	0.0414163	0.265549	BCS1L	protein_coding
ENSG00000132591.11	321.534	-0.326575	0.160378	-2.03627	0.0417228	0.266921	ERAL1	protein_coding
ENSG00000103202.12	584.351	-0.266731	0.130959	-2.03676	0.0416742	0.266921	NME4	protein_coding
ENSG00000111859.16	10.4773	-1.28479	0.631417	-2.03478	0.0418732	0.266998	NEDD9	protein_coding
ENSG00000100601.9	81.5022	-0.484791	0.238242	-2.03487	0.041864	0.266998	ALKBH1	protein_coding
ENSG00000068028.17	177.858	-0.363955	0.178884	-2.03459	0.0418921	0.266998	RASSF1	protein_coding
ENSG00000215908.10	200.675	-0.377705	0.185789	-2.03298	0.0420546	0.267036	CROCCP2	transcribed_unprocessed_pseudogene
ENSG00000266472.5	365.811	-0.294991	0.145065	-2.03351	0.0420006	0.267036	MRPS21	protein_coding
ENSG00000240370.6	35.5358	-0.709614	0.349214	-2.03203	0.0421502	0.267274	RPL13P5	transcribed_processed_pseudogene
ENSG00000162377.5	211.501	-0.358301	0.176321	-2.03209	0.0421441	0.267274	COA7	protein_coding
ENSG00000112695.11	781.992	-0.303995	0.149575	-2.03239	0.0421142	0.267274	COX7A2	protein_coding
ENSG00000167657.13	532.793	-0.311536	0.153396	-2.03092	0.0422626	0.267741	DAPK3	protein_coding
ENSG00000155115.6	264.952	-0.312118	0.153877	-2.02835	0.0425241	0.269027	GTF3C6	protein_coding
ENSG00000103671.9	173.594	-0.366449	0.180761	-2.02725	0.0426364	0.269237	TRIP4	protein_coding
ENSG00000204264.8	390.741	-0.299454	0.147727	-2.02707	0.0426548	0.269237	PSMB8	protein_coding
ENSG00000114686.8	501.618	-0.269167	0.132871	-2.02578	0.0427878	0.269953	MRPL3	protein_coding
ENSG00000141076.17	449.374	-0.305927	0.1512	-2.02334	0.0430386	0.270792	UTP4	protein_coding
ENSG00000171223.5	536.988	-0.32144	0.158918	-2.02268	0.0431067	0.271096	JUNB	protein_coding
ENSG00000163517.14	90.4827	-0.503082	0.248986	-2.02052	0.0433293	0.272	HDAC11	protein_coding
ENSG00000184675.9	52.8676	-0.589219	0.291724	-2.01978	0.0434062	0.272112	AMER1	protein_coding
ENSG00000182481.8	991.055	-0.321745	0.159429	-2.01811	0.04358	0.27283	KPNA2	protein_coding
ENSG00000143793.12	106.649	-0.423422	0.209924	-2.01702	0.0436934	0.272929	C1orf35	protein_coding
ENSG00000150457.8	491.178	-0.301002	0.149216	-2.01723	0.0436718	0.272929	LATS2	protein_coding
ENSG00000143106.12	671.694	-0.26669	0.132246	-2.01663	0.0437343	0.272929	PSMA5	protein_coding
ENSG00000117016.9	7.54168	-1.49825	0.743134	-2.01613	0.0437867	0.272992	RIMS3	protein_coding
ENSG00000197632.8	621.082	-0.367915	0.182647	-2.01435	0.0439724	0.273496	SERPINB2	protein_coding
ENSG00000165152.8	206.428	-0.333277	0.165425	-2.01467	0.0439395	0.273496	TMEM246	protein_coding
ENSG00000114125.13	463.203	-0.299526	0.148704	-2.01425	0.0439838	0.273496	RNF7	protein_coding
ENSG00000107185.9	684.037	-0.274782	0.136434	-2.01403	0.0440068	0.273516	RGP1	protein_coding
ENSG00000117362.12	796.437	-0.264711	0.131571	-2.01192	0.0442281	0.274392	APH1A	protein_coding
ENSG00000144559.10	60.8723	-0.554805	0.276004	-2.01014	0.0444169	0.275074	TAMM41	protein_coding
ENSG00000197345.12	162.707	-0.384969	0.191573	-2.00952	0.0444824	0.275121	MRPL21	protein_coding
ENSG00000137812.19	130.142	-0.529202	0.263447	-2.00876	0.0445624	0.275293	KNL1	protein_coding
ENSG00000065882.15	332.525	-0.302379	0.150563	-2.00832	0.0446095	0.275293	TBC1D1	protein_coding
ENSG00000214756.7	19.2547	-0.908804	0.4527	-2.00752	0.0446943	0.275395	METTL12	protein_coding
ENSG00000108788.11	380.155	-0.298066	0.148621	-2.00555	0.0449046	0.276106	MLX	protein_coding
ENSG00000148331.11	327.034	-0.314197	0.156865	-2.00298	0.0451791	0.27669	ASB6	protein_coding
ENSG00000135801.9	207.534	-0.333622	0.166674	-2.00164	0.045323	0.277447	TAF5L	protein_coding
ENSG00000183856.10	183.456	-0.414799	0.207563	-1.99843	0.0456703	0.279078	IQGAP3	protein_coding
ENSG00000132801.6	34.1531	-0.736501	0.368674	-1.9977	0.0457491	0.279436	ZSWIM3	protein_coding
ENSG00000212664.5	7.35727	-1.48119	0.741632	-1.9972	0.0458033	0.279643	AC064799.1	processed_pseudogene
ENSG00000083457.11	108.105	-0.415851	0.208262	-1.99677	0.04585	0.279681	ITGAE	protein_coding
ENSG00000152556.15	620.117	-0.26663	0.133708	-1.99412	0.0461393	0.281073	PFKM	protein_coding
ENSG00000119383.19	897.356	-0.287731	0.144314	-1.99379	0.0461749	0.281165	PTPA	protein_coding
ENSG00000132669.12	866.789	-0.249062	0.125011	-1.99232	0.0463359	0.281764	RIN2	protein_coding
ENSG00000084693.15	286.35	-0.309124	0.155245	-1.99121	0.0464583	0.28202	AGBL5	protein_coding
ENSG00000060140.8	17.8791	-0.93776	0.471132	-1.99044	0.0465425	0.282283	STYK1	protein_coding
ENSG00000264247.1	72.3816	-0.488053	0.24537	-1.98905	0.0466962	0.282842	LINC00909	lincRNA
ENSG00000006606.8	11.2703	-1.19106	0.598977	-1.98849	0.0467579	0.283011	CCL26	protein_coding
ENSG00000245532.7	11021.9	-0.794057	0.399514	-1.98756	0.0468608	0.283135	NEAT1	lincRNA
ENSG00000244398.1	38.2632	-0.647317	0.325726	-1.98731	0.0468883	0.283135	AC116533.1	processed_pseudogene
ENSG00000174775.16	181.431	-0.393671	0.198021	-1.98803	0.0468083	0.283135	HRAS	protein_coding
ENSG00000240065.7	178.274	-0.375493	0.188935	-1.98742	0.0468764	0.283135	PSMB9	protein_coding
ENSG00000182378.13	68.1018	-0.49976	0.251531	-1.98687	0.0469366	0.283303	PLCXD1	protein_coding
ENSG00000172830.12	156.239	-0.36185	0.182196	-1.98605	0.0470283	0.283609	SSH3	protein_coding
ENSG00000111678.10	430.493	-0.32304	0.162651	-1.9861	0.0470225	0.283609	C12orf57	protein_coding
ENSG00000189056.13	11.5457	-1.27827	0.643863	-1.98532	0.0471092	0.283659	RELN	protein_coding
ENSG00000168237.17	45.0184	-0.60804	0.306248	-1.98545	0.0470946	0.283659	GLYCTK	protein_coding
ENSG00000110906.12	810.176	-0.25144	0.126662	-1.98513	0.0471297	0.283659	KCTD10	protein_coding
ENSG00000274265.4	37.5915	-0.647154	0.326204	-1.9839	0.0472675	0.284058	AC245297.3	lincRNA
ENSG00000267102.1	19.5584	-0.874181	0.440775	-1.98328	0.047336	0.284222	AC060766.1	transcribed_processed_pseudogene
ENSG00000139998.14	21.3095	-0.851737	0.429589	-1.98268	0.0474033	0.284379	RAB15	protein_coding
ENSG00000204568.11	408.223	-0.296907	0.149805	-1.98195	0.0474848	0.284743	MRPS18B	protein_coding
ENSG00000051620.10	271.002	-0.301685	0.15224	-1.98164	0.0475198	0.284828	HEBP2	protein_coding
ENSG00000163866.8	239.266	-0.328602	0.165903	-1.98069	0.0476256	0.285167	SMIM12	protein_coding
ENSG00000099284.13	13.746	-1.10913	0.560269	-1.97964	0.0477435	0.285427	H2AFY2	protein_coding
ENSG00000155621.14	108.899	-0.424106	0.21443	-1.97783	0.0479476	0.285838	C9orf85	protein_coding
ENSG00000149596.6	24.8676	-0.808499	0.408909	-1.97721	0.048018	0.285861	JPH2	protein_coding
ENSG00000079313.13	321.647	-0.298683	0.151463	-1.97198	0.0486119	0.288584	REXO1	protein_coding
ENSG00000034510.5	10861.7	-0.274956	0.139441	-1.97185	0.0486272	0.288584	TMSB10	protein_coding
ENSG00000092621.12	160.393	-0.383791	0.194871	-1.96946	0.0489001	0.289829	PHGDH	protein_coding
ENSG00000164077.13	98.6353	-0.454268	0.230788	-1.96833	0.0490298	0.290349	MON1A	protein_coding
ENSG00000203756.7	6.26073	-1.54079	0.783147	-1.96743	0.0491335	0.290838	TMEM244	protein_coding
ENSG00000100104.13	151.293	-0.379061	0.192799	-1.96609	0.0492881	0.291503	SRRD	protein_coding
ENSG00000184110.14	35.9416	-0.682296	0.34736	-1.96423	0.0495033	0.291979	EIF3C	protein_coding
ENSG00000155368.16	337.064	-0.304427	0.154995	-1.96412	0.0495167	0.291979	DBI	protein_coding
ENSG00000125166.12	512.021	-0.283539	0.144353	-1.96421	0.0495056	0.291979	GOT2	protein_coding
ENSG00000168785.7	497.579	-0.268175	0.136523	-1.96432	0.0494932	0.291979	TSPAN5	protein_coding
ENSG00000127837.9	713.423	-0.27286	0.138959	-1.96359	0.0495773	0.292212	AAMP	protein_coding
ENSG00000279483.2	71.2238	-0.51024	0.260001	-1.96246	0.0497094	0.292675	AC090498.1	processed_pseudogene
ENSG00000172336.4	209.024	-0.357925	0.182375	-1.96258	0.0496946	0.292675	POP7	protein_coding
ENSG00000127884.4	488.476	-0.28834	0.147006	-1.96141	0.0498309	0.292956	ECHS1	protein_coding
ENSG00000142945.12	238.76	-0.810745	0.413839	-1.95908	0.0501031	0.294141	KIF2C	protein_coding
ENSG00000143436.10	254.141	-0.339586	0.173398	-1.95841	0.0501817	0.294141	MRPL9	protein_coding
ENSG00000100105.17	211.358	-0.323224	0.165009	-1.95883	0.0501328	0.294141	PATZ1	protein_coding
ENSG00000130204.12	419.812	-0.279203	0.142562	-1.95847	0.0501752	0.294141	TOMM40	protein_coding
ENSG00000260944.1	6.84749	-1.4856	0.759063	-1.95715	0.0503302	0.294769	FOXC2-AS1	antisense_RNA
ENSG00000243978.8	7.62305	-1.70241	0.870479	-1.95572	0.050498	0.295004	RTL9	protein_coding
ENSG00000011485.14	484.179	-0.277345	0.141793	-1.95598	0.0504674	0.295004	PPP5C	protein_coding
ENSG00000038358.14	399.922	-0.282526	0.144687	-1.95267	0.0508587	0.296222	EDC4	protein_coding
ENSG00000100029.17	660.115	-0.286578	0.146787	-1.95235	0.050897	0.296319	PES1	protein_coding
ENSG00000123064.12	563.58	-0.260031	0.133203	-1.95214	0.0509211	0.296334	DDX54	protein_coding
ENSG00000273611.4	193.581	-0.335213	0.172154	-1.94717	0.0515141	0.298778	ZNHIT3	protein_coding
ENSG00000188735.12	224.618	-0.316484	0.162561	-1.94687	0.0515506	0.298864	TMEM120B	protein_coding
ENSG00000158402.18	32.0345	-0.770102	0.396031	-1.94455	0.0518292	0.299756	CDC25C	protein_coding
ENSG00000172000.7	29.5927	-0.697635	0.358786	-1.94443	0.0518435	0.299756	ZNF556	protein_coding
ENSG00000092470.11	169.551	-0.404985	0.208307	-1.94417	0.0518749	0.299756	WDR76	protein_coding
ENSG00000135624.15	1896.09	-0.24225	0.124692	-1.94278	0.0520426	0.30015	CCT7	protein_coding
ENSG00000145337.4	456.219	-0.260544	0.134235	-1.94096	0.0522637	0.300942	PYURF	protein_coding
ENSG00000115839.17	880.381	-0.239607	0.123653	-1.93774	0.0526544	0.302296	RAB3GAP1	protein_coding
ENSG00000169957.9	217.927	-0.338765	0.17494	-1.93646	0.0528112	0.302737	ZNF768	protein_coding
ENSG00000185651.14	870.388	-0.258368	0.133417	-1.93655	0.0528005	0.302737	UBE2L3	protein_coding
ENSG00000101417.11	95.536	-0.420505	0.217404	-1.93421	0.0530868	0.303435	PXMP4	protein_coding
ENSG00000104976.11	146.468	-0.381666	0.197254	-1.9349	0.0530031	0.303435	SNAPC2	protein_coding
ENSG00000163382.11	301.651	-0.307054	0.158781	-1.93382	0.0531355	0.303462	NAXE	protein_coding
ENSG00000137513.9	101.125	-0.408829	0.211661	-1.93153	0.0534179	0.304701	NARS2	protein_coding
ENSG00000187051.8	255.91	-0.32058	0.16597	-1.93155	0.0534154	0.304701	RPS19BP1	protein_coding
ENSG00000228649.8	40.5437	-0.617585	0.319845	-1.93089	0.0534966	0.304837	SNHG26	processed_transcript
ENSG00000143294.14	425.104	-0.272237	0.141061	-1.92993	0.0536157	0.304837	PRCC	protein_coding
ENSG00000144021.2	621.702	-0.242113	0.125454	-1.9299	0.0536193	0.304837	CIAO1	protein_coding
ENSG00000135486.17	4114.09	-0.223294	0.115729	-1.92945	0.0536753	0.304904	HNRNPA1	protein_coding
ENSG00000141682.11	136.534	-0.38606	0.200178	-1.92858	0.0537826	0.305058	PMAIP1	protein_coding
ENSG00000006125.17	2656.56	-0.206815	0.107223	-1.92884	0.0537507	0.305058	AP2B1	protein_coding
ENSG00000148908.14	47.041	-0.649252	0.337322	-1.92472	0.0542638	0.306237	RGS10	protein_coding
ENSG00000236552.2	65.5204	-0.516646	0.268449	-1.92456	0.0542841	0.306237	RPL13AP5	processed_pseudogene
ENSG00000162063.12	78.0601	-0.499396	0.259489	-1.92454	0.0542873	0.306237	CCNF	protein_coding
ENSG00000119705.9	205.579	-0.334041	0.173586	-1.92436	0.0543096	0.306238	SLIRP	protein_coding
ENSG00000121895.7	31.0212	-0.801045	0.416749	-1.92213	0.0545895	0.306688	TMEM156	protein_coding
ENSG00000099849.14	30.7905	-0.694377	0.361117	-1.92286	0.0544979	0.306688	RASSF7	protein_coding
ENSG00000158669.11	881.412	-0.248474	0.129197	-1.92321	0.0544534	0.306688	GPAT4	protein_coding
ENSG00000088986.10	1406	-0.243582	0.126771	-1.92143	0.0546774	0.306932	DYNLL1	protein_coding
ENSG00000184058.13	92.1092	-0.435262	0.226682	-1.92015	0.0548396	0.307587	TBX1	protein_coding
ENSG00000249471.7	32.7664	-0.6803	0.354493	-1.91908	0.0549741	0.308096	ZNF324B	protein_coding
ENSG00000004779.9	335.67	-0.289868	0.151084	-1.91859	0.0550363	0.308216	NDUFAB1	protein_coding
ENSG00000075131.9	76.1232	-0.465191	0.242558	-1.91785	0.0551297	0.308467	TIPIN	protein_coding
ENSG00000105258.8	125.003	-0.378827	0.197519	-1.91793	0.0551204	0.308467	POLR2I	protein_coding
ENSG00000137100.15	358.646	-0.297578	0.155322	-1.91587	0.0553811	0.309623	DCTN3	protein_coding
ENSG00000204267.13	156.028	-0.358305	0.187254	-1.91347	0.0556878	0.310582	TAP2	protein_coding
ENSG00000122952.16	223.92	-0.371122	0.194351	-1.90954	0.0561924	0.312095	ZWINT	protein_coding
ENSG00000166347.18	126.604	-0.414181	0.21698	-1.90884	0.0562825	0.312384	CYB5A	protein_coding
ENSG00000115009.11	36.9532	-0.710283	0.373167	-1.90339	0.0569897	0.315042	CCL20	protein_coding
ENSG00000115241.10	929.366	-0.230525	0.121146	-1.90286	0.0570583	0.315295	PPM1G	protein_coding
ENSG00000157895.11	137.765	-0.383614	0.201619	-1.90267	0.057084	0.315296	C12orf43	protein_coding
ENSG00000101220.17	193.936	-0.340285	0.178861	-1.90251	0.0571042	0.315296	C20orf27	protein_coding
ENSG00000101447.14	78.9519	-0.492433	0.258902	-1.902	0.0571708	0.315411	FAM83D	protein_coding
ENSG00000082515.17	142.687	-0.380558	0.200133	-1.90152	0.0572334	0.315504	MRPL22	protein_coding
ENSG00000163319.10	131.014	-0.3722	0.195765	-1.90127	0.0572673	0.315565	MRPS18C	protein_coding
ENSG00000213085.9	7.39866	-1.44051	0.758279	-1.89971	0.0574705	0.315936	CFAP45	protein_coding
ENSG00000104368.17	3039.05	-0.274186	0.144316	-1.8999	0.0574462	0.315936	PLAT	protein_coding
ENSG00000205426.10	6.52619	-1.70961	0.900187	-1.89917	0.0575422	0.31607	KRT81	protein_coding
ENSG00000104381.12	53.2256	-0.550635	0.289933	-1.89918	0.0575411	0.31607	GDAP1	protein_coding
ENSG00000163528.12	100.519	-0.426341	0.224564	-1.89853	0.0576269	0.316151	CHCHD4	protein_coding
ENSG00000161800.12	510.888	-0.337019	0.177519	-1.8985	0.0576304	0.316151	RACGAP1	protein_coding
ENSG00000102978.12	532.474	-0.278313	0.146621	-1.89817	0.0576733	0.316151	POLR2C	protein_coding
ENSG00000205937.11	929.993	-0.23324	0.122886	-1.89801	0.0576945	0.316151	RNPS1	protein_coding
ENSG00000254986.7	248.309	-0.322079	0.169799	-1.89682	0.0578514	0.316885	DPP3	protein_coding
ENSG00000077348.8	55.0166	-0.553268	0.291855	-1.8957	0.0580001	0.317322	EXOSC5	protein_coding
ENSG00000182013.17	424.046	-0.27526	0.145303	-1.89439	0.0581732	0.318016	PNMA8A	protein_coding
ENSG00000278709.1	16.1155	-0.935962	0.494164	-1.89403	0.0582211	0.318026	NKILA	antisense_RNA
ENSG00000012232.8	531.106	-0.267205	0.141146	-1.89311	0.0583435	0.318443	EXTL3	protein_coding
ENSG00000167779.7	1188.24	-0.24349	0.128616	-1.89315	0.0583375	0.318443	IGFBP6	protein_coding
ENSG00000156502.13	210.754	-0.314662	0.16631	-1.89202	0.0584883	0.318981	SUPV3L1	protein_coding
ENSG00000175768.12	125.616	-0.374624	0.19812	-1.89089	0.0586391	0.319478	TOMM5	protein_coding
ENSG00000105364.13	234.754	-0.306592	0.162261	-1.8895	0.0588253	0.320312	MRPL4	protein_coding
ENSG00000100028.11	379.511	-0.279979	0.148268	-1.88833	0.058981	0.32078	SNRPD3	protein_coding
ENSG00000108826.15	223.667	-0.309997	0.164263	-1.8872	0.0591329	0.321353	MRPL27	protein_coding
ENSG00000067560.10	4754.63	-0.230673	0.122245	-1.88698	0.0591636	0.321394	RHOA	protein_coding
ENSG00000100490.9	20.3244	-0.828309	0.439246	-1.88575	0.0593285	0.321824	CDKL1	protein_coding
ENSG00000159111.12	270.83	-0.306631	0.162615	-1.88562	0.059346	0.321824	MRPL10	protein_coding
ENSG00000120029.12	280.091	-0.295606	0.156799	-1.88525	0.0593958	0.321824	C10orf76	protein_coding
ENSG00000157823.16	239.242	-0.318566	0.169151	-1.88332	0.0596574	0.322932	AP3S2	protein_coding
ENSG00000106355.9	265.742	-0.291983	0.155214	-1.88116	0.0599504	0.324009	LSM5	protein_coding
ENSG00000142751.14	323.633	-0.280531	0.149269	-1.87937	0.0601943	0.324819	GPN2	protein_coding
ENSG00000146950.12	83.464	-0.441021	0.234758	-1.87862	0.0602969	0.325245	SHROOM2	protein_coding
ENSG00000258441.1	161.982	-0.369873	0.196978	-1.87774	0.0604163	0.325601	LINC00641	processed_transcript
ENSG00000066322.14	869.434	-0.239761	0.127694	-1.87762	0.0604337	0.325601	ELOVL1	protein_coding
ENSG00000154839.9	66.282	-0.60766	0.323809	-1.8766	0.0605725	0.325967	SKA1	protein_coding
ENSG00000132109.9	106.188	-0.411065	0.219035	-1.87671	0.0605578	0.325967	TRIM21	protein_coding
ENSG00000243137.7	23.6202	-0.859008	0.458154	-1.87493	0.0608023	0.326694	PSG4	protein_coding
ENSG00000176946.11	358.423	-0.27336	0.14595	-1.87297	0.061073	0.327104	THAP4	protein_coding
ENSG00000137824.15	273.906	-0.316784	0.169206	-1.87218	0.0611814	0.327329	RMDN3	protein_coding
ENSG00000120075.5	43.5606	-0.585864	0.31311	-1.87111	0.0613299	0.327662	HOXB5	protein_coding
ENSG00000243156.7	259.634	-0.307175	0.164173	-1.87105	0.0613387	0.327662	MICAL3	protein_coding
ENSG00000165410.14	991.348	-0.234787	0.125519	-1.87053	0.0614101	0.327917	CFL2	protein_coding
ENSG00000071564.14	613.635	-0.251219	0.134322	-1.87027	0.0614464	0.327984	TCF3	protein_coding
ENSG00000147121.15	114.364	-0.377422	0.201989	-1.86853	0.0616884	0.328386	KRBOX4	protein_coding
ENSG00000139579.12	218.128	-0.347857	0.186155	-1.86864	0.061673	0.328386	NABP2	protein_coding
ENSG00000130479.10	250.605	-0.315298	0.168739	-1.86856	0.0616844	0.328386	MAP1S	protein_coding
ENSG00000136450.12	1120.82	-0.2259	0.12089	-1.86864	0.0616726	0.328386	SRSF1	protein_coding
ENSG00000089685.14	236.308	-0.759096	0.406566	-1.86709	0.0618885	0.328717	BIRC5	protein_coding
ENSG00000163159.12	258.515	-0.312646	0.167465	-1.86693	0.0619111	0.328717	VPS72	protein_coding
ENSG00000108651.9	356.665	-0.275682	0.147731	-1.86611	0.0620262	0.329042	UTP6	protein_coding
ENSG00000196204.11	222.039	-0.329412	0.176639	-1.86489	0.0621962	0.329275	RNF216P1	transcribed_unprocessed_pseudogene
ENSG00000100097.11	6366.04	-0.263023	0.141116	-1.86388	0.0623386	0.329559	LGALS1	protein_coding
ENSG00000187608.8	144.092	-0.390842	0.209822	-1.86273	0.0625002	0.329977	ISG15	protein_coding
ENSG00000196465.10	475.549	-0.283269	0.15206	-1.86287	0.0624799	0.329977	MYL6B	protein_coding
ENSG00000196422.10	135.711	-0.376781	0.202401	-1.86156	0.0626657	0.330402	PPP1R26	protein_coding
ENSG00000183684.7	278.441	-0.315191	0.169437	-1.86023	0.0628531	0.330884	ALYREF	protein_coding
ENSG00000265241.6	732.935	-0.233651	0.125596	-1.86033	0.0628384	0.330884	RBM8A	protein_coding
ENSG00000170545.16	108.512	-0.402629	0.216523	-1.85952	0.0629541	0.331037	SMAGP	protein_coding
ENSG00000159352.15	909.107	-0.238415	0.128323	-1.85793	0.0631793	0.331828	PSMD4	protein_coding
ENSG00000123415.15	242.438	-0.317606	0.170988	-1.85748	0.0632432	0.331925	SMUG1	protein_coding
ENSG00000224020.1	15.8119	-0.93937	0.505791	-1.85723	0.0632784	0.331983	MIR181A2HG	antisense_RNA
ENSG00000147684.7	312.908	-0.276007	0.148709	-1.85602	0.063451	0.332636	NDUFB9	protein_coding
ENSG00000123374.10	340.533	-0.288639	0.155545	-1.85566	0.0635015	0.332647	CDK2	protein_coding
ENSG00000167552.13	3058.49	-0.240849	0.129858	-1.85471	0.063638	0.332983	TUBA1A	protein_coding
ENSG00000114019.14	1272.06	-0.622809	0.336283	-1.85204	0.0640207	0.334732	AMOTL2	protein_coding
ENSG00000173614.13	108.003	-0.388034	0.209539	-1.85184	0.0640481	0.334748	NMNAT1	protein_coding
ENSG00000167112.9	275.979	-0.308842	0.16687	-1.8508	0.0641985	0.335025	TRUB2	protein_coding
ENSG00000139200.13	85.8352	-0.424898	0.229647	-1.85022	0.0642812	0.335053	PIANP	protein_coding
ENSG00000053501.12	77.3144	-0.441256	0.238594	-1.8494	0.0644006	0.33532	USE1	protein_coding
ENSG00000197905.8	70.2406	-0.472222	0.255421	-1.8488	0.0644866	0.335642	TEAD4	protein_coding
ENSG00000134954.14	687.514	-0.253172	0.13697	-1.84837	0.0645484	0.335765	ETS1	protein_coding
ENSG00000064042.17	24.7437	-0.833771	0.451223	-1.8478	0.0646307	0.335885	LIMCH1	protein_coding
ENSG00000115944.14	607.486	-0.280297	0.151732	-1.84732	0.0647014	0.336126	COX7A2L	protein_coding
ENSG00000167792.11	530.428	-0.249757	0.135333	-1.8455	0.0649651	0.337115	NDUFV1	protein_coding
ENSG00000128564.6	15.7851	-0.946927	0.513339	-1.84464	0.0650898	0.337441	VGF	protein_coding
ENSG00000167625.10	91.7151	-0.407266	0.220813	-1.84439	0.0651257	0.337441	ZNF526	protein_coding
ENSG00000169740.13	115.056	-0.381856	0.207013	-1.8446	0.0650951	0.337441	ZNF32	protein_coding
ENSG00000257219.5	15.9942	-1.09279	0.593105	-1.84249	0.0654041	0.33811	LINC02407	lincRNA
ENSG00000198794.11	20.953	-0.822354	0.44631	-1.84256	0.0653933	0.33811	SCAMP5	protein_coding
ENSG00000081913.13	123.877	-0.378175	0.20529	-1.84215	0.0654534	0.33811	PHLPP1	protein_coding
ENSG00000166135.13	761.71	-0.242563	0.131697	-1.84183	0.0655003	0.338112	HIF1AN	protein_coding
ENSG00000180992.6	247.17	-0.307964	0.167309	-1.84069	0.0656671	0.338719	MRPL14	protein_coding
ENSG00000136261.14	553.046	-0.247542	0.134679	-1.83802	0.0660599	0.339582	BZW2	protein_coding
ENSG00000162772.16	98.8404	-1.00144	0.545076	-1.83724	0.0661744	0.339731	ATF3	protein_coding
ENSG00000264343.5	23.9378	-0.738784	0.402129	-1.83718	0.0661832	0.339731	NOTCH2NL	protein_coding
ENSG00000168291.12	528.933	-0.242722	0.132115	-1.8372	0.0661797	0.339731	PDHB	protein_coding
ENSG00000171861.10	120.135	-0.386251	0.210305	-1.83662	0.0662656	0.340027	MRM3	protein_coding
ENSG00000167863.11	698.651	-0.244673	0.133282	-1.83576	0.0663937	0.340558	ATP5H	protein_coding
ENSG00000132676.15	698.486	-0.235492	0.128302	-1.83545	0.0664385	0.340661	DAP3	protein_coding
ENSG00000143493.12	282.999	-0.299137	0.163162	-1.83337	0.0667471	0.341608	INTS7	protein_coding
ENSG00000166073.10	758.732	-0.264927	0.144473	-1.83375	0.0666918	0.341608	GPR176	protein_coding
ENSG00000279207.1	103.799	-0.414303	0.226168	-1.83183	0.0669761	0.342478	AC015813.6	TEC
ENSG00000042088.13	194.799	-0.322207	0.175933	-1.83142	0.0670384	0.342554	TDP1	protein_coding
ENSG00000106638.15	629.627	-0.256374	0.140021	-1.83097	0.0671046	0.342636	TBL2	protein_coding
ENSG00000165898.13	114.502	-0.370372	0.202603	-1.82807	0.0675394	0.343903	ISCA2	protein_coding
ENSG00000164405.10	473.3	-0.293619	0.160653	-1.82766	0.067601	0.343903	UQCRQ	protein_coding
ENSG00000141378.14	160.369	-0.328131	0.179725	-1.82574	0.0678892	0.34412	PTRH2	protein_coding
ENSG00000177469.12	4481.45	-0.198258	0.108599	-1.8256	0.0679113	0.34412	CAVIN1	protein_coding
ENSG00000125744.11	69.1075	-0.4519	0.247593	-1.82517	0.0679753	0.344318	RTN2	protein_coding
ENSG00000171960.10	136.448	-0.364574	0.199768	-1.82499	0.068003	0.344332	PPIH	protein_coding
ENSG00000091527.15	1386.73	-0.246475	0.135224	-1.82272	0.0683456	0.34556	CDV3	protein_coding
ENSG00000160679.12	589.066	-0.242119	0.133076	-1.81941	0.0688497	0.346894	CHTOP	protein_coding
ENSG00000108448.21	211.852	-0.332166	0.182646	-1.81864	0.0689669	0.346921	TRIM16L	protein_coding
ENSG00000096384.19	8994.2	-0.192949	0.106092	-1.8187	0.0689571	0.346921	HSP90AB1	protein_coding
ENSG00000174109.4	66.9047	-0.47187	0.259591	-1.81775	0.0691029	0.347226	C16orf91	protein_coding
ENSG00000087263.16	549.603	-0.234821	0.129394	-1.81477	0.0695589	0.348755	OGFOD1	protein_coding
ENSG00000109919.9	652.697	-0.238735	0.131736	-1.81222	0.0699516	0.349581	MTCH2	protein_coding
ENSG00000100526.19	60.1912	-0.589998	0.325818	-1.81082	0.070169	0.350123	CDKN3	protein_coding
ENSG00000167191.11	49.2743	-0.522784	0.289002	-1.80893	0.0704617	0.351239	GPRC5B	protein_coding
ENSG00000137310.11	297.19	-0.371457	0.205404	-1.80842	0.0705412	0.351503	TCF19	protein_coding
ENSG00000125445.10	270.744	-0.308052	0.170358	-1.80826	0.0705655	0.351503	MRPS7	protein_coding
ENSG00000108578.14	217.477	-0.311125	0.172246	-1.80629	0.0708738	0.352402	BLMH	protein_coding
ENSG00000186272.12	34.3441	-0.606007	0.335652	-1.80546	0.0710024	0.352534	ZNF17	protein_coding
ENSG00000122359.17	705.684	-0.245446	0.135969	-1.80516	0.0710494	0.35264	ANXA11	protein_coding
ENSG00000165804.15	64.5814	-0.483956	0.26819	-1.80452	0.0711494	0.352716	ZNF219	protein_coding
ENSG00000116455.13	219.915	-0.319342	0.176944	-1.80477	0.0711112	0.352716	WDR77	protein_coding
ENSG00000106635.7	458.838	-0.26456	0.14664	-1.80414	0.0712094	0.352716	BCL7B	protein_coding
ENSG00000055070.16	1880.35	-0.231786	0.128454	-1.80443	0.071164	0.352716	SZRD1	protein_coding
ENSG00000035499.12	28.747	-0.719655	0.399392	-1.80188	0.071565	0.35368	DEPDC1B	protein_coding
ENSG00000166228.8	96.1771	-0.408035	0.226479	-1.80165	0.0716009	0.35368	PCBD1	protein_coding
ENSG00000198933.9	100.14	-0.40021	0.222143	-1.80159	0.0716106	0.35368	TBKBP1	protein_coding
ENSG00000163479.13	1191.48	-0.235405	0.130734	-1.80064	0.07176	0.354129	SSR2	protein_coding
ENSG00000132155.11	856.404	-0.240422	0.133555	-1.80017	0.0718338	0.354366	RAF1	protein_coding
ENSG00000138942.15	385.023	-0.29241	0.162457	-1.79992	0.0718738	0.354437	RNF185	protein_coding
ENSG00000060982.14	272.382	-0.35176	0.195534	-1.79897	0.0720236	0.354922	BCAT1	protein_coding
ENSG00000177602.5	31.4497	-0.757091	0.421105	-1.79787	0.072198	0.355401	HASPIN	protein_coding
ENSG00000136444.9	259.162	-0.302344	0.168315	-1.79629	0.0724479	0.356043	RSAD1	protein_coding
ENSG00000110619.17	533.971	-0.258411	0.143865	-1.79621	0.0724615	0.356043	CARS	protein_coding
ENSG00000171490.12	853.469	-0.236065	0.1314	-1.79654	0.0724087	0.356043	RSL1D1	protein_coding
ENSG00000160256.12	59.2771	-0.476877	0.265645	-1.79517	0.0726271	0.356168	FAM207A	protein_coding
ENSG00000148339.12	189.495	-0.322987	0.179978	-1.79459	0.0727187	0.356168	SLC25A25	protein_coding
ENSG00000105732.12	178.69	-0.31957	0.178133	-1.794	0.0728129	0.356168	ZNF574	protein_coding
ENSG00000130741.10	801.653	-0.245775	0.137014	-1.7938	0.0728444	0.356168	EIF2S3	protein_coding
ENSG00000050393.11	448.927	-0.269903	0.15055	-1.79278	0.0730077	0.356462	MCUR1	protein_coding
ENSG00000124767.6	903.417	-0.225922	0.126044	-1.7924	0.0730689	0.356508	GLO1	protein_coding
ENSG00000113734.17	98.7088	-0.395075	0.220611	-1.79082	0.073322	0.357221	BNIP1	protein_coding
ENSG00000177889.9	601.351	-0.232286	0.129721	-1.79066	0.0733485	0.357221	UBE2N	protein_coding
ENSG00000235245.1	12.2796	-1.03849	0.580151	-1.79003	0.0734491	0.357226	AL360181.2	antisense_RNA
ENSG00000077312.8	276.818	-0.27413	0.153133	-1.79015	0.0734305	0.357226	SNRPA	protein_coding
ENSG00000135916.15	551.031	-0.24643	0.137658	-1.79016	0.0734281	0.357226	ITM2C	protein_coding
ENSG00000101945.16	83.4208	-0.419688	0.234643	-1.78862	0.0736757	0.35795	SUV39H1	protein_coding
ENSG00000198258.10	574.027	-0.281325	0.157303	-1.78842	0.0737076	0.357978	UBL5	protein_coding
ENSG00000280987.4	13.4062	-0.961094	0.537739	-1.78729	0.0738911	0.358284	MATR3	protein_coding
ENSG00000146223.14	1260.12	-0.206497	0.115582	-1.78659	0.0740041	0.358284	RPL7L1	protein_coding
ENSG00000110660.14	173.217	-0.326019	0.182793	-1.78354	0.0744979	0.359665	SLC35F2	protein_coding
ENSG00000137312.14	1129.57	-0.214791	0.120455	-1.78317	0.0745594	0.35971	FLOT1	protein_coding
ENSG00000133398.3	333.411	-0.290514	0.163123	-1.78095	0.0749201	0.360714	MED10	protein_coding
ENSG00000125912.10	758.472	-0.232958	0.130853	-1.78031	0.0750249	0.360714	NCLN	protein_coding
ENSG00000127578.6	10.6319	-1.17925	0.662547	-1.77987	0.0750975	0.36078	WFIKKN1	protein_coding
ENSG00000095906.16	240.468	-0.286251	0.16084	-1.77972	0.075121	0.36078	NUBP2	protein_coding
ENSG00000133028.10	329.135	-0.268634	0.150967	-1.77942	0.0751704	0.360875	SCO1	protein_coding
ENSG00000111412.5	381.283	-0.279715	0.157275	-1.77851	0.0753201	0.361081	C12orf49	protein_coding
ENSG00000170604.4	233.617	-0.31962	0.17983	-1.77735	0.0755113	0.361647	IRF2BP1	protein_coding
ENSG00000185730.7	56.9643	-0.511769	0.287982	-1.77709	0.0755537	0.36168	ZNF696	protein_coding
ENSG00000187961.13	142.629	-0.339938	0.191398	-1.77608	0.0757202	0.362019	KLHL17	protein_coding
ENSG00000137221.14	244.89	-0.282581	0.159102	-1.7761	0.0757171	0.362019	TJAP1	protein_coding
ENSG00000127666.9	171.042	-0.325914	0.183617	-1.77496	0.0759039	0.362464	TICAM1	protein_coding
ENSG00000175826.11	674.687	-0.234761	0.132259	-1.77501	0.0758961	0.362464	CTDNEP1	protein_coding
ENSG00000215712.10	161.697	-0.317342	0.178821	-1.77463	0.0759587	0.362531	TMEM242	protein_coding
ENSG00000112514.15	838.609	-0.232203	0.130899	-1.77391	0.0760779	0.362638	CUTA	protein_coding
ENSG00000123358.19	31.3751	-0.646997	0.364957	-1.7728	0.0762611	0.363009	NR4A1	protein_coding
ENSG00000084090.13	1093.13	-0.233365	0.131843	-1.77002	0.0767237	0.364042	STARD7	protein_coding
ENSG00000165071.14	18.2013	-0.874569	0.49455	-1.76841	0.0769917	0.365063	TMEM71	protein_coding
ENSG00000156239.11	121.798	-0.369674	0.209185	-1.76721	0.0771929	0.365388	N6AMT1	protein_coding
ENSG00000142409.5	172.763	-0.340057	0.192361	-1.76781	0.0770933	0.365388	ZNF787	protein_coding
ENSG00000132361.16	433.303	-0.246302	0.139364	-1.76733	0.0771727	0.365388	CLUH	protein_coding
ENSG00000146109.4	148.11	-0.355005	0.201371	-1.76294	0.0779103	0.367812	ABT1	protein_coding
ENSG00000143570.17	1090.77	-0.241533	0.137026	-1.76268	0.0779549	0.367812	SLC39A1	protein_coding
ENSG00000136271.10	708.238	-0.234981	0.133337	-1.7623	0.0780181	0.367812	DDX56	protein_coding
ENSG00000120314.18	331.342	-0.257746	0.14638	-1.7608	0.0782722	0.368601	WDR55	protein_coding
ENSG00000083817.8	74.7116	-0.432702	0.245858	-1.75997	0.0784125	0.369009	ZNF416	protein_coding
ENSG00000151366.12	145.187	-0.367629	0.208919	-1.75967	0.0784637	0.369125	NDUFC2	protein_coding
ENSG00000138430.15	543.009	-0.242748	0.138022	-1.75877	0.0786167	0.369341	OLA1	protein_coding
ENSG00000065978.18	3278.33	-0.202183	0.114973	-1.75853	0.078658	0.369341	YBX1	protein_coding
ENSG00000214389.2	28.1968	-0.673076	0.382878	-1.75794	0.0787579	0.369626	RPS3AP26	processed_pseudogene
ENSG00000235552.4	36.0967	-0.593153	0.337722	-1.75633	0.0790314	0.370093	AP005202.1	transcribed_processed_pseudogene
ENSG00000104129.9	94.6365	-0.393657	0.224194	-1.75588	0.0791087	0.370093	DNAJC17	protein_coding
ENSG00000111321.10	1140.41	-0.218761	0.124598	-1.75573	0.0791348	0.370093	LTBR	protein_coding
ENSG00000114316.12	587.368	-0.227155	0.129433	-1.75501	0.0792582	0.370247	USP4	protein_coding
ENSG00000041802.10	437.769	-0.237075	0.135107	-1.75472	0.0793072	0.370315	LSG1	protein_coding
ENSG00000137700.17	99.4673	-0.393134	0.224167	-1.75376	0.0794718	0.370832	SLC37A4	protein_coding
ENSG00000196693.14	60.2109	-0.518918	0.295925	-1.75354	0.0795087	0.370879	ZNF33B	protein_coding
ENSG00000135480.15	26.7974	-0.670201	0.382337	-1.75291	0.0796179	0.371138	KRT7	protein_coding
ENSG00000121775.17	99.5153	-0.378783	0.216178	-1.75218	0.0797432	0.371471	TMEM39B	protein_coding
ENSG00000105583.9	386.676	-0.286977	0.163831	-1.75167	0.0798312	0.371508	WDR83OS	protein_coding
ENSG00000050405.13	1112.81	-0.270163	0.154232	-1.75166	0.0798318	0.371508	LIMA1	protein_coding
ENSG00000123159.15	572.778	-0.249382	0.142352	-1.75186	0.0797974	0.371508	GIPC1	protein_coding
ENSG00000255198.4	13.6354	-0.943119	0.538503	-1.75137	0.0798819	0.371615	SNHG9	lincRNA
ENSG00000163481.7	200.716	-0.301684	0.172281	-1.75112	0.0799249	0.37169	RNF25	protein_coding
ENSG00000127329.15	42.1209	-0.644369	0.368172	-1.75018	0.0800867	0.372191	PTPRB	protein_coding
ENSG00000167394.12	186.064	-0.338126	0.193553	-1.74694	0.080647	0.374165	ZNF668	protein_coding
ENSG00000116857.16	510.687	-0.266451	0.152562	-1.74651	0.0807226	0.3742	TMEM9	protein_coding
ENSG00000149016.15	61.5464	-0.472374	0.270571	-1.74584	0.0808388	0.374426	TUT1	protein_coding
ENSG00000137656.11	140.589	-0.329664	0.188999	-1.74426	0.0811142	0.375449	BUD13	protein_coding
ENSG00000204536.13	235.968	-0.281939	0.161751	-1.74304	0.0813261	0.375673	CCHCR1	protein_coding
ENSG00000264350.1	22.5597	-0.712906	0.409886	-1.73928	0.0819852	0.377329	AC090897.1	processed_pseudogene
ENSG00000104731.13	106.833	-0.362404	0.208357	-1.73934	0.0819751	0.377329	KLHDC4	protein_coding
ENSG00000182512.4	170.654	-0.319372	0.183605	-1.73945	0.0819556	0.377329	GLRX5	protein_coding
ENSG00000112855.14	336.183	-0.262178	0.150788	-1.73872	0.0820847	0.377661	HARS2	protein_coding
ENSG00000170265.11	351.054	-0.26125	0.150278	-1.73845	0.0821315	0.37775	ZNF282	protein_coding
ENSG00000164111.14	5149.3	-0.202907	0.116797	-1.73726	0.082341	0.378587	ANXA5	protein_coding
ENSG00000128944.13	168.165	-0.311827	0.179638	-1.73586	0.0825883	0.379201	KNSTRN	protein_coding
ENSG00000243147.7	239.684	-0.285515	0.164482	-1.73585	0.082591	0.379201	MRPL33	protein_coding
ENSG00000041988.15	120.162	-0.371627	0.214187	-1.73506	0.0827309	0.379511	THAP3	protein_coding
ENSG00000100364.18	310.933	-0.27301	0.157433	-1.73414	0.0828934	0.379988	KIAA0930	protein_coding
ENSG00000102349.17	9.21639	-1.11377	0.642783	-1.73274	0.0831427	0.380432	KLF8	protein_coding
ENSG00000105072.8	61.0725	-0.47459	0.273874	-1.73287	0.0831179	0.380432	C19orf44	protein_coding
ENSG00000139926.15	1500.65	-0.267841	0.154562	-1.7329	0.0831133	0.380432	FRMD6	protein_coding
ENSG00000129355.6	91.9411	-0.396033	0.22878	-1.73106	0.0834407	0.38123	CDKN2D	protein_coding
ENSG00000087074.7	1355.12	-0.5539	0.320045	-1.73069	0.0835062	0.381403	PPP1R15A	protein_coding
ENSG00000176887.6	64.5706	-0.462047	0.267158	-1.72949	0.083722	0.382135	SOX11	protein_coding
ENSG00000105127.8	347.846	-0.253071	0.14635	-1.72922	0.0837697	0.382227	AKAP8	protein_coding
ENSG00000227063.5	64.9027	-0.46336	0.268109	-1.72825	0.0839431	0.38262	RPL41P1	processed_pseudogene
ENSG00000104866.10	245.157	-0.303065	0.175328	-1.72856	0.083888	0.38262	PPP1R37	protein_coding
ENSG00000185298.12	205.635	-0.30172	0.174657	-1.72751	0.0840769	0.382869	CCDC137	protein_coding
ENSG00000178741.11	348.699	-0.300595	0.173997	-1.72759	0.0840618	0.382869	COX5A	protein_coding
ENSG00000119333.11	268.238	-0.283205	0.164045	-1.72638	0.0842787	0.383408	WDR34	protein_coding
ENSG00000224675.1	7.44138	-1.25546	0.72871	-1.72285	0.0849161	0.384941	AC009227.1	antisense_RNA
ENSG00000116691.10	106.554	-0.356971	0.207203	-1.72281	0.0849224	0.384941	MIIP	protein_coding
ENSG00000231083.1	16.6175	-0.904688	0.525224	-1.72248	0.0849825	0.385087	AC011747.1	lincRNA
ENSG00000128335.13	301.112	-0.261622	0.152007	-1.72112	0.0852292	0.38577	APOL2	protein_coding
ENSG00000132382.14	421.844	-0.245423	0.142602	-1.72103	0.0852452	0.38577	MYBBP1A	protein_coding
ENSG00000162433.14	355.222	-0.337739	0.196267	-1.72082	0.085284	0.385819	AK4	protein_coding
ENSG00000105447.12	307.565	-0.280041	0.162895	-1.71915	0.0855879	0.386687	GRWD1	protein_coding
ENSG00000234608.7	82.0981	-0.411808	0.239592	-1.71879	0.0856526	0.386853	MAPKAPK5-AS1	lincRNA
ENSG00000126970.15	88.6813	-0.418207	0.243382	-1.71831	0.0857394	0.387118	ZC4H2	protein_coding
ENSG00000214253.8	677.699	-0.225825	0.131456	-1.71787	0.0858211	0.387211	FIS1	protein_coding
ENSG00000117682.16	322.725	-0.274118	0.15971	-1.71635	0.0860972	0.387652	DHDDS	protein_coding
ENSG00000124172.9	1065.51	-0.209594	0.122237	-1.71465	0.0864096	0.388872	ATP5E	protein_coding
ENSG00000179348.11	35.7761	-0.587823	0.342946	-1.71404	0.0865212	0.389247	GATA2	protein_coding
ENSG00000163634.11	252.757	-0.27416	0.160053	-1.71293	0.0867261	0.389787	THOC7	protein_coding
ENSG00000132768.13	158.872	-0.310088	0.181099	-1.71226	0.0868483	0.389916	DPH2	protein_coding
ENSG00000140534.13	62.5996	-0.489336	0.285865	-1.71177	0.0869387	0.390108	TICRR	protein_coding
ENSG00000126953.5	53.5332	-0.47162	0.275606	-1.71121	0.0870423	0.390348	TIMM8A	protein_coding
ENSG00000134590.13	1079.09	-0.222204	0.129878	-1.71087	0.0871055	0.390435	RTL8C	protein_coding
ENSG00000173083.14	43.1731	-0.53415	0.312429	-1.70967	0.0873275	0.390835	HPSE	protein_coding
ENSG00000223551.1	25.5137	-0.668493	0.391189	-1.70887	0.0874744	0.391365	TMSB4XP4	processed_pseudogene
ENSG00000165948.10	163.066	-0.320117	0.187491	-1.70737	0.0877525	0.392248	IFI27L1	protein_coding
ENSG00000179010.14	2074.94	-0.207609	0.1216	-1.70731	0.0877636	0.392248	MRFAP1	protein_coding
ENSG00000186132.14	39.2087	-0.560422	0.328428	-1.70638	0.0879373	0.392673	C2orf76	protein_coding
ENSG00000115568.15	235.51	-0.272547	0.159757	-1.70601	0.0880053	0.392849	ZNF142	protein_coding
ENSG00000146007.10	496.207	-0.244825	0.143561	-1.70538	0.0881244	0.392999	ZMAT2	protein_coding
ENSG00000158623.14	617.869	-0.222551	0.13049	-1.7055	0.0881008	0.392999	COPG2	protein_coding
ENSG00000175697.10	13.2867	-0.934856	0.548546	-1.70424	0.0883357	0.393433	GPR156	protein_coding
ENSG00000171617.13	2313.41	-0.268209	0.157371	-1.70431	0.0883226	0.393433	ENC1	protein_coding
ENSG00000101444.12	467.651	-0.228915	0.134308	-1.7044	0.0883063	0.393433	AHCY	protein_coding
ENSG00000274925.1	17.4463	-0.814759	0.478318	-1.70338	0.0884964	0.393514	AC008741.2	lincRNA
ENSG00000055950.16	305.117	-0.275611	0.161794	-1.70347	0.0884808	0.393514	MRPL43	protein_coding
ENSG00000186354.10	6.28315	-1.38296	0.812315	-1.70249	0.0886634	0.394129	C9orf47	protein_coding
ENSG00000177352.9	166.512	-0.304771	0.179068	-1.70198	0.0887591	0.394427	CCDC71	protein_coding
ENSG00000234231.3	11.0424	-1.02105	0.600282	-1.70096	0.0889508	0.395025	AC093616.1	unprocessed_pseudogene
ENSG00000178096.8	55.4606	-0.47303	0.278284	-1.69981	0.0891664	0.3955	BOLA1	protein_coding
ENSG00000060688.12	288.975	-0.286802	0.168744	-1.69963	0.0892011	0.3955	SNRNP40	protein_coding
ENSG00000103064.13	357.282	-0.248716	0.146368	-1.69925	0.0892722	0.395688	SLC7A6	protein_coding
ENSG00000196839.12	25.2616	-0.681661	0.401994	-1.6957	0.089943	0.396479	ADA	protein_coding
ENSG00000134516.15	25.7082	-0.664732	0.392009	-1.69571	0.0899416	0.396479	DOCK2	protein_coding
ENSG00000166396.12	51.6409	-0.614722	0.362546	-1.69557	0.0899677	0.396479	SERPINB7	protein_coding
ENSG00000185104.19	323.987	-0.260427	0.15352	-1.69636	0.089817	0.396479	FAF1	protein_coding
ENSG00000130066.16	1496.98	-0.236107	0.139219	-1.69594	0.0898981	0.396479	SAT1	protein_coding
ENSG00000115484.14	1604.49	-0.206676	0.12203	-1.69365	0.0903313	0.397257	CCT4	protein_coding
ENSG00000243678.11	101.586	-0.413157	0.244035	-1.69302	0.0904512	0.397429	NME2	protein_coding
ENSG00000130312.6	164.755	-0.303238	0.179153	-1.69262	0.0905282	0.397429	MRPL34	protein_coding
ENSG00000159479.16	249.244	-0.274755	0.16227	-1.69319	0.0904185	0.397429	MED8	protein_coding
ENSG00000153786.12	787.151	-0.222625	0.131536	-1.6925	0.0905514	0.397429	ZDHHC7	protein_coding
ENSG00000124762.13	11988	-0.202152	0.119465	-1.69214	0.090619	0.397445	CDKN1A	protein_coding
ENSG00000114388.12	118.276	-0.338637	0.200361	-1.69014	0.0910017	0.397988	NPRL2	protein_coding
ENSG00000275700.4	423.23	-0.237599	0.140586	-1.69006	0.0910167	0.397988	AATF	protein_coding
ENSG00000160877.5	1073.67	-0.223449	0.132199	-1.69024	0.0909815	0.397988	NACC1	protein_coding
ENSG00000175592.8	1546.66	-0.201577	0.119234	-1.69059	0.0909151	0.397988	FOSL1	protein_coding
ENSG00000184752.12	353.111	-0.244897	0.144949	-1.68953	0.0911175	0.398116	NDUFA12	protein_coding
ENSG00000100439.10	549.737	-0.247417	0.146587	-1.68785	0.0914401	0.399017	ABHD4	protein_coding
ENSG00000172586.7	124.874	-0.331994	0.196809	-1.68688	0.0916266	0.399704	CHCHD1	protein_coding
ENSG00000198783.5	92.3927	-0.37458	0.222246	-1.68543	0.0919054	0.400541	ZNF830	protein_coding
ENSG00000106028.10	743.173	-0.206298	0.122433	-1.68499	0.0919906	0.400606	SSBP1	protein_coding
ENSG00000171159.4	197.75	-0.295307	0.175332	-1.68428	0.0921285	0.400714	C9orf16	protein_coding
ENSG00000177238.13	12.9923	-0.964311	0.572691	-1.68383	0.0922154	0.400878	TRIM72	protein_coding
ENSG00000132823.10	224.055	-0.285688	0.16999	-1.68062	0.0928371	0.4032	OSER1	protein_coding
ENSG00000136319.11	163.262	-0.311275	0.185251	-1.68028	0.0929022	0.403356	TTC5	protein_coding
ENSG00000204540.10	13.6413	-0.928129	0.55267	-1.67935	0.0930831	0.40358	PSORS1C1	protein_coding
ENSG00000137806.8	135.561	-0.319865	0.190468	-1.67937	0.0930802	0.40358	NDUFAF1	protein_coding
ENSG00000229119.3	28.6854	-0.629995	0.375238	-1.67892	0.093168	0.403621	AC026403.1	processed_pseudogene
ENSG00000149679.11	92.4004	-0.380203	0.226565	-1.67812	0.093324	0.403686	CABLES2	protein_coding
ENSG00000103126.14	255.003	-0.267799	0.15958	-1.67815	0.0933182	0.403686	AXIN1	protein_coding
ENSG00000188243.12	303.448	-0.26206	0.15616	-1.67815	0.0933183	0.403686	COMMD6	protein_coding
ENSG00000131504.15	937.96	-0.20698	0.123305	-1.6786	0.0932297	0.403686	DIAPH1	protein_coding
ENSG00000164967.9	97.8719	-0.389568	0.232247	-1.67739	0.0934665	0.404153	RPP25L	protein_coding
ENSG00000233476.3	28.7848	-0.656729	0.391692	-1.67665	0.0936112	0.404651	EEF1A1P6	processed_pseudogene
ENSG00000114491.13	209.277	-0.277582	0.165621	-1.67601	0.0937371	0.404815	UMPS	protein_coding
ENSG00000149823.8	325.362	-0.258762	0.154387	-1.67607	0.0937253	0.404815	VPS51	protein_coding
ENSG00000137801.10	12157.9	-0.657243	0.392189	-1.67583	0.0937708	0.404834	THBS1	protein_coding
ENSG00000090971.4	161.316	-0.313881	0.187408	-1.67486	0.0939623	0.405204	NAT14	protein_coding
ENSG00000239789.5	49.4631	-0.476493	0.28465	-1.67396	0.0941384	0.405533	MRPS17	protein_coding
ENSG00000204519.10	48.1461	-0.489801	0.292727	-1.67324	0.0942809	0.405544	ZNF551	protein_coding
ENSG00000181619.11	80.9316	-0.457208	0.273207	-1.67349	0.0942313	0.405544	GPR135	protein_coding
ENSG00000075218.18	121.141	-0.404667	0.241908	-1.67281	0.0943641	0.405544	GTSE1	protein_coding
ENSG00000102119.10	345.849	-0.276312	0.165097	-1.67363	0.0942034	0.405544	EMD	protein_coding
ENSG00000003249.13	18.3605	-0.787148	0.470833	-1.67182	0.09456	0.405829	DBNDD1	protein_coding
ENSG00000267575.6	46.3149	-0.508903	0.304602	-1.67072	0.0947775	0.406383	AC006504.5	lincRNA
ENSG00000146733.13	260.426	-0.275103	0.164736	-1.66997	0.0949259	0.40664	PSPH	protein_coding
ENSG00000134825.15	335.962	-0.27095	0.162226	-1.6702	0.0948798	0.40664	TMEM258	protein_coding
ENSG00000204220.11	264.116	-0.276337	0.165564	-1.66906	0.0951053	0.407124	PFDN6	protein_coding
ENSG00000168781.21	58.5059	-0.442092	0.264982	-1.66839	0.0952392	0.407206	PPIP5K1	protein_coding
ENSG00000130695.14	154.674	-0.311671	0.186824	-1.66826	0.0952645	0.407206	CEP85	protein_coding
ENSG00000104824.16	1149.74	-0.204045	0.12231	-1.66826	0.0952642	0.407206	HNRNPL	protein_coding
ENSG00000091732.15	219.545	-0.292737	0.175561	-1.66744	0.0954272	0.407648	ZC3HC1	protein_coding
ENSG00000146530.11	15.8078	-0.87604	0.525762	-1.66623	0.0956683	0.407768	VWDE	protein_coding
ENSG00000131797.12	44.1472	-0.563699	0.338363	-1.66596	0.0957211	0.407768	CLUHP3	transcribed_unprocessed_pseudogene
ENSG00000178307.9	170.904	-0.310961	0.186625	-1.66624	0.0956663	0.407768	TMEM11	protein_coding
ENSG00000182963.9	289.389	-0.254752	0.152891	-1.66623	0.0956667	0.407768	GJC1	protein_coding
ENSG00000103423.13	455.254	-0.235724	0.141482	-1.66611	0.0956919	0.407768	DNAJA3	protein_coding
ENSG00000197894.10	1116.53	-0.194357	0.116615	-1.66665	0.0955841	0.407768	ADH5	protein_coding
ENSG00000006453.13	23.1473	-0.704125	0.422942	-1.66483	0.0959475	0.408499	BAIAP2L1	protein_coding
ENSG00000269069.1	6.51028	-1.30943	0.786738	-1.66438	0.0960362	0.408605	AC007842.1	processed_pseudogene
ENSG00000175634.14	193.889	-0.293109	0.176157	-1.66391	0.0961313	0.408884	RPS6KB2	protein_coding
ENSG00000119650.12	138.372	-0.334357	0.20103	-1.66322	0.0962691	0.409344	IFT43	protein_coding
ENSG00000151552.11	221.102	-0.270656	0.162753	-1.66298	0.0963161	0.409418	QDPR	protein_coding
ENSG00000178078.11	11.1142	-1.00068	0.601913	-1.66249	0.0964145	0.409584	STAP2	protein_coding
ENSG00000273466.1	8.32758	-1.13829	0.685093	-1.66151	0.0966116	0.410042	AC012510.1	antisense_RNA
ENSG00000184378.2	23.194	-0.709994	0.427494	-1.66083	0.0967479	0.41039	ACTRT3	protein_coding
ENSG00000159210.9	315.45	-0.250831	0.15103	-1.6608	0.0967531	0.41039	SNF8	protein_coding
ENSG00000020256.19	112.286	-0.349714	0.210609	-1.66049	0.0968158	0.41053	ZFP64	protein_coding
ENSG00000105171.9	195.429	-0.298882	0.180112	-1.65943	0.0970299	0.411312	POP4	protein_coding
ENSG00000261061.1	30.9267	-0.59994	0.361693	-1.6587	0.0971759	0.411678	AC092718.4	sense_intronic
ENSG00000161956.12	171.21	-0.319659	0.192746	-1.65844	0.0972279	0.411771	SENP3	protein_coding
ENSG00000196449.3	190.383	-0.314642	0.189884	-1.65702	0.0975154	0.412466	YRDC	protein_coding
ENSG00000251493.4	479.91	-0.251098	0.151676	-1.65549	0.0978253	0.413286	FOXD1	protein_coding
ENSG00000116133.11	207.664	-0.289332	0.17497	-1.65361	0.0982073	0.41414	DHCR24	protein_coding
ENSG00000135966.12	369.691	-0.249975	0.151241	-1.65283	0.0983648	0.41455	TGFBRAP1	protein_coding
ENSG00000184216.13	1127.02	-0.217254	0.131476	-1.65243	0.0984475	0.414645	IRAK1	protein_coding
ENSG00000139410.14	95.1069	-0.378178	0.229057	-1.65102	0.0987341	0.414966	SDSL	protein_coding
ENSG00000184428.12	96.7569	-0.376229	0.227813	-1.65148	0.0986398	0.414966	TOP1MT	protein_coding
ENSG00000099817.11	795.537	-0.211698	0.128197	-1.65134	0.0986685	0.414966	POLR2E	protein_coding
ENSG00000043143.20	611.781	-0.227124	0.137651	-1.65	0.0989424	0.415336	JADE2	protein_coding
ENSG00000120437.8	138.529	-0.317999	0.192829	-1.64912	0.0991221	0.415458	ACAT2	protein_coding
ENSG00000183597.15	174.847	-0.305548	0.185236	-1.64951	0.0990432	0.415458	TANGO2	protein_coding
ENSG00000270069.1	176.414	-0.298674	0.18121	-1.64822	0.0993067	0.415979	MIR222HG	lincRNA
ENSG00000104889.5	149.211	-0.389685	0.236473	-1.6479	0.0993732	0.416131	RNASEH2A	protein_coding
ENSG00000165917.9	82.8298	-0.383344	0.232805	-1.64663	0.0996345	0.416341	RAPSN	protein_coding
ENSG00000188010.12	67.2298	-0.44003	0.267292	-1.64625	0.0997115	0.416366	MORN2	protein_coding
ENSG00000162066.14	103.176	-0.359895	0.218627	-1.64616	0.0997312	0.416366	AMDHD2	protein_coding
ENSG00000077463.14	147.556	-0.30897	0.187689	-1.64618	0.0997264	0.416366	SIRT6	protein_coding
ENSG00000243742.5	14.394	-0.890733	0.541509	-1.64491	0.0999888	0.41682	RPLP0P2	transcribed_processed_pseudogene
ENSG00000213420.7	20.5945	-0.702728	0.427089	-1.64539	0.0998895	0.41682	GPC2	protein_coding
ENSG00000118096.7	172.889	-0.297709	0.180987	-1.64492	0.0999866	0.41682	IFT46	protein_coding
ENSG00000168612.4	73.6845	-0.397359	0.241844	-1.64304	0.100375	0.417919	ZSWIM1	protein_coding
ENSG00000081177.18	110.853	-0.345299	0.210159	-1.64304	0.100376	0.417919	EXD2	protein_coding
ENSG00000143612.19	1169.1	-0.220574	0.134267	-1.6428	0.100424	0.417995	C1orf43	protein_coding
ENSG00000225663.7	457.023	-0.244474	0.148836	-1.64257	0.100471	0.418065	MCRIP1	protein_coding
ENSG00000178537.9	174.595	-0.299997	0.182835	-1.64081	0.100837	0.418954	SLC25A20	protein_coding
ENSG00000131941.7	29.7355	-0.601563	0.366919	-1.6395	0.101109	0.419497	RHPN2	protein_coding
ENSG00000076248.10	209.96	-0.286999	0.175136	-1.63872	0.101271	0.419497	UNG	protein_coding
ENSG00000198841.3	94.8229	-0.380157	0.23213	-1.63769	0.101487	0.419781	KTI12	protein_coding
ENSG00000104884.14	423.34	-0.263965	0.161163	-1.63788	0.101447	0.419781	ERCC2	protein_coding
ENSG00000198431.15	3445.61	-0.214054	0.130719	-1.63752	0.101523	0.419781	TXNRD1	protein_coding
ENSG00000120802.13	490.95	-0.270723	0.165371	-1.63707	0.101616	0.419848	TMPO	protein_coding
ENSG00000164520.11	13.0248	-0.916201	0.560552	-1.63446	0.102162	0.420721	RAET1E	protein_coding
ENSG00000162878.12	20.3157	-0.699816	0.428146	-1.63452	0.102149	0.420721	PKDCC	protein_coding
ENSG00000124641.15	176.075	-0.313111	0.191471	-1.63529	0.101988	0.420721	MED20	protein_coding
ENSG00000105656.12	204	-0.298875	0.182941	-1.63372	0.102318	0.420721	ELL	protein_coding
ENSG00000079616.12	246.638	-0.297506	0.182106	-1.6337	0.102323	0.420721	KIF22	protein_coding
ENSG00000107874.10	327.431	-0.238059	0.145638	-1.6346	0.102134	0.420721	CUEDC2	protein_coding
ENSG00000184990.12	216.019	-0.281389	0.172276	-1.63336	0.102394	0.420863	SIVA1	protein_coding
ENSG00000166189.7	216.7	-0.271875	0.166614	-1.63176	0.102729	0.42136	HPS6	protein_coding
ENSG00000137970.7	47.6826	-0.470428	0.28849	-1.63066	0.102963	0.421842	RPL7P9	processed_pseudogene
ENSG00000106610.14	111.113	-0.34934	0.214459	-1.62894	0.103326	0.42275	STAG3L4	transcribed_unprocessed_pseudogene
ENSG00000169247.11	27.7199	-0.622693	0.382334	-1.62866	0.103384	0.422792	SH3TC2	protein_coding
ENSG00000166595.11	298.557	-0.27171	0.16688	-1.62818	0.103487	0.42296	FAM96B	protein_coding
ENSG00000276043.4	218.102	-0.306121	0.188107	-1.62738	0.103657	0.423277	UHRF1	protein_coding
ENSG00000147140.15	2689.46	-0.187611	0.115308	-1.62703	0.10373	0.423326	NONO	protein_coding
ENSG00000178464.6	24.0341	-0.702856	0.432051	-1.62679	0.103782	0.423378	RPL10P16	processed_pseudogene
ENSG00000109113.19	938.878	-0.215249	0.132324	-1.62669	0.103804	0.423378	RAB34	protein_coding
ENSG00000172757.12	6006.35	-0.200625	0.123467	-1.62493	0.104177	0.424525	CFL1	protein_coding
ENSG00000151131.10	86.8522	-0.395772	0.244109	-1.62129	0.104955	0.426539	C12orf45	protein_coding
ENSG00000142444.6	104.015	-0.347174	0.21415	-1.62117	0.104981	0.426539	TIMM29	protein_coding
ENSG00000169594.13	106.598	-0.354504	0.218736	-1.62069	0.105084	0.426669	BNC1	protein_coding
ENSG00000106992.17	125.798	-0.334459	0.206524	-1.61947	0.105347	0.426779	AK1	protein_coding
ENSG00000042753.11	633.219	-0.220453	0.136123	-1.61952	0.105336	0.426779	AP2S1	protein_coding
ENSG00000114923.16	46.6073	-0.47978	0.296473	-1.61829	0.105599	0.42704	SLC4A3	protein_coding
ENSG00000128309.16	92.3695	-0.397104	0.245355	-1.61849	0.105557	0.42704	MPST	protein_coding
ENSG00000028310.17	314.175	-0.244883	0.151315	-1.61836	0.105585	0.42704	BRD9	protein_coding
ENSG00000154917.10	9.91146	-1.00902	0.623569	-1.61814	0.105633	0.42705	RAB6B	protein_coding
ENSG00000167325.14	767.841	-0.227653	0.140747	-1.61746	0.105779	0.427515	RRM1	protein_coding
ENSG00000213057.5	10.0727	-1.04483	0.646229	-1.61682	0.105918	0.427575	C1orf220	lincRNA
ENSG00000092199.17	2621.49	-0.186175	0.115134	-1.61702	0.105873	0.427575	HNRNPC	protein_coding
ENSG00000283341.1	7.74788	-1.21459	0.751414	-1.61641	0.106006	0.427805	AC068205.2	processed_transcript
ENSG00000198780.11	10.1356	-1.03885	0.642953	-1.61574	0.10615	0.428056	FAM169A	protein_coding
ENSG00000187098.14	84.9097	-0.413621	0.256069	-1.61528	0.106251	0.428169	MITF	protein_coding
ENSG00000123685.8	29.827	-0.605841	0.375252	-1.61449	0.106421	0.428261	BATF3	protein_coding
ENSG00000117525.13	1320.28	-0.57249	0.354658	-1.6142	0.106483	0.428261	F3	protein_coding
ENSG00000179271.2	386.585	-0.27473	0.17017	-1.61445	0.106431	0.428261	GADD45GIP1	protein_coding
ENSG00000175550.7	1353.92	-0.206087	0.127635	-1.61466	0.106385	0.428261	DRAP1	protein_coding
ENSG00000102172.15	899.522	-0.21052	0.130489	-1.61332	0.106676	0.428754	SMS	protein_coding
ENSG00000177374.12	19.5976	-0.781408	0.484851	-1.61165	0.107039	0.42909	HIC1	protein_coding
ENSG00000115325.13	174.416	-0.290691	0.180265	-1.61258	0.106836	0.42909	DOK1	protein_coding
ENSG00000102302.7	207.317	-0.264868	0.164294	-1.61216	0.106927	0.42909	FGD1	protein_coding
ENSG00000006062.14	89.1389	-0.410038	0.25449	-1.61122	0.107132	0.429338	MAP3K14	protein_coding
ENSG00000116874.11	93.0727	-0.357489	0.222134	-1.60934	0.107542	0.430199	WARS2	protein_coding
ENSG00000125352.5	89.8927	-0.356832	0.22174	-1.60923	0.107565	0.430199	RNF113A	protein_coding
ENSG00000261067.7	7.10047	-1.17518	0.730693	-1.60832	0.107766	0.430877	AC109460.3	processed_transcript
ENSG00000167468.16	1449.98	-0.205711	0.12799	-1.60724	0.108001	0.431443	GPX4	protein_coding
ENSG00000158552.12	148.825	-0.331696	0.206537	-1.60599	0.108277	0.432169	ZFAND2B	protein_coding
ENSG00000180053.7	27.3251	-0.622265	0.38779	-1.60464	0.108572	0.43297	NKX2-6	protein_coding
ENSG00000130958.11	131.477	-0.314967	0.196252	-1.60491	0.108514	0.43297	SLC35D2	protein_coding
ENSG00000186575.17	545.492	-0.217164	0.135331	-1.60468	0.108564	0.43297	NF2	protein_coding
ENSG00000121716.20	24.7215	-0.631702	0.393723	-1.60443	0.108618	0.43303	PILRB	protein_coding
ENSG00000196756.11	77.9058	-0.421221	0.262808	-1.60277	0.108986	0.433757	SNHG17	processed_transcript
ENSG00000018610.13	105.063	-0.361395	0.225579	-1.60208	0.109138	0.434099	CXorf56	protein_coding
ENSG00000100216.5	380.892	-0.254873	0.159156	-1.60141	0.109287	0.434469	TOMM22	protein_coding
ENSG00000184584.12	266.824	-0.248897	0.155427	-1.60137	0.109294	0.434469	TMEM173	protein_coding
ENSG00000144285.18	10.0175	-1.06152	0.66345	-1.6	0.109599	0.434896	SCN1A	protein_coding
ENSG00000267100.1	54.9629	-0.444353	0.277866	-1.59916	0.109784	0.434896	ILF3-AS1	lincRNA
ENSG00000176700.19	77.8643	-0.381944	0.238861	-1.59902	0.109816	0.434896	SCAND2P	transcribed_unprocessed_pseudogene
ENSG00000165724.5	157.659	-0.303747	0.189838	-1.60003	0.109592	0.434896	ZMYND19	protein_coding
ENSG00000175197.11	241.383	-0.299444	0.187222	-1.5994	0.109731	0.434896	DDIT3	protein_coding
ENSG00000099795.6	364.607	-0.246193	0.153862	-1.60009	0.109579	0.434896	NDUFB7	protein_coding
ENSG00000127804.12	251.645	-0.261268	0.163448	-1.59848	0.109937	0.434994	METTL16	protein_coding
ENSG00000213719.8	3066.42	-0.205532	0.128599	-1.59825	0.109988	0.434994	CLIC1	protein_coding
ENSG00000131470.14	113.976	-0.384518	0.240619	-1.59803	0.110035	0.435033	PSMC3IP	protein_coding
ENSG00000132376.19	152.262	-0.300838	0.188337	-1.59734	0.11019	0.435396	INPP5K	protein_coding
ENSG00000279738.1	10.508	-0.950663	0.595725	-1.59581	0.110532	0.436152	AL022311.1	sense_overlapping
ENSG00000116212.14	325.258	-0.257712	0.161558	-1.59517	0.110675	0.436152	LRRC42	protein_coding
ENSG00000249115.8	101.77	-0.360164	0.226041	-1.59335	0.111081	0.437163	HAUS5	protein_coding
ENSG00000105254.11	581.626	-0.229284	0.143944	-1.59287	0.111189	0.437339	TBCB	protein_coding
ENSG00000166619.12	496.395	-0.227906	0.143181	-1.59174	0.111444	0.437759	BLCAP	protein_coding
ENSG00000161958.10	66.9626	-0.402053	0.252687	-1.59111	0.111585	0.437953	FGF11	protein_coding
ENSG00000173207.12	233.319	-0.297798	0.187171	-1.59105	0.111599	0.437953	CKS1B	protein_coding
ENSG00000250182.3	12.3322	-0.895568	0.563196	-1.59015	0.1118	0.438521	EEF1A1P13	processed_pseudogene
ENSG00000167333.12	120.75	-0.329524	0.207364	-1.58911	0.112036	0.439004	TRIM68	protein_coding
ENSG00000117419.14	318.128	-0.253374	0.159434	-1.58921	0.112013	0.439004	ERI3	protein_coding
ENSG00000265354.3	411.954	-0.234716	0.147806	-1.58801	0.112284	0.439518	TIMM23	protein_coding
ENSG00000166224.16	553.063	-0.212021	0.133526	-1.58786	0.112317	0.439522	SGPL1	protein_coding
ENSG00000094880.10	267.407	-0.255115	0.160768	-1.58685	0.112546	0.440169	CDC23	protein_coding
ENSG00000160993.3	107.948	-0.3333	0.210099	-1.5864	0.11265	0.440218	ALKBH4	protein_coding
ENSG00000172315.5	159.191	-0.288397	0.181797	-1.58637	0.112655	0.440218	TP53RK	protein_coding
ENSG00000165819.11	313.938	-0.263467	0.166059	-1.58658	0.112607	0.440218	METTL3	protein_coding
ENSG00000197948.10	169.924	-0.280827	0.177093	-1.58576	0.112793	0.44051	FCHSD1	protein_coding
ENSG00000189376.11	30.2763	-0.562158	0.354895	-1.58401	0.113191	0.441565	C8orf76	protein_coding
ENSG00000128581.15	184.144	-0.272949	0.172306	-1.5841	0.113171	0.441565	IFT22	protein_coding
ENSG00000103550.13	163.895	-0.28312	0.178801	-1.58344	0.113321	0.441696	KNOP1	protein_coding
ENSG00000232388.4	92.6821	-0.356003	0.224942	-1.58265	0.113502	0.442028	SMIM26	protein_coding
ENSG00000149480.6	825.638	-0.201239	0.12722	-1.58181	0.113692	0.442432	MTA2	protein_coding
ENSG00000049759.17	686.784	-0.200774	0.12693	-1.58177	0.113702	0.442432	NEDD4L	protein_coding
ENSG00000215030.5	35.481	-0.549044	0.347173	-1.58147	0.11377	0.442546	AC073621.1	processed_pseudogene
ENSG00000176340.3	494.632	-0.235757	0.149085	-1.58136	0.113796	0.442546	COX8A	protein_coding
ENSG00000213626.11	36.7937	-0.530715	0.335766	-1.58061	0.113967	0.442925	LBH	protein_coding
ENSG00000204439.3	268.768	-0.250146	0.158249	-1.5807	0.113946	0.442925	C6orf47	protein_coding
ENSG00000166226.12	1314.34	-0.184372	0.11668	-1.58015	0.114072	0.443121	CCT2	protein_coding
ENSG00000140990.14	372.723	-0.245386	0.155417	-1.57889	0.114361	0.443837	NDUFB10	protein_coding
ENSG00000232472.1	17.8115	-0.726366	0.46064	-1.57686	0.114827	0.444427	EEF1B2P3	processed_pseudogene
ENSG00000119335.16	2202.83	-0.181407	0.115079	-1.57638	0.114939	0.44461	SET	protein_coding
ENSG00000081791.8	445.841	-0.232911	0.14777	-1.57617	0.114986	0.444667	KIAA0141	protein_coding
ENSG00000136960.12	249.791	-0.293735	0.18638	-1.576	0.115026	0.444697	ENPP2	protein_coding
ENSG00000106560.10	17.1435	-0.794246	0.504455	-1.57446	0.115381	0.445945	GIMAP2	protein_coding
ENSG00000225200.2	12.0067	-0.929219	0.590356	-1.574	0.115488	0.445984	AC246787.1	processed_pseudogene
ENSG00000088682.13	217.75	-0.277026	0.176133	-1.57282	0.11576	0.446536	COQ9	protein_coding
ENSG00000130770.17	427.605	-0.220796	0.140369	-1.57296	0.115728	0.446536	ATPIF1	protein_coding
ENSG00000276141.4	21.2657	-0.682587	0.434205	-1.57204	0.115942	0.446868	WHAMMP3	transcribed_unprocessed_pseudogene
ENSG00000167118.10	361.331	-0.255355	0.162423	-1.57216	0.115913	0.446868	URM1	protein_coding
ENSG00000115541.10	320.636	-0.260166	0.165591	-1.57113	0.116152	0.447005	HSPE1	protein_coding
ENSG00000154518.9	850.914	-0.200039	0.12734	-1.5709	0.116206	0.447005	ATP5G3	protein_coding
ENSG00000141522.11	2452.23	-0.192141	0.122415	-1.56958	0.116512	0.448059	ARHGDIA	protein_coding
ENSG00000100300.17	674.487	-0.222343	0.141673	-1.56941	0.116553	0.448091	TSPO	protein_coding
ENSG00000149269.9	429.625	-0.224031	0.14282	-1.56862	0.116736	0.448544	PAK1	protein_coding
ENSG00000164112.12	13.4262	-0.84645	0.539921	-1.56773	0.116945	0.448846	TMEM155	protein_coding
ENSG00000167034.9	136.917	-0.306568	0.195546	-1.56775	0.116938	0.448846	NKX3-1	protein_coding
ENSG00000198331.10	73.629	-0.383708	0.245068	-1.56572	0.117414	0.448969	HYLS1	protein_coding
ENSG00000123975.4	221.219	-0.276115	0.176183	-1.56721	0.117066	0.448969	CKS2	protein_coding
ENSG00000087206.16	223.836	-0.255439	0.163007	-1.56704	0.117105	0.448969	UIMC1	protein_coding
ENSG00000128654.13	261.895	-0.245497	0.156692	-1.56675	0.117173	0.448969	MTX2	protein_coding
ENSG00000187446.11	787.423	-0.206364	0.131819	-1.5655	0.117465	0.448969	CHP1	protein_coding
ENSG00000113578.17	44.0623	-0.512942	0.328055	-1.56359	0.117915	0.449578	FGF1	protein_coding
ENSG00000115286.19	221.041	-0.268761	0.171915	-1.56334	0.117973	0.449578	NDUFS7	protein_coding
ENSG00000132600.16	206.54	-0.259241	0.165728	-1.56426	0.117758	0.449578	PRMT7	protein_coding
ENSG00000086730.16	7.71068	-1.17726	0.753311	-1.56278	0.118104	0.449614	LAT2	protein_coding
ENSG00000225264.3	8.77427	-1.04409	0.668138	-1.56269	0.118126	0.449614	ZNRF2P2	transcribed_processed_pseudogene
ENSG00000100711.13	183.633	-0.268582	0.171867	-1.56273	0.118116	0.449614	ZFYVE21	protein_coding
ENSG00000116221.15	480.798	-0.225834	0.144528	-1.56257	0.118155	0.449614	MRPL37	protein_coding
ENSG00000167461.11	458.109	-0.215125	0.137641	-1.56295	0.118065	0.449614	RAB8A	protein_coding
ENSG00000185904.11	57.3717	-0.429223	0.27492	-1.56127	0.11846	0.450529	LINC00839	lincRNA
ENSG00000184047.16	95.2047	-0.375471	0.240537	-1.56097	0.118531	0.450674	DIABLO	protein_coding
ENSG00000105341.18	230.634	-0.264574	0.169563	-1.56033	0.118683	0.451	DMAC2	protein_coding
ENSG00000119986.6	122.198	-0.324983	0.208302	-1.56015	0.118723	0.451031	AVPI1	protein_coding
ENSG00000085999.11	63.9591	-0.506773	0.325012	-1.55925	0.118938	0.451599	RAD54L	protein_coding
ENSG00000010165.19	385.664	-0.252217	0.161743	-1.55937	0.118909	0.451599	METTL13	protein_coding
ENSG00000167528.12	60.1305	-0.42203	0.270813	-1.55838	0.119144	0.452006	ZNF641	protein_coding
ENSG00000126778.8	373.865	-0.23492	0.150815	-1.55767	0.119312	0.45232	SIX1	protein_coding
ENSG00000126267.8	674.161	-0.212589	0.136495	-1.55748	0.119356	0.45232	COX6B1	protein_coding
ENSG00000100568.10	745.565	-0.196505	0.126169	-1.55748	0.119358	0.45232	VTI1B	protein_coding
ENSG00000136045.11	521.701	-0.207343	0.13315	-1.55721	0.119419	0.45243	PWP1	protein_coding
ENSG00000240184.6	673.884	-0.211719	0.135979	-1.55699	0.119472	0.452506	PCDHGC3	protein_coding
ENSG00000170312.15	267.213	-0.336446	0.216123	-1.55673	0.119534	0.452614	CDK1	protein_coding
ENSG00000138435.15	28.1932	-0.641964	0.412622	-1.55582	0.119752	0.452901	CHRNA1	protein_coding
ENSG00000076067.12	550.004	-0.22867	0.14702	-1.55536	0.119859	0.453071	RBMS2	protein_coding
ENSG00000108389.9	371.47	-0.240733	0.154843	-1.55468	0.120021	0.453465	MTMR4	protein_coding
ENSG00000109445.10	239.424	-0.262194	0.168684	-1.55435	0.120101	0.453642	ZNF330	protein_coding
ENSG00000169252.5	49.6576	-0.529684	0.341104	-1.55285	0.120459	0.454502	ADRB2	protein_coding
ENSG00000119431.9	40.0681	-0.494671	0.318646	-1.55242	0.120563	0.454502	HDHD3	protein_coding
ENSG00000178449.8	92.5032	-0.359802	0.23185	-1.55188	0.120692	0.454502	COX14	protein_coding
ENSG00000125450.10	286.863	-0.250497	0.161326	-1.55274	0.120486	0.454502	NUP85	protein_coding
ENSG00000187189.10	375.697	-0.230385	0.148406	-1.5524	0.120567	0.454502	TSPYL4	protein_coding
ENSG00000100353.17	1511.26	-0.197876	0.127495	-1.55203	0.120655	0.454502	EIF3D	protein_coding
ENSG00000075142.13	800.573	-0.190963	0.123064	-1.55174	0.120724	0.454502	SRI	protein_coding
ENSG00000137807.13	301.351	-0.324937	0.209511	-1.55093	0.120918	0.454859	KIF23	protein_coding
ENSG00000234797.5	31.6606	-0.543555	0.350762	-1.54964	0.121227	0.455527	RPS3AP6	processed_pseudogene
ENSG00000138161.13	14.0261	-0.800734	0.517683	-1.54676	0.12192	0.457017	CUZD1	protein_coding
ENSG00000141570.10	67.222	-0.404473	0.261515	-1.54666	0.121946	0.457017	CBX8	protein_coding
ENSG00000253161.5	48.2152	-0.467213	0.302132	-1.54639	0.122011	0.457101	LINC01605	lincRNA
ENSG00000104983.8	32.2489	-0.541109	0.350036	-1.54587	0.122137	0.457211	CCDC61	protein_coding
ENSG00000110844.13	141.209	-0.314939	0.203752	-1.5457	0.122178	0.457232	PRPF40B	protein_coding
ENSG00000131174.4	427.919	-0.23859	0.154531	-1.54397	0.122597	0.458301	COX7B	protein_coding
ENSG00000187514.16	2407.22	-0.177557	0.115053	-1.54326	0.122767	0.458564	PTMA	protein_coding
ENSG00000106153.12	2353.6	-0.203268	0.131728	-1.54308	0.122811	0.458604	CHCHD2	protein_coding
ENSG00000112759.16	194.86	-0.27571	0.178748	-1.54245	0.122964	0.458927	SLC29A1	protein_coding
ENSG00000198816.6	194.921	-0.263723	0.17119	-1.54053	0.123431	0.46005	ZNF358	protein_coding
ENSG00000165055.15	328.186	-0.230574	0.149666	-1.5406	0.123415	0.46005	METTL2B	protein_coding
ENSG00000079999.13	553.619	-0.209634	0.136115	-1.54013	0.123529	0.460291	KEAP1	protein_coding
ENSG00000106367.13	1064.2	-0.194523	0.126548	-1.53715	0.124258	0.461689	AP1S1	protein_coding
ENSG00000099385.11	245.006	-0.251911	0.164123	-1.53489	0.12481	0.462812	BCL7C	protein_coding
ENSG00000213593.9	505.191	-0.214099	0.139531	-1.53442	0.124927	0.462874	TMX2	protein_coding
ENSG00000196976.7	113.175	-0.33082	0.215659	-1.534	0.12503	0.463005	LAGE3	protein_coding
ENSG00000175137.10	466.381	-0.226727	0.147894	-1.53304	0.125266	0.463506	SH3BP5L	protein_coding
ENSG00000182544.8	251.48	-0.259741	0.16951	-1.53231	0.125445	0.463923	MFSD5	protein_coding
ENSG00000179431.6	329.836	-0.281698	0.183906	-1.53175	0.125584	0.464062	FJX1	protein_coding
ENSG00000005243.9	351.087	-0.240539	0.157035	-1.53175	0.125584	0.464062	COPZ2	protein_coding
ENSG00000143179.14	468.444	-0.22286	0.145483	-1.53187	0.125556	0.464062	UCK2	protein_coding
ENSG00000144647.5	88.156	-0.355815	0.232383	-1.53116	0.12573	0.46423	POMGNT2	protein_coding
ENSG00000150991.14	5905.09	-0.204228	0.133421	-1.53071	0.125842	0.464517	UBC	protein_coding
ENSG00000166526.16	318.2	-0.230889	0.150867	-1.53042	0.125913	0.464655	ZNF3	protein_coding
ENSG00000112996.10	191.248	-0.260395	0.170212	-1.52982	0.126061	0.465076	MRPS30	protein_coding
ENSG00000105248.15	118.172	-0.318896	0.208651	-1.52837	0.126421	0.465986	CCDC94	protein_coding
ENSG00000213337.8	30.65	-0.542035	0.35491	-1.52725	0.1267	0.466811	ANKRD39	protein_coding
ENSG00000137752.23	102.909	-0.372615	0.244137	-1.52625	0.126946	0.46722	CASP1	protein_coding
ENSG00000116584.17	780.91	-0.194971	0.127828	-1.52527	0.127193	0.467752	ARHGEF2	protein_coding
ENSG00000181991.15	219.663	-0.262264	0.172048	-1.52436	0.127418	0.467935	MRPS11	protein_coding
ENSG00000189306.10	272.095	-0.244315	0.160234	-1.52474	0.127325	0.467935	RRP7A	protein_coding
ENSG00000110107.8	611.805	-0.202785	0.13305	-1.52413	0.127477	0.467935	PRPF19	protein_coding
ENSG00000117450.13	2490.28	-0.187816	0.123229	-1.52413	0.127476	0.467935	PRDX1	protein_coding
ENSG00000103121.8	176.914	-0.282746	0.185685	-1.52272	0.127828	0.468715	CMC2	protein_coding
ENSG00000223482.7	136.995	-0.289605	0.19021	-1.52256	0.127869	0.468741	NUTM2A-AS1	antisense_RNA
ENSG00000112183.14	105.536	-0.339045	0.222956	-1.52068	0.12834	0.469722	RBM24	protein_coding
ENSG00000124659.6	139.386	-0.295624	0.194457	-1.52025	0.128448	0.469864	TBCC	protein_coding
ENSG00000149503.12	256.224	-0.27952	0.183915	-1.51983	0.128554	0.470004	INCENP	protein_coding
ENSG00000172590.18	255.532	-0.252329	0.166121	-1.51894	0.128777	0.470567	MRPL52	protein_coding
ENSG00000170222.11	59.1243	-0.411619	0.271096	-1.51835	0.128926	0.470864	ADPRM	protein_coding
ENSG00000204574.12	857.907	-0.187793	0.123703	-1.5181	0.12899	0.470904	ABCF1	protein_coding
ENSG00000120675.5	194.247	-0.268132	0.176715	-1.51732	0.129187	0.471317	DNAJC15	protein_coding
ENSG00000165501.16	103.622	-0.324383	0.213835	-1.51698	0.129273	0.471506	LRR1	protein_coding
ENSG00000182324.6	28.5664	-0.564609	0.372281	-1.51662	0.129362	0.471582	KCNJ14	protein_coding
ENSG00000120509.10	365.258	-0.249187	0.164437	-1.51539	0.129674	0.472468	PDZD11	protein_coding
ENSG00000228544.1	21.5939	-0.633576	0.418512	-1.51388	0.130057	0.472958	CCDC183-AS1	antisense_RNA
ENSG00000185608.8	157.027	-0.283346	0.1871	-1.51441	0.129921	0.472958	MRPL40	protein_coding
ENSG00000169857.7	130.076	-0.305209	0.201664	-1.51345	0.130164	0.473007	AVEN	protein_coding
ENSG00000140263.13	155.462	-0.2974	0.19649	-1.51357	0.130135	0.473007	SORD	protein_coding
ENSG00000174917.8	166.933	-0.289689	0.19148	-1.51289	0.130307	0.473237	C19orf70	protein_coding
ENSG00000205352.10	277.763	-0.249477	0.164925	-1.51267	0.130365	0.473237	PRR13	protein_coding
ENSG00000116478.11	378.238	-0.228187	0.150844	-1.51274	0.130346	0.473237	HDAC1	protein_coding
ENSG00000204564.11	76.8053	-0.361557	0.239075	-1.51232	0.130453	0.473433	C6orf136	protein_coding
ENSG00000141428.16	65.5296	-0.400866	0.265156	-1.51181	0.130582	0.47365	C18orf21	protein_coding
ENSG00000148835.10	28.2748	-0.559242	0.370225	-1.51054	0.130905	0.474447	TAF5	protein_coding
ENSG00000122386.10	69.1954	-0.377066	0.249591	-1.51074	0.130855	0.474447	ZNF205	protein_coding
ENSG00000173535.13	21.4128	-0.663876	0.439655	-1.50999	0.131046	0.47471	TNFRSF10C	protein_coding
ENSG00000064607.16	1105.37	-0.182624	0.121012	-1.50914	0.131263	0.475123	SUGP2	protein_coding
ENSG00000175691.8	31.1476	-0.530166	0.351614	-1.5078	0.131605	0.475985	ZNF77	protein_coding
ENSG00000111602.11	348.606	-0.241855	0.160441	-1.50744	0.131697	0.476069	TIMELESS	protein_coding
ENSG00000183779.6	197.867	-0.296598	0.196781	-1.50725	0.131748	0.476127	ZNF703	protein_coding
ENSG00000121653.11	87.6924	-0.339718	0.225463	-1.50676	0.131873	0.476368	MAPK8IP1	protein_coding
ENSG00000137198.9	38.1736	-0.49472	0.32848	-1.50609	0.132044	0.476576	GMPR	protein_coding
ENSG00000110200.8	139.054	-0.290785	0.193056	-1.50622	0.13201	0.476576	ANAPC15	protein_coding
ENSG00000122783.16	403.978	-0.215214	0.143081	-1.50415	0.132544	0.477753	C7orf49	protein_coding
ENSG00000137841.11	6.34724	-1.17042	0.778632	-1.50318	0.132794	0.478137	PLCB2	protein_coding
ENSG00000136828.18	18.0317	-0.764623	0.509101	-1.50191	0.133121	0.47888	RALGPS1	protein_coding
ENSG00000169021.5	530.989	-0.236824	0.157688	-1.50186	0.133134	0.47888	UQCRFS1	protein_coding
ENSG00000272977.1	26.4245	-0.596148	0.397036	-1.50149	0.133228	0.479092	AL008721.2	sense_intronic
ENSG00000110711.9	389.833	-0.21671	0.14441	-1.50066	0.133444	0.479619	AIP	protein_coding
ENSG00000011243.17	559.669	-0.224215	0.149441	-1.50036	0.133522	0.479775	AKAP8L	protein_coding
ENSG00000006744.18	528.698	-0.207029	0.138008	-1.50012	0.133583	0.479871	ELAC2	protein_coding
ENSG00000023734.10	1304.06	-0.190121	0.126776	-1.49966	0.133703	0.480052	STRAP	protein_coding
ENSG00000141391.13	34.3567	-0.504508	0.336484	-1.49935	0.133782	0.480085	PRELID3A	protein_coding
ENSG00000101003.9	102.944	-0.322654	0.215272	-1.49882	0.133921	0.480207	GINS1	protein_coding
ENSG00000102225.15	938.197	-0.187959	0.125396	-1.49892	0.133893	0.480207	CDK16	protein_coding
ENSG00000155275.18	68.4057	-0.381773	0.254947	-1.49746	0.134273	0.48063	TRMT44	protein_coding
ENSG00000214114.8	107.587	-0.32492	0.216918	-1.4979	0.13416	0.48063	MYCBP	protein_coding
ENSG00000010256.10	766.785	-0.207832	0.138776	-1.49761	0.134236	0.48063	UQCRC1	protein_coding
ENSG00000169258.6	129.131	-0.310968	0.207735	-1.49695	0.134407	0.480827	GPRIN1	protein_coding
ENSG00000138668.18	1418.64	-0.171045	0.114456	-1.49441	0.135068	0.48244	HNRNPD	protein_coding
ENSG00000272084.1	6.06667	-1.18554	0.793522	-1.49402	0.13517	0.48249	AL137127.1	3prime_overlapping_ncRNA
ENSG00000175324.9	196.721	-0.258176	0.17289	-1.49329	0.13536	0.482734	LSM1	protein_coding
ENSG00000165092.12	259.486	-0.273374	0.183175	-1.49242	0.135589	0.482803	ALDH1A1	protein_coding
ENSG00000169188.4	176.687	-0.266821	0.178856	-1.49182	0.135746	0.483046	APEX2	protein_coding
ENSG00000176894.9	27.9164	-0.596705	0.400107	-1.49136	0.135867	0.483292	PXMP2	protein_coding
ENSG00000088833.17	652.067	-0.197147	0.132245	-1.49077	0.136022	0.483606	NSFL1C	protein_coding
ENSG00000159556.9	23.0547	-0.607309	0.407549	-1.49015	0.136185	0.483978	ISL2	protein_coding
ENSG00000198464.13	132.974	-0.295794	0.198512	-1.49005	0.13621	0.483978	ZNF480	protein_coding
ENSG00000112130.16	168.64	-0.267425	0.179522	-1.48965	0.136317	0.483978	RNF8	protein_coding
ENSG00000166949.15	1174.67	-0.175258	0.117644	-1.48973	0.136295	0.483978	SMAD3	protein_coding
ENSG00000253731.2	11.4881	-0.86035	0.577789	-1.48904	0.136477	0.484159	PCDHGA6	protein_coding
ENSG00000214026.10	52.9915	-0.416113	0.279426	-1.48917	0.136442	0.484159	MRPL23	protein_coding
ENSG00000122861.15	4273.22	-0.160682	0.10795	-1.48848	0.136624	0.484159	PLAU	protein_coding
ENSG00000061794.12	358.162	-0.22129	0.148733	-1.48783	0.136795	0.484421	MRPS35	protein_coding
ENSG00000100162.14	27.2164	-0.596695	0.401298	-1.48691	0.137038	0.484434	CENPM	protein_coding
ENSG00000278970.1	158.927	-0.271751	0.182723	-1.48722	0.136955	0.484434	HEIH	TEC
ENSG00000163832.15	190.512	-0.262213	0.176368	-1.48673	0.137086	0.484434	ELP6	protein_coding
ENSG00000147400.8	359.961	-0.219541	0.147659	-1.48681	0.137066	0.484434	CETN2	protein_coding
ENSG00000018699.11	129.586	-0.288467	0.194079	-1.48634	0.13719	0.484502	TTC27	protein_coding
ENSG00000104904.12	3114.16	-0.188066	0.126642	-1.48502	0.137538	0.485235	OAZ1	protein_coding
ENSG00000111639.7	618.274	-0.214494	0.144526	-1.48413	0.137775	0.485822	MRPL51	protein_coding
ENSG00000138190.16	12.9941	-0.839346	0.566492	-1.48166	0.138432	0.486521	EXOC6	protein_coding
ENSG00000142544.6	38.6381	-0.472398	0.31871	-1.48222	0.138282	0.486521	CTU1	protein_coding
ENSG00000134569.9	146.092	-0.274009	0.184919	-1.48177	0.1384	0.486521	LRP4	protein_coding
ENSG00000073111.13	339.047	-0.246092	0.166089	-1.48169	0.138423	0.486521	MCM2	protein_coding
ENSG00000165792.17	222.533	-0.244592	0.165009	-1.4823	0.138261	0.486521	METTL17	protein_coding
ENSG00000115307.16	734.928	-0.191527	0.12919	-1.48252	0.138203	0.486521	AUP1	protein_coding
ENSG00000227502.2	14.0547	-0.797033	0.538356	-1.48049	0.138741	0.487485	LINC01268	lincRNA
ENSG00000276851.1	7.63998	-1.07682	0.727799	-1.47956	0.13899	0.487955	AC002401.4	lincRNA
ENSG00000148229.12	378.415	-0.227917	0.154058	-1.47942	0.139028	0.487955	POLE3	protein_coding
ENSG00000277559.1	15.548	-0.724986	0.490188	-1.479	0.139142	0.487971	AC018553.1	lincRNA
ENSG00000135314.12	20.5559	-0.68972	0.466451	-1.47866	0.139233	0.487971	KHDC1	protein_coding
ENSG00000130347.12	61.9374	-0.40312	0.272577	-1.47892	0.139162	0.487971	RTN4IP1	protein_coding
ENSG00000158793.13	171.325	-0.267245	0.180791	-1.4782	0.139355	0.487971	NIT1	protein_coding
ENSG00000138785.14	194.333	-0.248204	0.167887	-1.4784	0.139301	0.487971	INTS12	protein_coding
ENSG00000006451.7	737.343	-0.205832	0.139215	-1.47852	0.139269	0.487971	RALA	protein_coding
ENSG00000116096.5	157.017	-0.283935	0.192112	-1.47797	0.139417	0.487994	SPR	protein_coding
ENSG00000117519.15	1719.06	-0.172742	0.116938	-1.47722	0.139617	0.488325	CNN3	protein_coding
ENSG00000114405.10	52.4648	-0.448459	0.303712	-1.4766	0.139784	0.488659	C3orf14	protein_coding
ENSG00000233429.9	120.805	-0.327263	0.221626	-1.47665	0.139771	0.488659	HOTAIRM1	antisense_RNA
ENSG00000166451.13	135.811	-0.327194	0.221645	-1.47621	0.139887	0.488896	CENPN	protein_coding
ENSG00000158882.14	109.035	-0.321427	0.217766	-1.47602	0.13994	0.488956	TOMM40L	protein_coding
ENSG00000112877.7	30.3665	-0.528432	0.358086	-1.47571	0.140022	0.48902	CEP72	protein_coding
ENSG00000241837.6	166.181	-0.28089	0.190467	-1.47474	0.140282	0.489531	ATP5O	protein_coding
ENSG00000113068.9	392.858	-0.204738	0.138818	-1.47486	0.140249	0.489531	PFDN1	protein_coding
ENSG00000175213.2	93.0679	-0.377803	0.256263	-1.47428	0.140406	0.489596	ZNF408	protein_coding
ENSG00000114648.11	272.038	-0.229957	0.155962	-1.47444	0.140363	0.489596	KLHL18	protein_coding
ENSG00000105401.8	1354.39	-0.183415	0.124421	-1.47415	0.140442	0.489596	CDC37	protein_coding
ENSG00000236204.5	12.6955	-0.831596	0.564741	-1.47253	0.140879	0.490019	LINC01376	lincRNA
ENSG00000164615.4	309.612	-0.225179	0.152884	-1.47287	0.140785	0.490019	CAMLG	protein_coding
ENSG00000204231.10	565.881	-0.199336	0.135357	-1.47266	0.140842	0.490019	RXRB	protein_coding
ENSG00000266094.7	15.8915	-0.712333	0.483816	-1.47232	0.140934	0.490073	RASSF5	protein_coding
ENSG00000132879.13	20.7865	-0.635344	0.431891	-1.47107	0.141271	0.490608	FBXO44	protein_coding
ENSG00000062485.18	1070.5	-0.177073	0.120394	-1.47078	0.14135	0.490608	CS	protein_coding
ENSG00000148300.11	213.322	-0.257337	0.175216	-1.46869	0.141918	0.491511	REXO4	protein_coding
ENSG00000116353.15	127.239	-0.308282	0.209927	-1.46852	0.141963	0.491544	MECR	protein_coding
ENSG00000235944.8	17.2522	-0.69362	0.472531	-1.46788	0.142136	0.491658	ZNF815P	transcribed_unprocessed_pseudogene
ENSG00000169972.11	85.0816	-0.335945	0.228847	-1.46799	0.142107	0.491658	PUSL1	protein_coding
ENSG00000106462.10	229.717	-0.277376	0.188917	-1.46824	0.142038	0.491658	EZH2	protein_coding
ENSG00000165283.15	445.678	-0.221819	0.151159	-1.46746	0.142252	0.491927	STOML2	protein_coding
ENSG00000175182.14	61.2597	-0.391544	0.2669	-1.46701	0.142374	0.492114	FAM131A	protein_coding
ENSG00000156587.15	363.628	-0.232773	0.158702	-1.46673	0.142451	0.492245	UBE2L6	protein_coding
ENSG00000151892.14	7.35097	-1.21381	0.828046	-1.46588	0.142681	0.492796	GFRA1	protein_coding
ENSG00000105281.12	827.465	-0.184099	0.125629	-1.46542	0.142806	0.492961	SLC1A5	protein_coding
ENSG00000125351.11	123.878	-0.324065	0.221236	-1.46479	0.142978	0.493202	UPF3B	protein_coding
ENSG00000170954.11	44.8305	-0.446762	0.305437	-1.4627	0.143549	0.493314	ZNF415	protein_coding
ENSG00000167535.7	241.529	-0.236704	0.161731	-1.46357	0.143311	0.493314	CACNB3	protein_coding
ENSG00000244462.7	745.451	-0.208001	0.142107	-1.46369	0.143279	0.493314	RBM12	protein_coding
ENSG00000133612.18	542.653	-0.198364	0.135491	-1.46403	0.143185	0.493314	AGAP3	protein_coding
ENSG00000143398.19	1000.99	-0.19679	0.134574	-1.46232	0.143654	0.493314	PIP5K1A	protein_coding
ENSG00000099942.12	824.298	-0.190549	0.130303	-1.46236	0.143643	0.493314	CRKL	protein_coding
ENSG00000213339.8	231.706	-0.240691	0.164649	-1.46184	0.143785	0.493319	QTRT1	protein_coding
ENSG00000076928.17	565.423	-0.196662	0.134547	-1.46166	0.143834	0.493319	ARHGEF1	protein_coding
ENSG00000236603.2	9.73393	-0.932123	0.638083	-1.46082	0.144065	0.493499	RANP1	processed_pseudogene
ENSG00000133858.15	559.462	-0.222064	0.152009	-1.46086	0.144055	0.493499	ZFC3H1	protein_coding
ENSG00000174837.14	39.1892	-0.489371	0.335245	-1.45974	0.144362	0.494024	ADGRE1	protein_coding
ENSG00000107984.9	800.741	-0.585659	0.401404	-1.45903	0.144558	0.494328	DKK1	protein_coding
ENSG00000167515.10	172.163	-0.271941	0.186411	-1.45883	0.144612	0.494341	TRAPPC2L	protein_coding
ENSG00000158042.8	445.195	-0.211596	0.145088	-1.45839	0.144732	0.494341	MRPL17	protein_coding
ENSG00000162458.12	151.457	-0.303082	0.207845	-1.45821	0.144783	0.494363	FBLIM1	protein_coding
ENSG00000159079.18	90.7237	-0.324149	0.222463	-1.45709	0.145092	0.495047	C21orf59	protein_coding
ENSG00000129255.15	378.159	-0.221444	0.15199	-1.45696	0.145127	0.495047	MPDU1	protein_coding
ENSG00000123427.16	101.739	-0.35046	0.240699	-1.45601	0.145391	0.4957	EEF1AKMT3	protein_coding
ENSG00000139239.7	31.7946	-0.520529	0.357692	-1.45525	0.145601	0.495998	AC078814.1	processed_pseudogene
ENSG00000101452.14	130.967	-0.287086	0.197271	-1.45529	0.145588	0.495998	DHX35	protein_coding
ENSG00000142634.12	345.442	-0.222264	0.152768	-1.45491	0.145694	0.495998	EFHD2	protein_coding
ENSG00000129235.10	340.933	-0.214023	0.147082	-1.45512	0.145635	0.495998	TXNDC17	protein_coding
ENSG00000166173.10	764.012	-0.201172	0.138285	-1.45476	0.145734	0.496015	LARP6	protein_coding
ENSG00000143036.16	6.54673	-1.0874	0.748812	-1.45217	0.146456	0.497247	SLC44A3	protein_coding
ENSG00000171169.8	71.444	-0.36837	0.25367	-1.45216	0.146457	0.497247	NAIF1	protein_coding
ENSG00000049656.13	731.555	-0.19169	0.132029	-1.45188	0.146536	0.497392	CLPTM1L	protein_coding
ENSG00000278535.4	35.7835	-0.500012	0.344674	-1.45068	0.146869	0.498194	DHRS11	protein_coding
ENSG00000272398.5	1152.29	-0.262161	0.180737	-1.45051	0.146916	0.498194	CD24	protein_coding
ENSG00000279443.1	7.3694	-1.07331	0.740384	-1.44967	0.14715	0.498496	AL513497.1	TEC
ENSG00000006025.11	115.316	-0.30422	0.209954	-1.44899	0.147341	0.498756	OSBPL7	protein_coding
ENSG00000253341.1	18.2484	-0.666814	0.460425	-1.44826	0.147545	0.499222	AC115837.1	processed_pseudogene
ENSG00000228106.5	25.8958	-0.621781	0.429471	-1.44778	0.147678	0.499548	AL392172.1	lincRNA
ENSG00000140521.12	474.021	-0.196846	0.136058	-1.44678	0.147959	0.500009	POLG	protein_coding
ENSG00000170345.9	127.04	-0.368247	0.254585	-1.44646	0.148049	0.500192	FOS	protein_coding
ENSG00000117691.9	267.537	-0.230082	0.159136	-1.44582	0.148228	0.500674	NENF	protein_coding
ENSG00000056998.19	16.014	-0.778541	0.539181	-1.44393	0.148758	0.500813	GYG2	protein_coding
ENSG00000247092.6	25.4685	-0.5707	0.394879	-1.44525	0.148386	0.500813	SNHG10	antisense_RNA
ENSG00000180818.4	82.9604	-0.333502	0.230979	-1.44386	0.148777	0.500813	HOXC10	protein_coding
ENSG00000183578.6	104.102	-0.305979	0.211862	-1.44424	0.148672	0.500813	TNFAIP8L3	protein_coding
ENSG00000137404.14	126.971	-0.299965	0.207658	-1.44451	0.148594	0.500813	NRM	protein_coding
ENSG00000111775.2	291.546	-0.254738	0.176322	-1.44473	0.148534	0.500813	COX6A1	protein_coding
ENSG00000107175.11	426.23	-0.208927	0.144676	-1.44411	0.148708	0.500813	CREB3	protein_coding
ENSG00000087302.8	625.519	-0.187893	0.130023	-1.44507	0.148437	0.500813	C14orf166	protein_coding
ENSG00000148337.20	680.91	-0.208376	0.144349	-1.44355	0.148865	0.500862	CIZ1	protein_coding
ENSG00000149600.11	265.275	-0.245359	0.170155	-1.44197	0.149311	0.501631	COMMD7	protein_coding
ENSG00000096696.13	136.703	-0.321295	0.22293	-1.44124	0.149518	0.502158	DSP	protein_coding
ENSG00000130052.13	74.8569	-0.356232	0.247347	-1.44021	0.149808	0.502689	STARD8	protein_coding
ENSG00000226608.3	13.1241	-0.766071	0.532275	-1.43924	0.150083	0.503047	FTLP3	processed_pseudogene
ENSG00000129810.14	34.6294	-0.566648	0.393831	-1.43881	0.150204	0.503047	SGO1	protein_coding
ENSG00000175581.13	107.673	-0.313352	0.217806	-1.43868	0.150242	0.503047	MRPL48	protein_coding
ENSG00000184992.10	113.976	-0.294421	0.204666	-1.43855	0.150279	0.503047	BRI3BP	protein_coding
ENSG00000213918.10	252.003	-0.244205	0.169736	-1.43874	0.150225	0.503047	DNASE1	protein_coding
ENSG00000104907.12	257.919	-0.235423	0.163852	-1.43681	0.150773	0.504006	TRMT1	protein_coding
ENSG00000089220.4	1027.53	-0.188714	0.131333	-1.43692	0.150741	0.504006	PEBP1	protein_coding
ENSG00000121361.3	31.1274	-0.534843	0.372345	-1.43642	0.150883	0.50409	KCNJ8	protein_coding
ENSG00000251474.6	75.731	-0.365462	0.254539	-1.43578	0.151066	0.504454	RPL32P3	transcribed_unprocessed_pseudogene
ENSG00000284024.1	29.1024	-0.554749	0.386968	-1.43358	0.151693	0.505813	AC069544.2	protein_coding
ENSG00000117748.9	381.947	-0.213069	0.148564	-1.43419	0.151518	0.505813	RPA2	protein_coding
ENSG00000131848.9	21.302	-0.664157	0.463449	-1.43308	0.151836	0.506169	ZSCAN5A	protein_coding
ENSG00000132763.14	72.0855	-0.357664	0.2497	-1.43237	0.152037	0.506595	MMACHC	protein_coding
ENSG00000198695.2	967.582	-0.182014	0.127137	-1.43164	0.152247	0.507049	MT-ND6	protein_coding
ENSG00000197872.11	14.285	-0.754533	0.52718	-1.43126	0.152355	0.507245	FAM49A	protein_coding
ENSG00000136819.15	393.089	-0.197669	0.13823	-1.43	0.152716	0.507998	C9orf78	protein_coding
ENSG00000220205.8	424.737	-0.20583	0.143978	-1.42959	0.152834	0.508146	VAMP2	protein_coding
ENSG00000215883.10	42.525	-0.443779	0.310682	-1.4284	0.153176	0.509036	CYB5RL	protein_coding
ENSG00000077157.21	142.171	-0.280498	0.196728	-1.42582	0.153921	0.510284	PPP1R12B	protein_coding
ENSG00000273038.2	273.568	-0.238067	0.166959	-1.4259	0.153897	0.510284	AL365203.3	lincRNA
ENSG00000167670.15	226.325	-0.269733	0.189273	-1.4251	0.154128	0.510744	CHAF1A	protein_coding
ENSG00000275832.4	424.366	-0.227497	0.159706	-1.42447	0.154309	0.510958	ARHGAP23	protein_coding
ENSG00000173163.10	122.8	-0.297076	0.208646	-1.42383	0.154497	0.511146	COMMD1	protein_coding
ENSG00000143549.19	3222.08	-0.16394	0.115192	-1.42319	0.154681	0.511394	TPM3	protein_coding
ENSG00000157014.10	290.459	-0.221967	0.156035	-1.42254	0.154869	0.511582	TATDN2	protein_coding
ENSG00000248905.8	129.438	-0.314532	0.221415	-1.42055	0.155447	0.511668	FMN1	protein_coding
ENSG00000131779.10	182.495	-0.264992	0.186555	-1.42045	0.155477	0.511668	PEX11B	protein_coding
ENSG00000116922.14	147.893	-0.263621	0.185587	-1.42047	0.155471	0.511668	C1orf109	protein_coding
ENSG00000164086.9	188.781	-0.257693	0.181337	-1.42107	0.155295	0.511668	DUSP7	protein_coding
ENSG00000152518.7	230.388	-0.241965	0.170276	-1.42102	0.155312	0.511668	ZFP36L2	protein_coding
ENSG00000139620.12	266.118	-0.223498	0.157182	-1.4219	0.155055	0.511668	KANSL2	protein_coding
ENSG00000093010.13	853.718	-0.190874	0.134207	-1.42223	0.154959	0.511668	COMT	protein_coding
[truncated: 61,238 more rows]
