# Supplementary material for: Small heat-shock protein HSPB3 promotes myogenesis by regulating the lamin B receptor
Source: Cell Death Dis. 2021 May 6;12(5):452. doi: 10.1038/s41419-021-03737-1 (PMC8102500; doi:10.1038/s41419-021-03737-1)
Supplement: Supplementary file 10 — Table S3 [file 41419_2021_3737_MOESM10_ESM.xlsx]

## Sheet: Table  - HSPB2 OE
cycling myoblasts overexpressing (OE) HSPB2 compared to cycling myoblasts overexpressing GFP
GencodeID	baseMean	log2FoldChange	lfcSE	stat	pvalue	padj	GeneSymbol	GeneType
ENSG00000100867.14	459.303	6.79797	0.445176	15.2703	1.20627e-52	1.65368e-48	DHRS2	protein_coding		highly significantly upregulated P < 1*10E-5				used for GO ontology
ENSG00000111331.12	2452.22	4.20604	0.284801	14.7683	2.34475e-49	1.60721e-45	OAS3	protein_coding		significantly upregulated genes P ≤ 0.01
ENSG00000154451.14	341.016	6.45361	0.491189	13.1388	1.97427e-39	9.02174e-36	GBP5	protein_coding		highly significantly downregulated P < 1*10E-5
ENSG00000157601.13	1228.33	5.36575	0.451362	11.8879	1.36786e-32	4.688e-29	MX1	protein_coding		significantly downregulated genes P≤ 0.01
ENSG00000119917.13	2271.17	3.33884	0.293145	11.3897	4.70347e-30	1.07466e-26	IFIT3	protein_coding		non significantly deregulated genes
ENSG00000115267.5	495.362	3.24979	0.288154	11.278	1.68592e-29	3.30176e-26	IFIH1	protein_coding
ENSG00000130303.12	493.156	5.6272	0.50408	11.1633	6.16607e-29	1.05663e-25	BST2	protein_coding
ENSG00000119922.9	1888.85	3.51689	0.354993	9.90694	3.88372e-23	5.32419e-20	IFIT2	protein_coding
ENSG00000187608.8	1662.36	3.86492	0.393951	9.81065	1.01319e-22	1.16211e-19	ISG15	protein_coding
ENSG00000184979.9	326.824	4.36336	0.45032	9.68948	3.34226e-22	3.27279e-19	USP18	protein_coding
ENSG00000134321.11	181.038	6.48684	0.692197	9.37137	7.15971e-21	5.77367e-18	RSAD2	protein_coding
ENSG00000183486.12	329.791	4.96795	0.541918	9.16735	4.848e-20	3.69229e-17	MX2	protein_coding
ENSG00000163840.9	1526.32	2.57627	0.287905	8.94833	3.6091e-19	2.60406e-16	DTX3L	protein_coding
ENSG00000138642.14	666.839	2.69651	0.306134	8.80826	1.27108e-18	7.92057e-16	HERC6	protein_coding
ENSG00000135114.12	700.892	2.7589	0.314216	8.78028	1.63072e-18	9.3148e-16	OASL	protein_coding
ENSG00000140465.13	567.784	3.50775	0.401995	8.72587	2.64151e-18	1.4485e-15	CYP1A1	protein_coding
ENSG00000059378.12	703.649	2.88586	0.340572	8.47357	2.37991e-17	1.20838e-14	PARP12	protein_coding
ENSG00000068079.7	386.487	2.76996	0.328976	8.41994	3.76668e-17	1.72125e-14	IFI35	protein_coding
ENSG00000185507.19	291.878	2.90726	0.348755	8.3361	7.67795e-17	3.39539e-14	IRF7	protein_coding
ENSG00000111335.12	1367.44	3.94825	0.4777	8.26513	1.39543e-16	5.62647e-14	OAS2	protein_coding
ENSG00000169248.12	93.9325	8.02097	0.974397	8.23172	1.84539e-16	7.22815e-14	CXCL11	protein_coding
ENSG00000025708.13	122.182	4.06505	0.504181	8.06269	7.46359e-16	2.69259e-13	TYMP	protein_coding
ENSG00000133106.14	241.73	3.09779	0.39325	7.87739	3.34281e-15	1.09111e-12	EPSTI1	protein_coding
ENSG00000173193.13	2020.61	2.20832	0.28197	7.83176	4.81101e-15	1.49896e-12	PARP14	protein_coding
ENSG00000132109.9	438.458	2.33942	0.299663	7.80685	5.86336e-15	1.78624e-12	TRIM21	protein_coding
ENSG00000188313.12	926.632	2.37553	0.305258	7.78202	7.13728e-15	2.12706e-12	PLSCR1	protein_coding
ENSG00000187837.3	416.891	2.44708	0.318185	7.69074	1.46285e-14	4.26685e-12	HIST1H1C	protein_coding
ENSG00000135899.17	528.918	2.81107	0.368584	7.62667	2.40891e-14	6.73953e-12	SP110	protein_coding
ENSG00000173432.10	90.628	6.67688	0.902559	7.39772	1.38547e-13	3.49193e-11	SAA1	protein_coding
ENSG00000166592.11	56.8741	6.69342	0.905627	7.39093	1.45806e-13	3.56938e-11	RRAD	protein_coding
ENSG00000171903.16	72.2341	7.66273	1.05045	7.29469	2.99358e-13	7.19981e-11	CYP4F11	protein_coding
ENSG00000130589.16	935.881	2.36276	0.332062	7.1154	1.11585e-12	2.38468e-10	HELZ2	protein_coding
ENSG00000172183.14	203.67	4.24625	0.596921	7.11358	1.13067e-12	2.38468e-10	ISG20	protein_coding
ENSG00000132530.16	483.516	3.07907	0.437245	7.04197	1.89547e-12	3.87835e-10	XAF1	protein_coding
ENSG00000108639.7	103.658	2.70652	0.391483	6.9135	4.72841e-12	9.00302e-10	SYNGR2	protein_coding
ENSG00000166922.8	522.103	3.25809	0.485726	6.70767	1.97754e-11	3.38972e-09	SCG5	protein_coding
ENSG00000177675.8	217.953	2.10949	0.319586	6.60068	4.09281e-11	6.37594e-09	CD163L1	protein_coding
ENSG00000149131.15	172.262	2.61742	0.398868	6.56212	5.30481e-11	8.08041e-09	SERPING1	protein_coding
ENSG00000138496.16	856.731	2.59399	0.399644	6.49076	8.54049e-11	1.25894e-08	PARP9	protein_coding
ENSG00000239620.1	38.6391	7.44179	1.15081	6.46657	1.00249e-10	1.41682e-08	AC133681.1	processed_pseudogene
ENSG00000138646.8	512.736	2.63408	0.41218	6.3906	1.65236e-10	2.19924e-08	HERC5	protein_coding
ENSG00000196878.14	418.098	2.76672	0.433349	6.3845	1.71953e-10	2.26664e-08	LAMB3	protein_coding
ENSG00000196116.7	489.268	2.05469	0.323021	6.36086	2.00628e-10	2.59472e-08	TDRD7	protein_coding
ENSG00000243649.8	160.217	2.64948	0.425716	6.22358	4.85942e-10	6.11172e-08	CFB	protein_coding
ENSG00000136167.13	38.0411	6.23548	1.00446	6.2078	5.37303e-10	6.69626e-08	LCP1	protein_coding
ENSG00000228695.10	39.4885	6.42624	1.04514	6.14871	7.81133e-10	9.39347e-08	CES1P1	transcribed_unprocessed_pseudogene
ENSG00000131480.8	93.0822	2.47575	0.40575	6.10168	1.04963e-09	1.21943e-07	AOC2	protein_coding
ENSG00000117228.9	921.705	1.95185	0.321656	6.06811	1.29425e-09	1.47857e-07	GBP1	protein_coding
ENSG00000170175.10	71.2944	2.90898	0.484682	6.00183	1.95109e-09	2.07345e-07	CHRNB1	protein_coding
ENSG00000271503.5	187.885	2.73569	0.456072	5.99838	1.993e-09	2.10169e-07	CCL5	protein_coding
ENSG00000248713.1	44.5295	4.39147	0.734916	5.97547	2.29428e-09	2.40093e-07	AC083902.2	protein_coding
ENSG00000128335.13	703.958	1.69999	0.285465	5.95516	2.59814e-09	2.69833e-07	APOL2	protein_coding
ENSG00000107201.9	804.099	2.21538	0.373168	5.93668	2.9085e-09	2.96673e-07	DDX58	protein_coding
ENSG00000165795.23	55.2229	4.66404	0.785728	5.93595	2.9215e-09	2.96673e-07	NDRG2	protein_coding
ENSG00000162654.8	51.9265	5.83752	0.986691	5.91626	3.29349e-09	3.27177e-07	GBP4	protein_coding
ENSG00000204389.9	713.842	1.76363	0.298712	5.90414	3.54501e-09	3.47132e-07	HSPA1A	protein_coding
ENSG00000158373.8	121.853	2.31999	0.399566	5.80627	6.38794e-09	5.83815e-07	HIST1H2BD	protein_coding
ENSG00000101347.8	623.974	2.06333	0.35615	5.79344	6.89608e-09	6.26082e-07	SAMHD1	protein_coding
ENSG00000185215.8	72.7871	4.68521	0.808896	5.7921	6.95107e-09	6.26922e-07	TNFAIP2	protein_coding
ENSG00000135407.10	67.9972	2.83959	0.490788	5.78577	7.21816e-09	6.46757e-07	AVIL	protein_coding
ENSG00000233452.6	158.257	2.66866	0.467179	5.71228	1.11471e-08	9.611e-07	STXBP5-AS1	antisense_RNA
ENSG00000124256.14	28.5632	6.66321	1.16691	5.71011	1.12903e-08	9.6136e-07	ZBP1	protein_coding
ENSG00000137965.10	1504.05	1.54767	0.271579	5.69879	1.20659e-08	1.02105e-06	IFI44	protein_coding
ENSG00000168528.11	130.459	2.40245	0.422345	5.68836	1.28266e-08	1.0657e-06	SERINC2	protein_coding
ENSG00000236453.5	211.525	2.90941	0.511448	5.68857	1.28105e-08	1.0657e-06	AC003092.1	lincRNA
ENSG00000261618.1	54.776	4.56622	0.805989	5.66537	1.46709e-08	1.20433e-06	AC083837.1	lincRNA
ENSG00000170270.4	129.732	2.02988	0.36065	5.62839	1.81898e-08	1.44141e-06	GON7	protein_coding
ENSG00000221963.5	717.564	1.47051	0.261608	5.62105	1.89797e-08	1.48682e-06	APOL6	protein_coding
ENSG00000239306.4	761.432	1.40791	0.250515	5.62006	1.90892e-08	1.4869e-06	RBM14	protein_coding
ENSG00000168685.14	450.795	2.37708	0.431241	5.51219	3.54388e-08	2.65481e-06	IL7R	protein_coding
ENSG00000137699.16	24.8928	6.13225	1.11335	5.50791	3.63118e-08	2.70543e-06	TRIM29	protein_coding
ENSG00000106785.14	139.426	2.4638	0.447761	5.5025	3.74437e-08	2.76917e-06	TRIM14	protein_coding
ENSG00000185404.16	389.619	1.43424	0.263357	5.44601	5.15112e-08	3.69181e-06	SP140L	protein_coding
ENSG00000253161.5	111.588	2.05693	0.377916	5.44282	5.24424e-08	3.70584e-06	LINC01605	lincRNA
ENSG00000137628.16	702.946	1.75783	0.324767	5.4126	6.21172e-08	4.34084e-06	DDX60	protein_coding
ENSG00000048052.21	921.268	2.55131	0.472204	5.40298	6.55414e-08	4.51511e-06	HDAC9	protein_coding
ENSG00000163376.11	125.661	2.24552	0.416535	5.39094	7.00898e-08	4.80431e-06	KBTBD8	protein_coding
ENSG00000204516.9	254.613	1.54677	0.287236	5.38502	7.24357e-08	4.89173e-06	MICB	protein_coding
ENSG00000070190.12	19.8032	7.49477	1.39322	5.37945	7.47133e-08	5.02081e-06	DAPP1	protein_coding
ENSG00000152778.8	744.662	1.85829	0.345604	5.37694	7.57619e-08	5.06644e-06	IFIT5	protein_coding
ENSG00000100918.12	69.2323	2.36029	0.439827	5.3664	8.0325e-08	5.34551e-06	REC8	protein_coding
ENSG00000162366.7	33.681	5.74088	1.07271	5.35174	8.71147e-08	5.76935e-06	PDZK1IP1	protein_coding
ENSG00000107949.16	680.342	1.43013	0.267881	5.33869	9.36216e-08	6.17048e-06	BCCIP	protein_coding
ENSG00000100911.15	1308.93	1.28859	0.241461	5.33662	9.46928e-08	6.21121e-06	PSME2	protein_coding
ENSG00000142089.15	3266.87	2.14293	0.401795	5.33339	9.63944e-08	6.29272e-06	IFITM3	protein_coding
ENSG00000232810.3	32.1045	5.32992	1.01393	5.25668	1.46683e-07	9.18208e-06	TNF	protein_coding
ENSG00000237596.6	25.2746	6.04109	1.15126	5.24738	1.5428e-07	9.57028e-06	AL138828.1	antisense_RNA
ENSG00000056558.10	244.735	2.65539	0.507508	5.23221	1.67494e-07	1.03431e-05	TRAF1	protein_coding
ENSG00000103313.12	27.1541	5.6447	1.08535	5.2008	1.98434e-07	1.21444e-05	MEFV	protein_coding
ENSG00000163395.16	46.1486	3.51765	0.680186	5.1716	2.32101e-07	1.40171e-05	IGFN1	protein_coding
ENSG00000168394.10	1655.37	1.58689	0.307898	5.15395	2.5505e-07	1.53355e-05	TAP1	protein_coding
ENSG00000116701.14	55.8669	2.74119	0.53419	5.13149	2.87463e-07	1.71341e-05	NCF2	protein_coding
ENSG00000164236.11	43.7613	3.05288	0.595045	5.13049	2.88982e-07	1.715e-05	ANKRD33B	protein_coding
ENSG00000185880.12	435.46	2.19263	0.428538	5.11653	3.11203e-07	1.83891e-05	TRIM69	protein_coding
ENSG00000136514.2	34.64	4.33152	0.847862	5.10875	3.24298e-07	1.89992e-05	RTP4	protein_coding
ENSG00000258791.7	26.7129	4.78407	0.937626	5.10232	3.35523e-07	1.94902e-05	LINC00520	lincRNA
ENSG00000146859.6	189.924	2.75442	0.541276	5.08875	3.60424e-07	2.06739e-05	TMEM140	protein_coding
ENSG00000185745.9	1822.12	4.83177	0.958942	5.03865	4.68833e-07	2.62336e-05	IFIT1	protein_coding
ENSG00000274290.2	41.6601	2.71666	0.541194	5.01976	5.17362e-07	2.87147e-05	HIST1H2BE	protein_coding
ENSG00000260852.1	60.0773	2.24998	0.449363	5.00704	5.52739e-07	3.02704e-05	FBXL19-AS1	antisense_RNA
ENSG00000134326.11	20.0287	5.85087	1.17392	4.98406	6.22641e-07	3.36054e-05	CMPK2	protein_coding
ENSG00000160710.15	4382.36	1.24028	0.253388	4.89478	9.84163e-07	5.11057e-05	ADAR	protein_coding
ENSG00000121931.15	735.338	1.25596	0.256879	4.88929	1.01201e-06	5.20984e-05	LRIF1	protein_coding
ENSG00000103534.16	14.4253	7.10495	1.45456	4.88459	1.03643e-06	5.30164e-05	TMC5	protein_coding
ENSG00000130477.15	35.2762	3.37046	0.691047	4.87733	1.0753e-06	5.45976e-05	UNC13A	protein_coding
ENSG00000180667.10	208.826	1.46317	0.300796	4.86433	1.14846e-06	5.78831e-05	YOD1	protein_coding
ENSG00000155918.7	25.8871	5.67234	1.1664	4.86311	1.15554e-06	5.80267e-05	RAET1L	protein_coding
ENSG00000128039.10	330.639	1.63542	0.337035	4.85236	1.21998e-06	6.08171e-05	SRD5A3	protein_coding
ENSG00000134339.8	44.0516	5.67924	1.17473	4.83452	1.33467e-06	6.55804e-05	SAA2	protein_coding
ENSG00000197142.10	268.089	1.97001	0.408106	4.8272	1.38464e-06	6.77932e-05	ACSL5	protein_coding
ENSG00000165259.13	139.449	1.65772	0.344654	4.80981	1.51076e-06	7.34431e-05	HDX	protein_coding
ENSG00000204388.6	649.607	1.66067	0.345751	4.80309	1.56234e-06	7.54158e-05	HSPA1B	protein_coding
ENSG00000185885.15	587.704	4.93685	1.02916	4.79698	1.61075e-06	7.74799e-05	IFITM1	protein_coding
ENSG00000177989.13	47.7726	2.7241	0.569342	4.78464	1.71297e-06	8.06281e-05	ODF3B	protein_coding
ENSG00000260896.5	26.6821	4.06538	0.849791	4.78398	1.71858e-06	8.06281e-05	LINC02170	lincRNA
ENSG00000189292.15	16.6065	6.86643	1.4347	4.78597	1.70166e-06	8.06281e-05	ALKAL2	protein_coding
ENSG00000049249.8	104.182	2.9496	0.617516	4.77655	1.78327e-06	8.28705e-05	TNFRSF9	protein_coding
ENSG00000002549.12	799.196	1.52127	0.31907	4.76783	1.86217e-06	8.6245e-05	LAP3	protein_coding
ENSG00000180573.9	382.311	1.25344	0.263382	4.75902	1.94532e-06	8.97927e-05	HIST1H2AC	protein_coding
ENSG00000161011.19	12484.7	1.3947	0.293974	4.74428	2.0925e-06	9.56204e-05	SQSTM1	protein_coding
ENSG00000197903.7	637.25	1.22431	0.258223	4.74128	2.12369e-06	9.67233e-05	HIST1H2BK	protein_coding
ENSG00000102794.9	41.1809	4.20768	0.890375	4.72574	2.2928e-06	0.000103395	ACOD1	protein_coding
ENSG00000138035.14	720.704	1.53687	0.326721	4.70393	2.55203e-06	0.000112858	PNPT1	protein_coding
ENSG00000115271.10	43.0638	3.01043	0.640467	4.70037	2.5969e-06	0.000114472	GCA	protein_coding
ENSG00000050344.8	144.202	1.57943	0.336237	4.69738	2.63516e-06	0.000115787	NFE2L3	protein_coding
ENSG00000089195.14	432.672	1.3158	0.281029	4.68208	2.83982e-06	0.000122893	TRMT6	protein_coding
ENSG00000143067.4	402.539	1.74795	0.373339	4.68194	2.84171e-06	0.000122893	ZNF697	protein_coding
ENSG00000168062.9	20.6953	5.16902	1.11025	4.65571	3.22859e-06	0.000136187	BATF2	protein_coding
ENSG00000067066.16	1708.8	1.23532	0.265916	4.64552	3.39216e-06	0.000142211	SP100	protein_coding
ENSG00000171606.17	200.796	1.4416	0.311721	4.62465	3.75236e-06	0.000155955	ZNF274	protein_coding
ENSG00000109854.13	364.825	1.3039	0.282995	4.6075	4.07538e-06	0.000166943	HTATIP2	protein_coding
ENSG00000197961.11	350.037	1.30441	0.283576	4.59984	4.2281e-06	0.000172509	ZNF121	protein_coding
ENSG00000248323.5	210.417	1.76363	0.387143	4.5555	5.22605e-06	0.000210099	LUCAT1	lincRNA
ENSG00000064300.8	35.8117	2.91624	0.641021	4.54937	5.38067e-06	0.000215054	NGFR	protein_coding
ENSG00000006118.14	2282.96	1.96604	0.43594	4.5099	6.48596e-06	0.000256242	TMEM132A	protein_coding
ENSG00000167476.10	80.7109	1.97653	0.43903	4.50204	6.73051e-06	0.00026514	JSRP1	protein_coding
ENSG00000103966.10	470.671	1.23556	0.275801	4.4799	7.4677e-06	0.000288379	EHD4	protein_coding
ENSG00000236345.1	79.73	2.11307	0.472797	4.46928	7.84824e-06	0.000300535	AL354719.2	antisense_RNA
ENSG00000137877.9	29.3481	2.87308	0.643937	4.46175	8.12938e-06	0.000307013	SPTBN5	protein_coding
ENSG00000163746.11	13.5198	6.11116	1.37043	4.4593	8.22281e-06	0.000309658	PLSCR2	protein_coding
ENSG00000198431.15	5620.61	0.976245	0.219243	4.45281	8.47547e-06	0.000315657	TXNRD1	protein_coding
ENSG00000165949.12	1751.11	5.55904	1.24833	4.45319	8.46025e-06	0.000315657	IFI27	protein_coding
ENSG00000007908.15	11.6352	6.71022	1.50816	4.44928	8.6157e-06	0.000318363	SELE	protein_coding
ENSG00000171223.5	806.026	1.22222	0.27516	4.44184	8.91919e-06	0.000327836	JUNB	protein_coding
ENSG00000105246.5	17.588	5.30515	1.19501	4.43941	9.02041e-06	0.000330644	EBI3	protein_coding
ENSG00000101017.13	55.5849	2.43587	0.549377	4.43387	9.25563e-06	0.000336566	CD40	protein_coding
ENSG00000108179.13	2502.9	2.00708	0.452841	4.43219	9.32804e-06	0.000338302	PPIF	protein_coding
ENSG00000227234.1	15.1059	6.13316	1.38404	4.43134	9.36485e-06	0.000338741	SPANXB1	protein_coding
ENSG00000188157.14	1442.15	1.31449	0.296924	4.42702	9.55458e-06	0.000344694	AGRN	protein_coding
ENSG00000168961.16	25.8151	3.83502	0.866635	4.42519	9.63586e-06	0.000346714	LGALS9	protein_coding
ENSG00000105499.13	51.4813	2.39839	0.542437	4.4215	9.80193e-06	0.000351766	PLA2G4C	protein_coding
ENSG00000125347.13	488.349	1.29561	0.293407	4.41573	1.00668e-05	0.000359392	IRF1	protein_coding
ENSG00000105939.12	1241.83	1.26157	0.28581	4.41402	1.0147e-05	0.000360376	ZC3HAV1	protein_coding
ENSG00000205300.3	72.1665	3.01446	0.686073	4.39379	1.11391e-05	0.000391552	AL356414.1	lincRNA
ENSG00000146757.13	197.989	1.35773	0.309214	4.39092	1.12872e-05	0.000395743	ZNF92	protein_coding
ENSG00000174844.14	15.1063	4.90596	1.12709	4.35276	1.34435e-05	0.000460741	DNAH12	protein_coding
ENSG00000198848.12	21.0568	3.84577	0.883679	4.352	1.34904e-05	0.000461197	CES1	protein_coding
ENSG00000163216.6	18.5717	4.72284	1.08624	4.34788	1.37458e-05	0.00046698	SPRR2D	protein_coding
ENSG00000151304.5	221.396	1.35788	0.312554	4.34447	1.39611e-05	0.000472574	SRFBP1	protein_coding
ENSG00000184678.10	324.002	2.16063	0.497493	4.34305	1.40519e-05	0.000474475	HIST2H2BE	protein_coding
ENSG00000143106.12	1194.32	1.02491	0.236238	4.33847	1.43479e-05	0.000482589	PSMA5	protein_coding
ENSG00000151014.5	157.222	2.01375	0.464187	4.33824	1.43626e-05	0.000482589	NOCT	protein_coding
ENSG00000203814.6	30.2985	2.80217	0.646891	4.33175	1.47929e-05	0.000494623	HIST2H2BF	protein_coding
ENSG00000135604.9	23.5428	3.18537	0.737196	4.32093	1.55371e-05	0.000514488	STX11	protein_coding
ENSG00000183087.14	3171.12	1.59948	0.37044	4.31778	1.57604e-05	0.000520625	GAS6	protein_coding
ENSG00000198113.2	70.5709	1.9883	0.460723	4.31561	1.59164e-05	0.000523257	TOR4A	protein_coding
ENSG00000103326.11	634.759	1.05113	0.244504	4.29902	1.71556e-05	0.000557313	CAPN15	protein_coding
ENSG00000057468.6	15.9262	4.9771	1.15901	4.29426	1.75281e-05	0.000568067	MSH4	protein_coding
ENSG00000258469.1	18.7356	4.72737	1.10193	4.29007	1.78621e-05	0.000577526	CHMP4BP1	processed_pseudogene
ENSG00000067334.13	987.962	1.06426	0.248522	4.28236	1.84924e-05	0.0005951	DNTTIP2	protein_coding
ENSG00000124102.4	44.659	4.0733	0.951473	4.28105	1.86014e-05	0.000596197	PI3	protein_coding
ENSG00000126561.16	67.0767	1.9051	0.447477	4.25742	2.068e-05	0.00065474	STAT5A	protein_coding
ENSG00000171681.12	998.3	0.997192	0.23473	4.24825	2.15449e-05	0.000677429	ATF7IP	protein_coding
ENSG00000223638.3	13.6965	5.25141	1.23609	4.24839	2.15315e-05	0.000677429	RFPL4A	protein_coding
ENSG00000147872.9	2744.25	1.19014	0.280371	4.24488	2.18711e-05	0.000686112	PLIN2	protein_coding
ENSG00000250519.6	12.1345	5.86153	1.3838	4.23583	2.27708e-05	0.000708393	AP002784.1	lincRNA
ENSG00000135124.14	117.853	1.66639	0.393763	4.23198	2.31648e-05	0.000718475	P2RX4	protein_coding
ENSG00000110047.17	1829.07	1.4671	0.347104	4.22668	2.37164e-05	0.000733924	EHD1	protein_coding
ENSG00000120217.13	572.306	1.99632	0.473232	4.21848	2.45954e-05	0.000754313	CD274	protein_coding
ENSG00000120694.19	2322.61	0.94991	0.225483	4.21279	2.5224e-05	0.000770148	HSPH1	protein_coding
ENSG00000267100.1	102.002	1.5984	0.382306	4.18095	2.90292e-05	0.00087464	ILF3-AS1	lincRNA
ENSG00000117475.13	588.348	1.10858	0.266218	4.16417	3.12484e-05	0.000929249	BLZF1	protein_coding
ENSG00000102393.9	338.45	1.10978	0.266657	4.16184	3.1569e-05	0.000936138	GLA	protein_coding
ENSG00000229808.1	16.0627	3.90295	0.940975	4.14777	3.35725e-05	0.000985537	AL391825.1	transcribed_processed_pseudogene
ENSG00000085563.14	14.7623	5.70359	1.37692	4.14227	3.43892e-05	0.00100521	ABCB1	protein_coding
ENSG00000015475.18	284.841	1.81022	0.437086	4.14157	3.4493e-05	0.00100609	BID	protein_coding
ENSG00000203446.2	20.5991	4.67347	1.12965	4.1371	3.5172e-05	0.0010224	AC004988.1	antisense_RNA
ENSG00000205413.7	2780.82	1.58877	0.38505	4.12613	3.68921e-05	0.00106028	SAMD9	protein_coding
ENSG00000163814.7	164.177	1.61967	0.393326	4.11787	3.82397e-05	0.00109377	CDCP1	protein_coding
ENSG00000213638.5	44.5316	2.66227	0.648104	4.10778	3.99474e-05	0.00113383	ADAT3	protein_coding
ENSG00000164181.13	58.7656	3.60801	0.879652	4.10164	4.10238e-05	0.00115958	ELOVL7	protein_coding
ENSG00000124201.14	2563.29	1.22118	0.298351	4.09309	4.25667e-05	0.00119627	ZNFX1	protein_coding
ENSG00000136696.10	13.6686	6.0051	1.46941	4.08673	4.37491e-05	0.0012215	IL36B	protein_coding
ENSG00000258183.5	59.439	3.47605	0.852233	4.07875	4.52776e-05	0.0012565	LINC02392	lincRNA
ENSG00000269343.6	96.0982	1.50924	0.371163	4.06623	4.77788e-05	0.00132056	ZNF587B	protein_coding
ENSG00000058866.14	77.6201	1.61923	0.398646	4.06182	4.86909e-05	0.00133888	DGKG	protein_coding
ENSG00000110446.10	149.058	1.89465	0.467217	4.05518	5.00966e-05	0.00137081	SLC15A3	protein_coding
ENSG00000121797.9	41.4737	2.23804	0.552129	4.05348	5.04617e-05	0.00137805	CCRL2	protein_coding
ENSG00000136147.17	327.548	1.15926	0.286087	4.05211	5.07579e-05	0.00138063	PHF11	protein_coding
ENSG00000026751.16	31.5127	4.4184	1.09201	4.04613	5.20715e-05	0.00141077	SLAMF7	protein_coding
ENSG00000196954.13	1228.36	1.12167	0.277367	4.04399	5.25483e-05	0.00142088	CASP4	protein_coding
ENSG00000224594.2	64.6151	1.7978	0.445101	4.03908	5.36616e-05	0.00144812	AC041040.1	processed_pseudogene
ENSG00000234684.6	62.7567	1.95764	0.487198	4.01816	5.86556e-05	0.00156442	SDCBP2-AS1	antisense_RNA
ENSG00000169245.5	25.4418	4.58758	1.14198	4.0172	5.88932e-05	0.0015677	CXCL10	protein_coding
ENSG00000102096.9	233.39	1.99274	0.496112	4.01671	5.90165e-05	0.00156794	PIM2	protein_coding
ENSG00000175003.12	23.9404	3.74003	0.931226	4.01625	5.91327e-05	0.00156794	SLC22A1	protein_coding
ENSG00000106648.13	9.33609	6.3011	1.57378	4.00379	6.23355e-05	0.00162965	GALNTL5	protein_coding
ENSG00000142867.12	437.591	1.18946	0.297546	3.99755	6.40012e-05	0.00166555	BCL10	protein_coding
ENSG00000151773.12	124.336	1.54645	0.386858	3.99746	6.40267e-05	0.00166555	CCDC122	protein_coding
ENSG00000227199.1	29.0027	2.60331	0.651601	3.99525	6.46266e-05	0.00167797	ST7-AS1	antisense_RNA
ENSG00000171466.9	296.288	1.09842	0.275108	3.99267	6.53336e-05	0.00169311	ZNF562	protein_coding
ENSG00000235385.1	11.987	5.03447	1.26116	3.99193	6.55364e-05	0.00169517	LINC02154	lincRNA
ENSG00000198768.10	204.964	1.33442	0.334492	3.98938	6.62459e-05	0.00169803	APCDD1L	protein_coding
ENSG00000162775.14	205.974	1.27089	0.318941	3.98471	6.75614e-05	0.00172798	RBM15	protein_coding
ENSG00000275302.1	22.4953	4.63482	1.16546	3.9768	6.9849e-05	0.00177985	CCL4	protein_coding
ENSG00000177294.6	18.2107	3.84901	0.968201	3.97542	7.02537e-05	0.00178684	FBXO39	protein_coding
ENSG00000243742.5	274.634	4.93205	1.2409	3.97458	7.05042e-05	0.00178989	RPLP0P2	transcribed_processed_pseudogene
ENSG00000162772.16	332.226	2.10422	0.529543	3.97366	7.07768e-05	0.00179349	ATF3	protein_coding
ENSG00000179604.9	349.377	1.13541	0.285835	3.97224	7.12004e-05	0.00179954	CDC42EP4	protein_coding
ENSG00000168275.14	224.838	1.18005	0.297093	3.97198	7.12779e-05	0.00179954	COA6	protein_coding
ENSG00000089234.15	402.875	1.02734	0.258833	3.96913	7.21366e-05	0.00181787	BRAP	protein_coding
ENSG00000113645.14	25.3595	3.80076	0.959208	3.9624	7.42002e-05	0.00185962	WWC1	protein_coding
ENSG00000147471.11	264.954	1.23272	0.311571	3.95646	7.60686e-05	0.0018995	PLPBP	protein_coding
ENSG00000108771.12	221.053	1.85146	0.46822	3.95424	7.67781e-05	0.00191373	DHX58	protein_coding
ENSG00000196182.10	493.992	1.23034	0.311534	3.9493	7.83802e-05	0.00194658	STK40	protein_coding
ENSG00000123609.10	249.735	1.50105	0.380199	3.94806	7.87864e-05	0.00195313	NMI	protein_coding
ENSG00000104951.15	66.4952	3.1687	0.803034	3.94591	7.94962e-05	0.00196717	IL4I1	protein_coding
ENSG00000152137.6	214.388	1.32121	0.335224	3.94127	8.10513e-05	0.00199844	HSPB8	protein_coding
ENSG00000231290.5	95.5026	1.71316	0.435074	3.93763	8.22907e-05	0.00202276	APCDD1L-AS1	processed_transcript
ENSG00000213158.6	15.9604	3.811	0.967871	3.93751	8.23328e-05	0.00202276	GAPDHP36	processed_pseudogene
ENSG00000132003.9	367.448	1.64886	0.419252	3.93285	8.39447e-05	0.00205867	ZSWIM4	protein_coding
ENSG00000163565.18	2157.51	1.03427	0.26324	3.929	8.52981e-05	0.0020844	IFI16	protein_coding
ENSG00000277632.1	1345.73	6.83967	1.74447	3.92077	8.82656e-05	0.00213787	CCL3	protein_coding
ENSG00000197646.7	324.818	1.34627	0.343524	3.919	8.89176e-05	0.00214986	PDCD1LG2	protein_coding
ENSG00000152463.14	13.6317	4.7177	1.20532	3.91408	9.07488e-05	0.0021872	OLAH	protein_coding
ENSG00000055332.16	1867.81	1.38351	0.353693	3.91162	9.16785e-05	0.00220495	EIF2AK2	protein_coding
ENSG00000143502.14	25.0335	2.61363	0.67107	3.89472	9.83107e-05	0.00233577	SUSD4	protein_coding
ENSG00000239857.6	71.7281	1.65384	0.424728	3.89389	9.86514e-05	0.0023387	GET4	protein_coding
ENSG00000189410.11	52.5642	2.29743	0.590055	3.89358	9.87751e-05	0.0023387	SH2D5	protein_coding
ENSG00000153930.11	10.8091	5.82233	1.49655	3.89049	0.000100042	0.00236207	ANKFN1	protein_coding
ENSG00000166394.14	15.9024	5.51255	1.41829	3.88675	0.000101597	0.00238901	CYB5R2	protein_coding
ENSG00000179826.6	266.225	8.37961	2.16967	3.86215	0.000112393	0.00262935	MRGPRX3	protein_coding
ENSG00000181381.13	1077.67	1.33212	0.345732	3.85305	0.000116654	0.00271513	DDX60L	protein_coding
ENSG00000259354.5	27.2702	4.46001	1.16437	3.83041	0.000127929	0.00294259	AC025580.2	antisense_RNA
ENSG00000136052.9	244.121	1.79392	0.468924	3.8256	0.000130453	0.00299061	SLC41A2	protein_coding
ENSG00000268758.7	14.0416	4.15946	1.08911	3.81913	0.000133922	0.00305991	ADGRE4P	transcribed_unprocessed_pseudogene
ENSG00000175592.8	2950.22	1.16154	0.304356	3.81639	0.000135421	0.00308899	FOSL1	protein_coding
ENSG00000134470.20	63.1276	2.00575	0.525692	3.81545	0.000135936	0.00309558	IL15RA	protein_coding
ENSG00000282851.1	14.5134	4.10679	1.0822	3.79486	0.000147727	0.00331998	BISPR	lincRNA
ENSG00000023839.10	30.8055	2.48237	0.654893	3.79049	0.000150348	0.00337336	ABCC2	protein_coding
ENSG00000272695.1	83.4483	1.56068	0.412366	3.78469	0.000153899	0.003425	GAS6-AS2	lincRNA
ENSG00000106086.18	445.083	1.064	0.281171	3.78419	0.000154212	0.00342641	PLEKHA8	protein_coding
ENSG00000120526.10	417.247	1.07242	0.283525	3.78247	0.000155281	0.00344019	NUDCD1	protein_coding
ENSG00000163131.10	789.342	1.71329	0.452966	3.78238	0.000155334	0.00344019	CTSS	protein_coding
ENSG00000112149.9	90.7582	1.76391	0.466883	3.77805	0.000158061	0.0034893	CD83	protein_coding
ENSG00000076108.11	1412.37	0.927525	0.245795	3.77357	0.000160931	0.00354125	BAZ2A	protein_coding
ENSG00000010030.13	20.9075	3.08632	0.818134	3.77239	0.00016169	0.00355227	ETV7	protein_coding
ENSG00000133313.14	524.601	0.984536	0.26179	3.76079	0.000169377	0.00367986	CNDP2	protein_coding
ENSG00000086061.15	3326.02	0.92318	0.245926	3.7539	0.000174106	0.00375509	DNAJA1	protein_coding
ENSG00000204261.8	59.3798	1.6674	0.444238	3.75339	0.000174461	0.00375509	PSMB8-AS1	lincRNA
ENSG00000115009.11	2459.78	7.47348	1.99115	3.75336	0.000174483	0.00375509	CCL20	protein_coding
ENSG00000206073.10	97.7183	7.70476	2.05363	3.75177	0.000175592	0.00377303	SERPINB4	protein_coding
ENSG00000100427.15	8.05586	6.10274	1.62808	3.74843	0.000177942	0.00381754	MLC1	protein_coding
ENSG00000130164.13	801.778	0.913157	0.243791	3.74566	0.000179923	0.00384223	LDLR	protein_coding
ENSG00000204010.3	17.6727	4.98956	1.33185	3.74633	0.00017944	0.00384223	IFIT1B	protein_coding
ENSG00000100902.10	385.376	1.03445	0.276355	3.74318	0.000181703	0.00386797	PSMA6	protein_coding
ENSG00000177156.10	784.635	0.910024	0.243281	3.74063	0.000183557	0.00390136	TALDO1	protein_coding
ENSG00000160712.12	83.4471	2.40603	0.643295	3.74018	0.000183892	0.00390244	IL6R	protein_coding
ENSG00000186019.10	27.5635	2.35039	0.628687	3.73857	0.000185068	0.00391528	AC021092.1	antisense_RNA
ENSG00000141198.15	239.395	1.10634	0.296032	3.73724	0.000186049	0.00392617	TOM1L1	protein_coding
ENSG00000178381.11	352	1.06504	0.285227	3.73402	0.000188449	0.00396234	ZFAND2A	protein_coding
ENSG00000225492.6	21.0499	3.24866	0.870283	3.73287	0.000189307	0.00396822	GBP1P1	transcribed_unprocessed_pseudogene
ENSG00000277462.1	78.4048	1.64819	0.441727	3.73123	0.000190547	0.00398669	ZNF670	protein_coding
ENSG00000004478.7	929.875	1.01884	0.274347	3.71369	0.00020426	0.0042363	FKBP4	protein_coding
ENSG00000258227.6	19.6812	3.85036	1.0377	3.71046	0.000206879	0.00428415	CLEC5A	protein_coding
ENSG00000159873.9	520.38	1.04882	0.283286	3.70232	0.000213637	0.00441743	CCDC117	protein_coding
ENSG00000241322.10	13.674	3.85244	1.04312	3.69318	0.000221468	0.00456558	CDRT1	protein_coding
ENSG00000169155.9	439.502	1.4166	0.384544	3.68384	0.000229747	0.00470793	ZBTB43	protein_coding
ENSG00000154277.12	29.1874	2.55916	0.695473	3.67974	0.000233474	0.00477717	UCHL1	protein_coding
ENSG00000144597.13	870.048	1.21631	0.331204	3.67238	0.000240301	0.00489493	EAF1	protein_coding
ENSG00000171044.10	19.8637	2.71194	0.738695	3.67126	0.000241356	0.00490185	XKR6	protein_coding
ENSG00000261286.1	47.256	1.75484	0.478315	3.6688	0.000243696	0.00494205	ATP2C2-AS1	antisense_RNA
ENSG00000103569.9	9.3384	5.84459	1.59433	3.66586	0.000246509	0.00499172	AQP9	protein_coding
ENSG00000178950.16	1119.9	1.02412	0.279597	3.66284	0.000249434	0.00502867	GAK	protein_coding
ENSG00000263528.7	239.96	1.40139	0.382705	3.6618	0.000250445	0.00503425	IKBKE	protein_coding
ENSG00000179532.12	181.313	1.13228	0.30933	3.66042	0.000251804	0.00505414	DNHD1	protein_coding
ENSG00000196684.12	9.03057	5.74813	1.57319	3.65381	0.000258374	0.00515583	HSH2D	protein_coding
ENSG00000121060.16	1870.61	0.921659	0.252348	3.65233	0.000259871	0.00516504	TRIM25	protein_coding
ENSG00000100600.14	211.516	1.90614	0.521912	3.65224	0.000259966	0.00516504	LGMN	protein_coding
ENSG00000196233.13	756.287	0.928623	0.254331	3.65123	0.000260984	0.00517028	LCOR	protein_coding
ENSG00000257242.7	19.1396	3.89545	1.06721	3.65011	0.000262123	0.00518535	LINC01619	processed_transcript
ENSG00000160326.13	303.208	1.83094	0.501788	3.64883	0.000263435	0.0052038	SLC2A6	protein_coding
ENSG00000082212.12	574.465	0.927244	0.254751	3.63981	0.000272839	0.00535059	ME2	protein_coding
ENSG00000175376.8	353.412	0.96695	0.265805	3.63781	0.000274965	0.00537731	EIF1AD	protein_coding
ENSG00000105793.15	491.522	0.998467	0.274851	3.63275	0.000280413	0.00546048	GTPBP10	protein_coding
ENSG00000185947.14	449.32	1.20313	0.331596	3.6283	0.000285291	0.00553191	ZNF267	protein_coding
ENSG00000165806.19	364.576	1.0592	0.291981	3.62764	0.00028602	0.00553301	CASP7	protein_coding
ENSG00000117748.9	540.522	0.909018	0.250945	3.62238	0.000291902	0.00562034	RPA2	protein_coding
ENSG00000185869.14	131.865	1.2223	0.337774	3.6187	0.000296088	0.00567223	ZNF829	protein_coding
ENSG00000187764.11	8.99851	5.84041	1.61402	3.61856	0.000296252	0.00567223	SEMA4D	protein_coding
ENSG00000135605.12	48.9057	1.77453	0.49094	3.61456	0.000300856	0.00574435	TEC	protein_coding
ENSG00000113460.12	389.242	0.946325	0.261935	3.61282	0.000302887	0.00576882	BRIX1	protein_coding
ENSG00000165678.20	2055.03	0.831368	0.230223	3.61115	0.000304845	0.00578883	GHITM	protein_coding
ENSG00000110218.8	647.111	1.15805	0.321073	3.6068	0.000309991	0.00587782	PANX1	protein_coding
ENSG00000130707.17	279.762	1.53866	0.4272	3.60172	0.000316115	0.00595443	ASS1	protein_coding
ENSG00000128340.14	54.9313	2.47933	0.688388	3.60165	0.000316203	0.00595443	RAC2	protein_coding
ENSG00000105929.15	26.2683	2.35563	0.654625	3.59844	0.000320137	0.00600377	ATP6V0A4	protein_coding
ENSG00000068976.13	15.0009	4.22935	1.18314	3.57469	0.000350648	0.0065313	PYGM	protein_coding
ENSG00000188290.10	29.7606	2.30358	0.64576	3.56724	0.000360763	0.0066657	HES4	protein_coding
ENSG00000197714.8	44.6028	1.74807	0.491738	3.55488	0.000378156	0.00694926	ZNF460	protein_coding
ENSG00000205293.3	10.1065	5.27312	1.48398	3.55336	0.000380346	0.00698014	LINC01602	lincRNA
ENSG00000042286.14	219.87	1.08208	0.304624	3.55218	0.000382048	0.00700199	AIFM2	protein_coding
ENSG00000181896.11	99.5154	1.27939	0.360505	3.54888	0.00038687	0.00706204	ZNF101	protein_coding
ENSG00000169242.11	11.915	4.04805	1.14247	3.54324	0.00039525	0.00716731	EFNA1	protein_coding
ENSG00000177409.11	1570.79	1.3385	0.378	3.54101	0.000398593	0.00719935	SAMD9L	protein_coding
ENSG00000137460.8	34.3684	2.03787	0.575999	3.53797	0.00040321	0.00725965	FHDC1	protein_coding
ENSG00000092010.14	979.343	0.952448	0.269273	3.53711	0.000404535	0.00726837	PSME1	protein_coding
ENSG00000229373.8	11.5561	4.23859	1.19853	3.53649	0.000405478	0.00727579	LINC00452	lincRNA
ENSG00000222041.10	193.63	1.44841	0.411112	3.52317	0.000426425	0.0075528	CYTOR	lincRNA
ENSG00000264522.5	694.372	0.966954	0.27453	3.52222	0.000427954	0.00757009	OTUD7B	protein_coding
ENSG00000171316.11	77.7262	1.6505	0.468767	3.52094	0.000430021	0.00759685	CHD7	protein_coding
ENSG00000261455.1	23.6168	2.49565	0.711307	3.50855	0.000450562	0.00789866	LINC01003	lincRNA
ENSG00000087995.15	200.167	1.08573	0.309793	3.50471	0.000457108	0.0079524	METTL2A	protein_coding
ENSG00000065060.16	195.425	1.05454	0.301018	3.50324	0.000459643	0.00797625	UHRF1BP1	protein_coding
ENSG00000115423.18	9.96411	5.02128	1.43384	3.50198	0.000461819	0.00800309	DNAH6	protein_coding
ENSG00000198805.11	828.4	1.17705	0.33634	3.49958	0.000465987	0.00805576	PNP	protein_coding
ENSG00000100401.19	1744.71	0.829756	0.237306	3.49657	0.000471289	0.00811671	RANGAP1	protein_coding
ENSG00000137959.15	2283.55	3.0575	0.874349	3.49689	0.000470719	0.00811671	IFI44L	protein_coding
ENSG00000140057.8	12.0347	3.62607	1.03822	3.49258	0.000478378	0.00821815	AK7	protein_coding
ENSG00000126709.14	5923.35	3.3749	0.968198	3.48576	0.000490749	0.00840961	IFI6	protein_coding
ENSG00000137947.11	428.774	0.973294	0.279593	3.48112	0.00049933	0.00853531	GTF2B	protein_coding
ENSG00000203668.2	218.548	1.13001	0.324719	3.47997	0.000501474	0.00856128	CHML	protein_coding
ENSG00000146232.15	115.988	1.54729	0.446194	3.46774	0.000524848	0.00886101	NFKBIE	protein_coding
ENSG00000231770.5	27.5502	2.20427	0.635757	3.46715	0.00052601	0.00886332	TMEM44-AS1	antisense_RNA
ENSG00000242550.5	14.2776	4.24794	1.22524	3.46701	0.000526278	0.00886332	SERPINB10	protein_coding
ENSG00000198000.11	362.387	0.992045	0.286231	3.46589	0.000528477	0.00888944	NOL8	protein_coding
ENSG00000152503.9	171.09	1.76731	0.51071	3.4605	0.000539164	0.00903595	TRIM36	protein_coding
ENSG00000102921.7	662.822	0.981155	0.28423	3.45197	0.000556508	0.00922118	N4BP1	protein_coding
ENSG00000156587.15	668.065	1.24414	0.360438	3.45176	0.000556943	0.00922118	UBE2L6	protein_coding
ENSG00000181722.16	87.23	1.42142	0.41166	3.4529	0.000554585	0.00922118	ZBTB20	protein_coding
ENSG00000180385.8	83.5695	1.32917	0.385186	3.45071	0.000559108	0.00924585	EMC3-AS1	transcribed_unprocessed_pseudogene
ENSG00000176994.10	722.491	0.89155	0.258848	3.4443	0.000572533	0.00944507	SMCR8	protein_coding
ENSG00000198399.14	474.262	0.874243	0.254037	3.44139	0.000578725	0.0095243	ITSN2	protein_coding
ENSG00000137198.9	65.7996	1.64378	0.47832	3.43656	0.000589143	0.00964941	GMPR	protein_coding
ENSG00000160570.13	317.613	1.07503	0.313113	3.43338	0.000596101	0.00975146	DEDD2	protein_coding
ENSG00000196449.3	366.263	1.14467	0.333456	3.43274	0.000597508	0.00975146	YRDC	protein_coding
ENSG00000132467.3	718.672	0.896067	0.26113	3.43149	0.000600267	0.00978485	UTP3	protein_coding
ENSG00000117226.11	1421.39	0.889929	0.259459	3.42995	0.000603703	0.00982917	GBP3	protein_coding
ENSG00000197249.13	44.0737	2.12313	0.619822	3.42539	0.000613919	0.00996001	SERPINA1	protein_coding
ENSG00000168542.14	11093.6	-3.99933	0.345204	-11.5854	4.88476e-31	1.3393e-27	COL3A1	protein_coding
ENSG00000038427.15	3213.24	-2.69004	0.244336	-11.0096	3.43609e-28	5.23393e-25	VCAN	protein_coding
ENSG00000164125.15	735.639	-3.19959	0.326148	-9.81024	1.01724e-22	1.16211e-19	FAM198B	protein_coding
ENSG00000188042.7	808.644	-2.95237	0.303589	-9.72488	2.36181e-22	2.49062e-19	ARL4C	protein_coding
ENSG00000102802.9	1148.61	-2.84007	0.299448	-9.48436	2.4387e-21	2.22881e-18	MEDAG	protein_coding
ENSG00000154864.11	383.573	-2.9449	0.311891	-9.44208	3.65467e-21	3.13137e-18	PIEZO2	protein_coding
ENSG00000041353.9	3273.24	-2.52352	0.282836	-8.92218	4.57214e-19	3.13397e-16	RAB27B	protein_coding
ENSG00000099260.10	710.594	-2.91045	0.328885	-8.84947	8.79348e-19	5.74047e-16	PALMD	protein_coding
ENSG00000137033.11	6041.67	-2.21746	0.252478	-8.78279	1.59473e-18	9.3148e-16	IL33	protein_coding
ENSG00000141753.6	8751.4	-2.79972	0.322337	-8.68568	3.76482e-18	1.98508e-15	IGFBP4	protein_coding
ENSG00000117152.13	756.197	-3.29334	0.389285	-8.45997	2.67451e-17	1.30946e-14	RGS4	protein_coding
ENSG00000171451.13	1174.98	-2.10672	0.249361	-8.44849	2.95107e-17	1.39504e-14	DSEL	protein_coding
ENSG00000074181.8	251.314	-2.61463	0.315064	-8.29873	1.05232e-16	4.37161e-14	NOTCH3	protein_coding
ENSG00000152661.7	779.15	-2.6048	0.313876	-8.29882	1.05148e-16	4.37161e-14	GJA1	protein_coding
ENSG00000154736.5	1464.46	-2.35952	0.288915	-8.16683	3.16609e-16	1.20567e-13	ADAMTS5	protein_coding
ENSG00000106484.14	506.158	-2.17409	0.268492	-8.09739	5.61491e-16	2.0804e-13	MEST	protein_coding
ENSG00000142408.4	534.424	-2.79395	0.347991	-8.0288	9.84291e-16	3.37341e-13	CACNG8	protein_coding
ENSG00000113657.12	2252.87	-1.99038	0.247814	-8.03174	9.60968e-16	3.37341e-13	DPYSL3	protein_coding
ENSG00000260578.1	71.07	-4.2353	0.5335	-7.93871	2.04292e-15	6.83084e-13	AC110597.1	lincRNA
ENSG00000187720.14	1144.44	-2.25495	0.287286	-7.84916	4.18834e-15	1.3353e-12	THSD4	protein_coding
ENSG00000186340.14	639.035	-2.82651	0.370098	-7.6372	2.22005e-14	6.34056e-12	THBS2	protein_coding
ENSG00000164176.12	773.017	-2.34629	0.309337	-7.58492	3.32698e-14	9.12193e-12	EDIL3	protein_coding
ENSG00000134247.9	1698.37	-1.76608	0.2341	-7.54412	4.5535e-14	1.224e-11	PTGFRN	protein_coding
ENSG00000116005.11	946.635	-1.93163	0.256379	-7.53429	4.9099e-14	1.29442e-11	PCYOX1	protein_coding
ENSG00000196569.11	1287.77	-2.03282	0.272357	-7.46383	8.40434e-14	2.17387e-11	LAMA2	protein_coding
ENSG00000204252.13	89.0705	-4.04732	0.547214	-7.39624	1.40095e-13	3.49193e-11	HLA-DOA	protein_coding
ENSG00000168398.6	184.729	-2.50614	0.345196	-7.26005	3.86956e-13	9.14617e-11	BDKRB2	protein_coding
ENSG00000120875.8	3206.72	-2.00689	0.277482	-7.23253	4.74078e-13	1.10155e-10	DUSP4	protein_coding
ENSG00000107984.9	601.522	-3.10702	0.434843	-7.14514	8.9902e-13	2.05407e-10	DKK1	protein_coding
ENSG00000185585.19	135.043	-2.64496	0.37032	-7.14236	9.17422e-13	2.05407e-10	OLFML2A	protein_coding
ENSG00000122870.11	336.017	-2.04028	0.285727	-7.14064	9.28967e-13	2.05407e-10	BICC1	protein_coding
ENSG00000245532.7	10650.5	-1.88795	0.265383	-7.11407	1.12671e-12	2.38468e-10	NEAT1	lincRNA
ENSG00000196154.11	367.849	-1.92733	0.271377	-7.10204	1.22932e-12	2.55345e-10	S100A4	protein_coding
ENSG00000164171.10	2582.47	-1.68816	0.239873	-7.03772	1.95409e-12	3.93951e-10	ITGA2	protein_coding
ENSG00000154258.16	159.561	-2.90037	0.414483	-6.99755	2.60471e-12	5.17506e-10	ABCA9	protein_coding
ENSG00000148700.14	1543.19	-2.0808	0.298629	-6.96783	3.2186e-12	6.30339e-10	ADD3	protein_coding
ENSG00000141338.13	214.906	-3.44095	0.495286	-6.9474	3.72073e-12	7.18416e-10	ABCA8	protein_coding
ENSG00000109511.11	179.86	-3.04767	0.441806	-6.89822	5.26589e-12	9.88904e-10	ANXA10	protein_coding
ENSG00000112655.15	419.822	-1.84201	0.26777	-6.8791	6.02324e-12	1.10707e-09	PTK7	protein_coding
ENSG00000154229.11	860.586	-1.65787	0.241029	-6.87831	6.05664e-12	1.10707e-09	PRKCA	protein_coding
ENSG00000110881.11	59.084	-3.44563	0.501484	-6.87088	6.38075e-12	1.15097e-09	ASIC1	protein_coding
ENSG00000019991.15	71.264	-4.08087	0.596726	-6.83876	7.98824e-12	1.42222e-09	HGF	protein_coding
ENSG00000204262.11	3693.56	-1.83504	0.27162	-6.75592	1.41932e-11	2.49455e-09	COL5A2	protein_coding
ENSG00000104332.11	111.093	-2.81185	0.419201	-6.70763	1.9781e-11	3.38972e-09	SFRP1	protein_coding
ENSG00000164161.9	149.015	-2.40363	0.359741	-6.68156	2.36416e-11	4.00127e-09	HHIP	protein_coding
ENSG00000136542.8	2071.5	-1.59517	0.238856	-6.67838	2.41599e-11	4.03912e-09	GALNT5	protein_coding
ENSG00000082126.17	167.983	-2.66256	0.399238	-6.66911	2.57366e-11	4.25088e-09	MPP4	protein_coding
ENSG00000154262.12	88.9011	-3.48519	0.522927	-6.66476	2.651e-11	4.32649e-09	ABCA6	protein_coding
ENSG00000104368.17	2121.04	-3.15424	0.474317	-6.65008	2.92932e-11	4.72447e-09	PLAT	protein_coding
ENSG00000166147.13	5654.91	-1.73471	0.261719	-6.62812	3.39992e-11	5.41972e-09	FBN1	protein_coding
ENSG00000035862.12	2575.13	-1.85571	0.28034	-6.61949	3.60447e-11	5.67973e-09	TIMP2	protein_coding
ENSG00000074527.11	262.425	-2.60154	0.396063	-6.56851	5.08221e-11	7.82832e-09	NTN4	protein_coding
ENSG00000154027.18	580.69	-2.26974	0.34765	-6.52879	6.63044e-11	9.98865e-09	AK5	protein_coding
ENSG00000115380.19	273.171	-2.91112	0.446243	-6.52362	6.863e-11	1.02266e-08	EFEMP1	protein_coding
ENSG00000106772.17	531.6	-1.88427	0.290433	-6.48781	8.70953e-11	1.2702e-08	PRUNE2	protein_coding
ENSG00000203786.6	45.0433	-6.23263	0.961085	-6.48499	8.87359e-11	1.28051e-08	KPRP	protein_coding
ENSG00000185630.18	70.4892	-3.24169	0.500891	-6.47185	9.68131e-11	1.38251e-08	PBX1	protein_coding
ENSG00000165434.7	454.987	-1.88743	0.292607	-6.45041	1.11545e-10	1.56038e-08	PGM2L1	protein_coding
ENSG00000182670.13	2314.25	-1.56933	0.243979	-6.43223	1.25749e-10	1.74131e-08	TTC3	protein_coding
ENSG00000103888.16	119.499	-3.48248	0.541663	-6.42923	1.28254e-10	1.75823e-08	CEMIP	protein_coding
ENSG00000122420.9	572.545	-1.6472	0.256644	-6.41823	1.37871e-10	1.87137e-08	PTGFR	protein_coding
ENSG00000109680.10	206.61	-1.99003	0.311367	-6.39128	1.645e-10	2.19924e-08	TBC1D19	protein_coding
ENSG00000120820.12	210.506	-2.19284	0.343685	-6.38037	1.76665e-10	2.30657e-08	GLT8D2	protein_coding
ENSG00000128872.9	82.5669	-2.64627	0.416726	-6.35014	2.15123e-10	2.75619e-08	TMOD2	protein_coding
ENSG00000213366.12	76.8521	-2.98161	0.471566	-6.32278	2.56892e-10	3.26086e-08	GSTM2	protein_coding
ENSG00000087303.17	941.115	-1.64617	0.26536	-6.20356	5.52007e-10	6.81753e-08	NID2	protein_coding
ENSG00000171951.4	195.87	-2.93467	0.474929	-6.17918	6.44353e-10	7.887e-08	SCG2	protein_coding
ENSG00000137809.16	872.806	-2.46327	0.399351	-6.16819	6.90756e-10	8.38016e-08	ITGA11	protein_coding
ENSG00000156113.22	697.655	-1.74468	0.284019	-6.14282	8.10679e-10	9.664e-08	KCNMA1	protein_coding
ENSG00000198732.10	304.759	-2.06523	0.336961	-6.129	8.84328e-10	1.04511e-07	SMOC1	protein_coding
ENSG00000255364.1	48.0103	-4.73119	0.773759	-6.11455	9.68287e-10	1.13455e-07	SMILR	lincRNA
ENSG00000242265.5	1013.42	-1.47933	0.243745	-6.06917	1.28572e-09	1.47857e-07	PEG10	protein_coding
ENSG00000131386.17	60.7346	-4.74787	0.782656	-6.06637	1.30837e-09	1.48235e-07	GALNT15	protein_coding
ENSG00000108001.13	305.489	-2.53886	0.419166	-6.05692	1.38749e-09	1.54643e-07	EBF3	protein_coding
ENSG00000119927.13	1120.41	-1.62897	0.268914	-6.05759	1.38177e-09	1.54643e-07	GPAM	protein_coding
ENSG00000138829.11	901.187	-1.52889	0.253216	-6.03789	1.56143e-09	1.72627e-07	FBN2	protein_coding
ENSG00000197261.11	153.619	-2.39385	0.396811	-6.03272	1.61225e-09	1.76818e-07	C6orf141	protein_coding
ENSG00000152377.13	2293.93	-1.50917	0.250412	-6.02674	1.67302e-09	1.82027e-07	SPOCK1	protein_coding
ENSG00000185551.14	1191.75	-1.76279	0.293134	-6.01359	1.8146e-09	1.95876e-07	NR2F2	protein_coding
ENSG00000105855.9	380.551	-3.08784	0.513863	-6.00908	1.86579e-09	1.99829e-07	ITGB8	protein_coding
ENSG00000186318.16	962.179	-1.59939	0.268987	-5.94598	2.74803e-09	2.83254e-07	BACE1	protein_coding
ENSG00000171408.13	133.641	-3.74936	0.632822	-5.92483	3.12625e-09	3.15131e-07	PDE7B	protein_coding
ENSG00000170275.14	1646.62	-1.37321	0.232096	-5.91657	3.28731e-09	3.27177e-07	CRTAP	protein_coding
ENSG00000185189.17	247.427	-1.88776	0.319684	-5.90507	3.52491e-09	3.47132e-07	NRBP2	protein_coding
ENSG00000180447.6	163.051	-2.94195	0.499429	-5.89062	3.84752e-09	3.74082e-07	GAS1	protein_coding
ENSG00000143127.12	196.175	-2.80943	0.477366	-5.88529	3.9736e-09	3.8362e-07	ITGA10	protein_coding
ENSG00000134871.17	1176.91	-1.4468	0.247055	-5.85621	4.73555e-09	4.53984e-07	COL4A2	protein_coding
ENSG00000166741.7	288.007	-2.23435	0.382401	-5.84295	5.1283e-09	4.88222e-07	NNMT	protein_coding
ENSG00000108840.15	2145.17	-1.93807	0.331994	-5.83767	5.29372e-09	5.00493e-07	HDAC5	protein_coding
ENSG00000183098.10	449.817	-1.83586	0.314797	-5.8319	5.48008e-09	5.14565e-07	GPC6	protein_coding
ENSG00000164099.3	450.979	-1.65673	0.284293	-5.82753	5.62552e-09	5.24627e-07	PRSS12	protein_coding
ENSG00000221866.9	1126.92	-2.48115	0.426018	-5.82406	5.74348e-09	5.32009e-07	PLXNA4	protein_coding
ENSG00000172020.12	47.7796	-3.79771	0.652663	-5.8188	5.92731e-09	5.45353e-07	GAP43	protein_coding
ENSG00000137203.10	145.325	-2.01014	0.347618	-5.78262	7.35456e-09	6.54699e-07	TFAP2A	protein_coding
ENSG00000181104.6	1114.99	-1.51075	0.262383	-5.75783	8.52024e-09	7.53574e-07	F2R	protein_coding
ENSG00000175414.6	410.875	-1.51521	0.26365	-5.74706	9.08093e-09	7.98016e-07	ARL10	protein_coding
ENSG00000118473.21	98.0082	-2.25943	0.393286	-5.745	9.19221e-09	8.02649e-07	SGIP1	protein_coding
ENSG00000197614.10	88.6998	-3.69033	0.64429	-5.72774	1.01776e-08	8.83069e-07	MFAP5	protein_coding
ENSG00000108821.13	11874.7	-1.41614	0.247971	-5.71094	1.12356e-08	9.6136e-07	COL1A1	protein_coding
ENSG00000143867.6	157.456	-2.73786	0.481073	-5.69116	1.26181e-08	1.06124e-06	OSR1	protein_coding
ENSG00000151789.10	82.2524	-3.20448	0.564703	-5.67463	1.38987e-08	1.14781e-06	ZNF385D	protein_coding
ENSG00000139613.11	674.819	-1.51705	0.267899	-5.66278	1.48938e-08	1.21535e-06	SMARCC2	protein_coding
ENSG00000176697.18	384.387	-2.2534	0.398182	-5.65922	1.5206e-08	1.23349e-06	BDNF	protein_coding
ENSG00000260633.1	61.5864	-3.29497	0.583515	-5.64676	1.635e-08	1.31849e-06	AC010207.1	lincRNA
ENSG00000172667.10	1670.32	-1.60162	0.284037	-5.63877	1.71264e-08	1.37302e-06	ZMAT3	protein_coding
ENSG00000053747.15	341.189	-1.81164	0.32159	-5.63339	1.767e-08	1.40836e-06	LAMA3	protein_coding
ENSG00000157064.10	192.245	-1.88606	0.335356	-5.62403	1.86549e-08	1.46977e-06	NMNAT2	protein_coding
ENSG00000169604.19	1837.36	-1.29478	0.230698	-5.61244	1.99489e-08	1.54508e-06	ANTXR1	protein_coding
ENSG00000166250.11	3166.84	-1.35657	0.243602	-5.56881	2.56485e-08	1.97536e-06	CLMP	protein_coding
ENSG00000153234.13	157.109	-2.09373	0.376063	-5.56749	2.5844e-08	1.9793e-06	NR4A2	protein_coding
ENSG00000116991.10	139.479	-1.92381	0.346631	-5.55004	2.85608e-08	2.17522e-06	SIPA1L2	protein_coding
ENSG00000135862.5	10568	-1.44731	0.261175	-5.54154	2.99829e-08	2.27091e-06	LAMC1	protein_coding
ENSG00000171246.5	592.052	-1.7474	0.315619	-5.5364	3.08746e-08	2.3256e-06	NPTX1	protein_coding
ENSG00000115738.9	637.82	-2.04849	0.372323	-5.5019	3.75714e-08	2.76917e-06	ID2	protein_coding
ENSG00000121753.12	168.785	-1.93595	0.352123	-5.49794	3.84263e-08	2.81704e-06	ADGRB2	protein_coding
ENSG00000165092.12	186.288	-3.271	0.596468	-5.48395	4.15939e-08	3.03303e-06	ALDH1A1	protein_coding
ENSG00000186684.12	85.2182	-2.34012	0.427625	-5.47238	4.44028e-08	3.22073e-06	CYP27C1	protein_coding
ENSG00000019549.9	1012.42	-1.32099	0.242132	-5.45566	4.87922e-08	3.52049e-06	SNAI2	protein_coding
ENSG00000241399.6	76.5855	-2.2785	0.418432	-5.44534	5.17053e-08	3.69181e-06	CD302	protein_coding
ENSG00000106991.13	1176.49	-1.42067	0.260981	-5.44359	5.22169e-08	3.70584e-06	ENG	protein_coding
ENSG00000166033.11	3305.57	-1.44035	0.26469	-5.44165	5.2789e-08	3.7112e-06	HTRA1	protein_coding
ENSG00000198743.6	1467.93	-1.55863	0.288003	-5.41185	6.23785e-08	4.34084e-06	SLC5A3	protein_coding
ENSG00000196159.11	333.602	-2.11365	0.390654	-5.41053	6.28384e-08	4.35076e-06	FAT4	protein_coding
ENSG00000173068.17	301.666	-1.61268	0.299214	-5.38972	7.05661e-08	4.81289e-06	BNC2	protein_coding
ENSG00000064886.13	105.365	-1.96674	0.365025	-5.38797	7.12597e-08	4.83613e-06	CHI3L2	protein_coding
ENSG00000244694.7	191.744	-1.6059	0.301353	-5.32897	9.87734e-08	6.41746e-06	PTCHD4	protein_coding
ENSG00000112769.18	220.977	-2.21054	0.415369	-5.32186	1.0271e-07	6.64177e-06	LAMA4	protein_coding
ENSG00000117906.13	681.662	-1.29403	0.243262	-5.31951	1.04046e-07	6.69653e-06	RCN2	protein_coding
ENSG00000164220.6	220.356	-1.91403	0.359917	-5.31799	1.04921e-07	6.72131e-06	F2RL2	protein_coding
ENSG00000124766.6	373.92	-1.5297	0.287731	-5.31641	1.05836e-07	6.74841e-06	SOX4	protein_coding
ENSG00000137801.10	7203.56	-1.98925	0.376257	-5.28694	1.24378e-07	7.89396e-06	THBS1	protein_coding
ENSG00000164251.4	184.206	-1.62764	0.309045	-5.26669	1.38907e-07	8.77544e-06	F2RL1	protein_coding
ENSG00000136153.19	835.172	-1.93043	0.366605	-5.2657	1.39657e-07	8.78237e-06	LMO7	protein_coding
ENSG00000153956.15	934.65	-1.46341	0.278589	-5.25293	1.497e-07	9.32834e-06	CACNA2D1	protein_coding
ENSG00000250091.2	95.1303	-2.22356	0.4271	-5.20617	1.92773e-07	1.18508e-05	DNAH10OS	protein_coding
ENSG00000187498.14	721.215	-1.30793	0.251875	-5.19278	2.07175e-07	1.26229e-05	COL4A1	protein_coding
ENSG00000196743.8	287.843	-1.49044	0.287575	-5.18278	2.18597e-07	1.326e-05	GM2A	protein_coding
ENSG00000197381.15	372.784	-1.52656	0.296676	-5.14553	2.66764e-07	1.59697e-05	ADARB1	protein_coding
ENSG00000105270.14	223.071	-1.60254	0.31335	-5.11421	3.15055e-07	1.85369e-05	CLIP3	protein_coding
ENSG00000065534.18	795.421	-1.27417	0.24966	-5.1036	3.33247e-07	1.94404e-05	MYLK	protein_coding
ENSG00000186469.8	460.805	-1.66332	0.326388	-5.09615	3.46635e-07	2.00507e-05	GNG2	protein_coding
ENSG00000278962.1	127.298	-1.81457	0.356293	-5.09291	3.52617e-07	2.03111e-05	AC092645.1	TEC
ENSG00000113140.10	7153.22	-1.52258	0.29937	-5.08596	3.65777e-07	2.08935e-05	SPARC	protein_coding
ENSG00000092969.11	177.746	-2.23677	0.440544	-5.07729	3.82847e-07	2.17778e-05	TGFB2	protein_coding
ENSG00000180875.4	39.0234	-3.21044	0.635321	-5.05326	4.34326e-07	2.4604e-05	GREM2	protein_coding
ENSG00000115884.10	756.866	-1.27008	0.25178	-5.0444	4.54938e-07	2.56656e-05	SDC1	protein_coding
ENSG00000087116.14	727.79	-1.51769	0.301127	-5.04002	4.65487e-07	2.61531e-05	ADAMTS2	protein_coding
ENSG00000196220.15	100.583	-2.09712	0.416284	-5.03771	4.71138e-07	2.62554e-05	SRGAP3	protein_coding
ENSG00000114200.9	257.006	-1.8155	0.362326	-5.01067	5.42412e-07	2.99836e-05	BCHE	protein_coding
ENSG00000134242.15	176.283	-1.96408	0.392143	-5.00858	5.48322e-07	3.01886e-05	PTPN22	protein_coding
ENSG00000118523.5	2052.05	-2.16541	0.432518	-5.00652	5.54226e-07	3.02704e-05	CTGF	protein_coding
ENSG00000272398.5	434.156	-2.02241	0.404881	-4.99506	5.8817e-07	3.19969e-05	CD24	protein_coding
ENSG00000105509.10	197.351	-1.88053	0.3768	-4.99078	6.01346e-07	3.25844e-05	HAS1	protein_coding
ENSG00000137573.13	34.7753	-4.0314	0.809867	-4.97785	6.42936e-07	3.45647e-05	SULF1	protein_coding
ENSG00000196950.13	355.595	-1.36287	0.274142	-4.97139	6.64737e-07	3.55972e-05	SLC39A10	protein_coding
ENSG00000113083.13	12903	-1.96324	0.395769	-4.96058	7.0283e-07	3.74906e-05	LOX	protein_coding
ENSG00000136235.15	485.905	-1.31736	0.266155	-4.94958	7.43725e-07	3.95183e-05	GPNMB	protein_coding
ENSG00000153246.12	81.8534	-2.54604	0.514831	-4.94539	7.59921e-07	4.0223e-05	PLA2R1	protein_coding
ENSG00000103202.12	432.638	-1.26488	0.256395	-4.93331	8.08485e-07	4.26289e-05	NME4	protein_coding
ENSG00000138347.15	281.501	-1.48168	0.30068	-4.92775	8.31804e-07	4.36904e-05	MYPN	protein_coding
ENSG00000140416.19	2947.04	-1.40646	0.286553	-4.90818	9.19235e-07	4.80985e-05	TPM1	protein_coding
ENSG00000156011.16	1229.26	-1.28135	0.261533	-4.89939	9.61328e-07	5.01097e-05	PSD3	protein_coding
ENSG00000105605.7	330.409	-2.02107	0.413137	-4.89202	9.98074e-07	5.16325e-05	CACNG7	protein_coding
ENSG00000179222.17	1929.94	-1.18482	0.242355	-4.88877	1.01468e-06	5.20984e-05	MAGED1	protein_coding
ENSG00000162520.14	452.101	-1.58091	0.323743	-4.88324	1.04355e-06	5.31823e-05	SYNC	protein_coding
ENSG00000087245.12	13103.8	-1.44935	0.297651	-4.8693	1.11993e-06	5.66536e-05	MMP2	protein_coding
ENSG00000167552.13	2644.95	-1.18087	0.242952	-4.8605	1.17091e-06	5.85838e-05	TUBA1A	protein_coding
ENSG00000177363.4	29.7672	-3.17657	0.655599	-4.8453	1.26418e-06	6.27923e-05	LRRN4CL	protein_coding
ENSG00000064309.14	114.397	-1.74069	0.359815	-4.83773	1.31329e-06	6.49958e-05	CDON	protein_coding
ENSG00000102452.15	54.0892	-2.36427	0.488863	-4.83627	1.32299e-06	6.52405e-05	NALCN	protein_coding
ENSG00000124587.13	151.985	-1.67276	0.346659	-4.82536	1.39748e-06	6.81779e-05	PEX6	protein_coding
ENSG00000078098.13	1192.18	-1.44981	0.301522	-4.8083	1.52219e-06	7.37374e-05	FAP	protein_coding
ENSG00000164692.17	22432.9	-1.55371	0.324112	-4.79376	1.63683e-06	7.8459e-05	COL1A2	protein_coding
ENSG00000164442.9	2495.22	-1.9339	0.403541	-4.79231	1.64872e-06	7.87536e-05	CITED2	protein_coding
ENSG00000204956.5	57.5653	-2.16759	0.45253	-4.78994	1.66833e-06	7.94138e-05	PCDHGA1	protein_coding
ENSG00000174080.10	113.197	-1.74765	0.365354	-4.78343	1.72325e-06	8.06281e-05	CTSF	protein_coding
ENSG00000273038.2	332.136	-1.39972	0.292585	-4.78396	1.71876e-06	8.06281e-05	AL365203.3	lincRNA
ENSG00000049323.15	3150.33	-1.39088	0.291139	-4.77737	1.77602e-06	8.28144e-05	LTBP1	protein_coding
ENSG00000231389.7	1052.9	-1.56027	0.328027	-4.75652	1.96961e-06	9.06086e-05	HLA-DPA1	protein_coding
ENSG00000139874.5	179.803	-2.50397	0.526998	-4.75139	2.02025e-06	9.26272e-05	SSTR1	protein_coding
ENSG00000113391.18	223.137	-1.37825	0.290834	-4.73894	2.14844e-06	9.75264e-05	FAM172A	protein_coding
ENSG00000154188.9	232.348	-2.12376	0.448746	-4.73266	2.21593e-06	0.000100258	ANGPT1	protein_coding
ENSG00000139364.10	271.877	-1.92659	0.408721	-4.71371	2.43245e-06	0.000109131	TMEM132B	protein_coding
ENSG00000131171.12	819.952	-1.16823	0.247852	-4.71342	2.43592e-06	0.000109131	SH3BGRL	protein_coding
ENSG00000088367.21	159.926	-1.69697	0.360215	-4.711	2.46505e-06	0.000110076	EPB41L1	protein_coding
ENSG00000168497.4	273.544	-2.16944	0.460672	-4.70929	2.48581e-06	0.000110399	CAVIN2	protein_coding
ENSG00000162407.8	554.223	-1.55558	0.330336	-4.70908	2.48838e-06	0.000110399	PLPP3	protein_coding
ENSG00000196735.11	181.501	-1.58605	0.338124	-4.69073	2.7223e-06	0.000119233	HLA-DQA1	protein_coding
ENSG00000204287.13	1388.05	-1.88757	0.402977	-4.68405	2.81261e-06	0.000122796	HLA-DRA	protein_coding
ENSG00000143341.11	90.5822	-2.47619	0.528871	-4.68203	2.84046e-06	0.000122893	HMCN1	protein_coding
ENSG00000154096.13	50.7905	-2.32359	0.496521	-4.67974	2.87235e-06	0.000123475	THY1	protein_coding
ENSG00000144642.21	191.179	-1.63135	0.348604	-4.67968	2.87319e-06	0.000123475	RBMS3	protein_coding
ENSG00000177283.7	403.097	-1.84682	0.394732	-4.67867	2.8874e-06	0.000123698	FZD8	protein_coding
ENSG00000102038.15	966.914	-1.09743	0.235027	-4.66939	3.02096e-06	0.000129017	SMARCA1	protein_coding
ENSG00000279453.1	77.5548	-2.19896	0.471472	-4.66404	3.1006e-06	0.000132006	Z99129.4	TEC
ENSG00000272325.1	376.531	-1.33624	0.286568	-4.66291	3.11774e-06	0.000132325	NUDT3	protein_coding
ENSG00000162745.10	174.006	-1.47703	0.316868	-4.66134	3.1415e-06	0.000132922	OLFML2B	protein_coding
ENSG00000213722.8	366.452	-1.26249	0.271511	-4.64986	3.32153e-06	0.000139678	DDAH2	protein_coding
ENSG00000253846.2	156.004	-1.57097	0.338708	-4.63812	3.51594e-06	0.000146951	PCDHGA10	protein_coding
ENSG00000173705.8	264.517	-1.2952	0.280071	-4.62455	3.75411e-06	0.000155955	SUSD5	protein_coding
ENSG00000154065.16	345.815	-1.58474	0.34292	-4.6213	3.81349e-06	0.000157943	ANKRD29	protein_coding
ENSG00000196104.10	87.9843	-2.32428	0.503582	-4.6155	3.92154e-06	0.000161929	SPOCK3	protein_coding
ENSG00000223865.10	318.992	-1.80146	0.390639	-4.61157	3.9964e-06	0.000164524	HLA-DPB1	protein_coding
ENSG00000184588.17	317.263	-1.50983	0.327705	-4.60729	4.0795e-06	0.000166943	PDE4B	protein_coding
ENSG00000131067.16	243.444	-1.45455	0.316576	-4.59464	4.33497e-06	0.000176345	GGT7	protein_coding
ENSG00000102312.21	809.185	-1.65489	0.360567	-4.58969	4.43895e-06	0.00018004	PORCN	protein_coding
ENSG00000071575.11	201.574	-2.12883	0.465975	-4.56855	4.91113e-06	0.000198604	TRIB2	protein_coding
ENSG00000146674.14	6371.53	-2.14241	0.469555	-4.56264	5.05146e-06	0.000203678	IGFBP3	protein_coding
ENSG00000145242.13	342.31	-1.77934	0.390799	-4.55308	5.28671e-06	0.000211917	EPHA5	protein_coding
ENSG00000099365.10	36.7152	-2.82918	0.622668	-4.54364	5.5292e-06	0.000220348	STX1B	protein_coding
ENSG00000184838.14	141.284	-1.7527	0.385925	-4.54156	5.58388e-06	0.000221882	PRR16	protein_coding
ENSG00000148344.10	236.46	-1.64954	0.365231	-4.51644	6.28889e-06	0.000249174	PTGES	protein_coding
ENSG00000137831.14	707.905	-1.32072	0.293641	-4.49773	6.86819e-06	0.000269788	UACA	protein_coding
ENSG00000154217.14	320.817	-1.30184	0.289926	-4.49026	7.11364e-06	0.000278631	PITPNC1	protein_coding
ENSG00000168300.13	385.578	-1.33667	0.298042	-4.48483	7.29725e-06	0.000285009	PCMTD1	protein_coding
ENSG00000169439.11	153.584	-1.61075	0.359375	-4.48208	7.39189e-06	0.000287069	SDC2	protein_coding
ENSG00000168056.15	916.494	-1.39187	0.31053	-4.48226	7.38575e-06	0.000287069	LTBP3	protein_coding
ENSG00000129038.15	1647.74	-1.17419	0.26206	-4.48061	7.44292e-06	0.000288235	LOXL1	protein_coding
ENSG00000137266.14	332.579	-1.55432	0.347006	-4.47924	7.49087e-06	0.000288461	SLC22A23	protein_coding
ENSG00000164885.12	124.145	-1.6654	0.372259	-4.47377	7.6854e-06	0.000295124	CDK5	protein_coding
ENSG00000100234.11	100.689	-2.14178	0.479388	-4.46773	7.90547e-06	0.000301739	TIMP3	protein_coding
ENSG00000006042.11	257.084	-1.2845	0.287539	-4.46724	7.92369e-06	0.000301739	TMEM98	protein_coding
ENSG00000186260.16	267.034	-1.27417	0.285315	-4.46584	7.97567e-06	0.000302877	MKL2	protein_coding
ENSG00000234741.7	1716.91	-1.0325	0.231372	-4.46253	8.09969e-06	0.000306737	GAS5	processed_transcript
ENSG00000164283.12	939.619	-1.96034	0.439663	-4.45873	8.24459e-06	0.000309658	ESM1	protein_coding
ENSG00000075223.13	3465.27	-1.51715	0.340731	-4.45263	8.48258e-06	0.000315657	SEMA3C	protein_coding
ENSG00000162694.13	502.893	-1.26062	0.283141	-4.45228	8.49641e-06	0.000315657	EXTL2	protein_coding
ENSG00000124356.15	7812.68	-1.37879	0.309747	-4.45136	8.5329e-06	0.000316155	STAMBP	protein_coding
ENSG00000076770.14	58.5092	-2.00557	0.451519	-4.44183	8.91989e-06	0.000327836	MBNL3	protein_coding
ENSG00000113739.10	17040.9	-1.65329	0.372558	-4.43766	9.09407e-06	0.000332118	STC2	protein_coding
ENSG00000276550.4	297.678	-1.39623	0.314657	-4.43731	9.10907e-06	0.000332118	HERC2P2	transcribed_unprocessed_pseudogene
ENSG00000107331.16	396.392	-1.2099	0.273868	-4.41781	9.9705e-06	0.000356882	ABCA2	protein_coding
ENSG00000111961.17	841.865	-1.30461	0.295539	-4.41436	1.0131e-05	0.000360376	SASH1	protein_coding
ENSG00000011105.12	141.263	-1.42521	0.323607	-4.40416	1.06197e-05	0.000376189	TSPAN9	protein_coding
ENSG00000127863.15	104.261	-1.91502	0.435325	-4.39905	1.08727e-05	0.000384161	TNFRSF19	protein_coding
ENSG00000082482.13	130.765	-2.05691	0.467738	-4.39756	1.09473e-05	0.000385801	KCNK2	protein_coding
ENSG00000189184.11	57.6912	-3.53832	0.806712	-4.3861	1.15401e-05	0.000403092	PCDH18	protein_coding
ENSG00000150687.11	1491.09	-1.74495	0.397864	-4.38581	1.15556e-05	0.000403092	PRSS23	protein_coding
ENSG00000204257.14	106.134	-1.69345	0.38734	-4.37201	1.23106e-05	0.000427254	HLA-DMA	protein_coding
ENSG00000196700.8	249.257	-1.42612	0.326192	-4.37201	1.23106e-05	0.000427254	ZNF512B	protein_coding
ENSG00000103044.10	59.2877	-2.50565	0.573308	-4.37052	1.23952e-05	0.000429107	HAS3	protein_coding
ENSG00000048540.14	24.9305	-4.78752	1.09595	-4.36836	1.25184e-05	0.00043228	LMO3	protein_coding
ENSG00000138650.8	72.9767	-1.96762	0.450633	-4.36635	1.26339e-05	0.000435171	PCDH10	protein_coding
ENSG00000099204.18	66.8464	-1.88932	0.432762	-4.36572	1.26704e-05	0.000435336	ABLIM1	protein_coding
ENSG00000167702.11	143.337	-1.57452	0.362003	-4.34945	1.36477e-05	0.000465415	KIFC2	protein_coding
ENSG00000173530.5	2125.48	-1.89182	0.435138	-4.34763	1.37618e-05	0.00046698	TNFRSF10D	protein_coding
ENSG00000099957.16	38.163	-2.46891	0.569381	-4.33613	1.45015e-05	0.000486066	P2RX6	protein_coding
ENSG00000168268.10	388.225	-1.12781	0.260543	-4.32867	1.50012e-05	0.000500368	NT5DC2	protein_coding
ENSG00000163110.14	2311.57	-1.28462	0.29686	-4.32734	1.50921e-05	0.000502177	PDLIM5	protein_coding
ENSG00000170035.15	904.612	-1.06879	0.247175	-4.32403	1.53201e-05	0.000508532	UBE2E3	protein_coding
ENSG00000250722.5	19.4659	-3.75954	0.871001	-4.31634	1.58639e-05	0.000522784	SELENOP	protein_coding
ENSG00000182667.14	241.836	-1.94214	0.450142	-4.3145	1.59967e-05	0.000524638	NTM	protein_coding
ENSG00000242574.8	47.197	-2.63369	0.611681	-4.30567	1.66484e-05	0.000543682	HLA-DMB	protein_coding
ENSG00000225511.6	152.152	-1.60454	0.372667	-4.30556	1.66567e-05	0.000543682	LINC00475	lincRNA
ENSG00000154122.12	363.221	-1.38611	0.322135	-4.30289	1.68583e-05	0.000548957	ANKH	protein_coding
ENSG00000105974.11	6418.17	-1.11208	0.259393	-4.28723	1.80915e-05	0.000583568	CAV1	protein_coding
ENSG00000214289.2	15.6303	-4.85141	1.13327	-4.2809	1.86135e-05	0.000596197	RPL39P5	transcribed_processed_pseudogene
ENSG00000110427.14	326.141	-1.18155	0.276231	-4.27738	1.89103e-05	0.000604292	KIAA1549L	protein_coding
ENSG00000099250.17	4238.72	-1.28611	0.300871	-4.27462	1.91468e-05	0.000610425	NRP1	protein_coding
ENSG00000013563.13	270.777	-1.23032	0.287874	-4.27382	1.92155e-05	0.000611196	DNASE1L1	protein_coding
ENSG00000122642.10	2511.31	-1.16378	0.272925	-4.26411	2.00702e-05	0.000636905	FKBP9	protein_coding
ENSG00000143702.15	2111.02	-1.09688	0.257815	-4.25451	2.09509e-05	0.000661786	CEP170	protein_coding
ENSG00000162576.16	740.46	-1.3101	0.309165	-4.23756	2.25962e-05	0.00070724	MXRA8	protein_coding
ENSG00000139200.13	35.7477	-2.83982	0.670455	-4.23566	2.27881e-05	0.000708393	PIANP	protein_coding
ENSG00000065357.19	313.841	-1.24692	0.294377	-4.23581	2.27731e-05	0.000708393	DGKA	protein_coding
ENSG00000006282.20	176.492	-1.44044	0.340895	-4.22545	2.38461e-05	0.000736276	SPATA20	protein_coding
ENSG00000137872.16	65.7398	-1.87645	0.444395	-4.22247	2.41635e-05	0.000744399	SEMA6D	protein_coding
ENSG00000006747.14	20.2884	-3.6288	0.859575	-4.22162	2.42553e-05	0.000745552	SCIN	protein_coding
ENSG00000135916.15	386.134	-1.27054	0.301417	-4.21523	2.49527e-05	0.000763562	ITM2C	protein_coding
ENSG00000089057.14	382.955	-1.10818	0.26353	-4.20512	2.6094e-05	0.00079494	SLC23A2	protein_coding
ENSG00000106688.11	297.39	-1.31799	0.313466	-4.20457	2.61575e-05	0.000795106	SLC1A1	protein_coding
ENSG00000135272.10	938.277	-1.10041	0.261875	-4.20203	2.64531e-05	0.000802313	MDFIC	protein_coding
ENSG00000154175.16	189.015	-2.17031	0.517808	-4.19134	2.77307e-05	0.000839205	ABI3BP	protein_coding
ENSG00000205542.10	6462.42	-1.24181	0.296754	-4.18464	2.85612e-05	0.000862436	TMSB4X	protein_coding
ENSG00000130005.12	108.019	-1.60924	0.385429	-4.17519	2.97739e-05	0.000895111	GAMT	protein_coding
ENSG00000149591.16	692.017	-1.82745	0.438281	-4.16957	3.0517e-05	0.000915444	TAGLN	protein_coding
ENSG00000123739.10	161.558	-1.60985	0.386215	-4.16828	3.06913e-05	0.000918661	PLA2G12A	protein_coding
ENSG00000092096.16	39.4082	-2.53044	0.607291	-4.16677	3.0894e-05	0.000922714	SLC22A17	protein_coding
ENSG00000108823.15	238.133	-1.5413	0.370042	-4.16521	3.11065e-05	0.000927041	SGCA	protein_coding
ENSG00000125848.9	72.4334	-1.96629	0.472497	-4.1615	3.16166e-05	0.000936138	FLRT3	protein_coding
ENSG00000166963.12	931.943	-1.02219	0.245758	-4.15933	3.19185e-05	0.000941013	MAP1A	protein_coding
ENSG00000204387.12	1228.55	-1.01008	0.242845	-4.15937	3.1913e-05	0.000941013	C6orf48	protein_coding
ENSG00000149260.15	358.648	-1.40344	0.337933	-4.153	3.2814e-05	0.000965338	CAPN5	protein_coding
ENSG00000114923.16	35.7443	-2.39429	0.577456	-4.14627	3.37932e-05	0.000989896	SLC4A3	protein_coding
ENSG00000227500.9	380.725	-1.44441	0.349193	-4.13643	3.52757e-05	0.0010224	SCAMP4	protein_coding
ENSG00000130635.15	2711.89	-1.36574	0.330167	-4.13652	3.5261e-05	0.0010224	COL5A1	protein_coding
ENSG00000170558.8	2594.89	-1.13287	0.274031	-4.1341	3.56356e-05	0.00103065	CDH2	protein_coding
ENSG00000115232.13	268.538	-1.43521	0.347749	-4.12715	3.67293e-05	0.00105782	ITGA4	protein_coding
ENSG00000180354.15	324.126	-1.14856	0.278265	-4.12759	3.66583e-05	0.00105782	MTURN	protein_coding
ENSG00000146678.9	18.4101	-3.80589	0.924423	-4.11704	3.83766e-05	0.00109377	IGFBP1	protein_coding
ENSG00000147883.10	313.72	-1.75759	0.4269	-4.11711	3.8365e-05	0.00109377	CDKN2B	protein_coding
ENSG00000165633.12	217.257	-1.25613	0.305023	-4.11815	3.81922e-05	0.00109377	VSTM4	protein_coding
ENSG00000116106.11	204.361	-1.57483	0.383162	-4.11009	3.95499e-05	0.00112487	EPHA4	protein_coding
ENSG00000196126.11	1238.46	-1.39285	0.339473	-4.10298	4.07863e-05	0.00115525	HLA-DRB1	protein_coding
ENSG00000132688.10	768.63	-1.128	0.275171	-4.09928	4.14442e-05	0.00116905	NES	protein_coding
ENSG00000157240.3	635.165	-1.23761	0.302373	-4.09299	4.25837e-05	0.00119627	FZD1	protein_coding
ENSG00000215386.11	24.9868	-2.86091	0.699172	-4.09185	4.27937e-05	0.00119971	MIR99AHG	lincRNA
ENSG00000071242.11	245.725	-1.4585	0.356499	-4.09118	4.29181e-05	0.00120074	RPS6KA2	protein_coding
ENSG00000276600.4	49.9368	-2.64262	0.647058	-4.08405	4.42568e-05	0.00123316	RAB7B	protein_coding
ENSG00000163171.7	2860.29	-0.926269	0.22703	-4.07994	4.50469e-05	0.00125263	CDC42EP3	protein_coding
ENSG00000126351.12	190.525	-1.31858	0.323805	-4.07212	4.65863e-05	0.0012902	THRA	protein_coding
ENSG00000178234.12	425.71	-1.19607	0.294233	-4.06503	4.80259e-05	0.00132472	GALNT11	protein_coding
ENSG00000165495.15	75.4719	-2.01685	0.496564	-4.06162	4.87343e-05	0.00133888	PKNOX2	protein_coding
ENSG00000134986.13	415.627	-1.33471	0.328764	-4.05978	4.91186e-05	0.00134673	NREP	protein_coding
ENSG00000171150.7	768.42	-1.1644	0.28735	-4.0522	5.07377e-05	0.00138063	SOCS5	protein_coding
ENSG00000260190.1	13.3469	-4.60466	1.13744	-4.04826	5.15999e-05	0.00140076	AL807752.5	sense_overlapping
ENSG00000114770.16	239.857	-1.68126	0.416815	-4.03358	5.49329e-05	0.00147952	ABCC5	protein_coding
ENSG00000136859.9	374.687	-1.27851	0.317104	-4.03185	5.53401e-05	0.00148756	ANGPTL2	protein_coding
ENSG00000116774.11	39.4193	-2.51101	0.623711	-4.02592	5.6754e-05	0.00152258	OLFML3	protein_coding
ENSG00000120708.16	15442.1	-1.14686	0.284918	-4.02523	5.692e-05	0.00152405	TGFBI	protein_coding
ENSG00000164291.16	165.196	-1.42931	0.355436	-4.0213	5.78784e-05	0.00154669	ARSK	protein_coding
ENSG00000115306.15	3164.99	-0.964703	0.240227	-4.0158	5.92454e-05	0.00156794	SPTBN1	protein_coding
ENSG00000129473.9	387.236	-1.17429	0.292468	-4.01511	5.94173e-05	0.00156946	BCL2L2	protein_coding
ENSG00000137103.17	141.361	-1.64973	0.411256	-4.01145	6.03474e-05	0.00158791	TMEM8B	protein_coding
ENSG00000196123.12	179.82	-1.37776	0.343423	-4.01185	6.02439e-05	0.00158791	KIAA0895L	protein_coding
ENSG00000134853.11	53.6892	-2.08291	0.520023	-4.00542	6.19066e-05	0.00162441	PDGFRA	protein_coding
ENSG00000174684.6	153.948	-1.48204	0.370032	-4.00518	6.19713e-05	0.00162441	B4GAT1	protein_coding
ENSG00000174600.13	33.4612	-2.75077	0.687089	-4.00351	6.24092e-05	0.00162965	CMKLR1	protein_coding
ENSG00000157542.9	29.6684	-2.95285	0.740059	-3.99001	6.60693e-05	0.00169803	KCNJ6	protein_coding
ENSG00000151632.17	44.4323	-2.12247	0.531855	-3.9907	6.58776e-05	0.00169803	AKR1C2	protein_coding
ENSG00000259583.2	45.0376	-1.97684	0.495534	-3.98931	6.62666e-05	0.00169803	AC015712.2	antisense_RNA
ENSG00000140718.20	470.715	-1.06598	0.267147	-3.99023	6.60084e-05	0.00169803	FTO	protein_coding
ENSG00000151914.19	5057.05	-0.876938	0.220245	-3.98166	6.84364e-05	0.0017471	DST	protein_coding
ENSG00000182871.14	140.408	-1.53733	0.387473	-3.96758	7.26059e-05	0.00182634	COL18A1	protein_coding
ENSG00000091972.18	28.8555	-2.63682	0.664724	-3.96679	7.28484e-05	0.00182908	CD200	protein_coding
ENSG00000260804.3	196.12	-1.22637	0.30968	-3.96013	7.49103e-05	0.00187399	LINC01963	lincRNA
ENSG00000162733.16	1661.5	-1.05773	0.267761	-3.95027	7.80642e-05	0.00194225	DDR2	protein_coding
ENSG00000005243.9	261.548	-1.25955	0.3194	-3.94348	8.03069e-05	0.00198365	COPZ2	protein_coding
ENSG00000134569.9	104.153	-1.39166	0.35401	-3.93114	8.4545e-05	0.00206969	LRP4	protein_coding
ENSG00000171914.16	360.774	-1.06323	0.270961	-3.92392	8.7118e-05	0.00212509	TLN2	protein_coding
ENSG00000151240.16	265.014	-1.24035	0.316244	-3.92212	8.77732e-05	0.00213727	DIP2C	protein_coding
ENSG00000047936.10	377.989	-1.82955	0.466536	-3.92155	8.79799e-05	0.00213787	ROS1	protein_coding
ENSG00000162458.12	100.107	-1.53978	0.392709	-3.92093	8.82097e-05	0.00213787	FBLIM1	protein_coding
ENSG00000135414.9	149.023	-1.27577	0.325949	-3.914	9.07809e-05	0.0021872	GDF11	protein_coding
ENSG00000123384.13	6189.88	-1.00461	0.256893	-3.91063	9.20558e-05	0.00220628	LRP1	protein_coding
ENSG00000171867.16	3667.95	-0.899279	0.229955	-3.91067	9.20413e-05	0.00220628	PRNP	protein_coding
ENSG00000169750.8	31.8322	-2.31162	0.591488	-3.90815	9.30074e-05	0.0022252	RAC3	protein_coding
ENSG00000142892.14	545.024	-1.0366	0.265776	-3.90027	9.60843e-05	0.00229481	PIGK	protein_coding
ENSG00000137501.17	564.168	-1.26689	0.324859	-3.89982	9.6264e-05	0.0022951	SYTL2	protein_coding
ENSG00000188641.12	398.043	-1.05208	0.269968	-3.89704	9.73751e-05	0.00231756	DPYD	protein_coding
ENSG00000185112.5	38.444	-2.16078	0.555424	-3.89033	0.000100107	0.00236207	FAM43A	protein_coding
ENSG00000166780.10	569.899	-1.09162	0.280723	-3.8886	0.000100824	0.00237491	C16orf45	protein_coding
ENSG00000103260.8	106.394	-1.41121	0.36478	-3.86866	0.000109434	0.00256888	METRN	protein_coding
ENSG00000144677.14	174.295	-1.3431	0.347217	-3.86818	0.000109651	0.00256957	CTDSPL	protein_coding
ENSG00000071967.11	1710.06	-0.923211	0.239114	-3.86096	0.000112941	0.00263767	CYBRD1	protein_coding
ENSG00000170571.11	227.271	-1.23338	0.319673	-3.85826	0.000114198	0.00266248	EMB	protein_coding
ENSG00000141469.16	260.926	-3.96932	1.03062	-3.85139	0.000117447	0.00272896	SLC14A1	protein_coding
ENSG00000135919.12	10394.1	-1.20808	0.313797	-3.8499	0.000118168	0.00274105	SERPINE2	protein_coding
ENSG00000164904.17	256.416	-1.58806	0.412889	-3.84622	0.000119954	0.00277543	ALDH7A1	protein_coding
ENSG00000115561.15	554.494	-0.987246	0.256693	-3.84601	0.000120055	0.00277543	CHMP3	protein_coding
ENSG00000133110.14	16.5061	-3.32149	0.864514	-3.84203	0.00012202	0.00281611	POSTN	protein_coding
ENSG00000248927.1	15.9294	-3.80464	0.991802	-3.83609	0.00012501	0.00288028	AC114284.1	lincRNA
ENSG00000141542.10	48.5538	-2.13768	0.55871	-3.8261	0.000130187	0.0029895	RAB40B	protein_coding
ENSG00000148218.15	233.298	-1.39859	0.365823	-3.82313	0.000131766	0.00301566	ALAD	protein_coding
ENSG00000111670.14	843.006	-0.951108	0.249432	-3.8131	0.000137233	0.00311995	GNPTAB	protein_coding
ENSG00000231083.1	11.7159	-4.19485	1.10046	-3.8119	0.000137902	0.00312995	AC011747.1	lincRNA
ENSG00000178695.5	365.375	-1.04576	0.2745	-3.80969	0.000139142	0.0031529	KCTD12	protein_coding
ENSG00000156103.15	1113.28	-1.2487	0.327837	-3.8089	0.000139585	0.00315771	MMP16	protein_coding
ENSG00000136111.12	194.623	-1.31262	0.345447	-3.79978	0.000144827	0.00327089	TBC1D4	protein_coding
ENSG00000169851.15	39.6732	-2.21636	0.583663	-3.79732	0.000146269	0.00329802	PCDH7	protein_coding
ENSG00000067445.20	30.9625	-2.46325	0.648926	-3.79588	0.000147119	0.00331174	TRO	protein_coding
ENSG00000198502.5	284.645	-1.4583	0.384818	-3.78957	0.000150906	0.00338034	HLA-DRB5	protein_coding
ENSG00000119681.11	2676.88	-1.37767	0.363681	-3.78813	0.000151785	0.00339449	LTBP2	protein_coding
ENSG00000164237.8	82.1196	-1.71638	0.453213	-3.78714	0.000152393	0.00340253	CMBL	protein_coding
ENSG00000279822.1	49.2558	-2.35803	0.623015	-3.78486	0.000153793	0.003425	AC016397.2	TEC
ENSG00000096968.13	327.65	-1.09712	0.290236	-3.7801	0.000156764	0.00346625	JAK2	protein_coding
ENSG00000109861.15	1086.55	-0.957472	0.253506	-3.77692	0.000158783	0.0034996	CTSC	protein_coding
ENSG00000280407.2	39.9817	-2.77562	0.735944	-3.77151	0.00016226	0.00355372	AC132872.4	TEC
ENSG00000152465.17	553.143	-0.973479	0.258115	-3.77149	0.000162275	0.00355372	NMT2	protein_coding
ENSG00000106714.17	22.1802	-2.57115	0.682151	-3.76918	0.000163784	0.00358103	CNTNAP3	protein_coding
ENSG00000160408.14	454.671	-1.03251	0.273969	-3.76871	0.000164092	0.00358207	ST6GALNAC6	protein_coding
ENSG00000162804.13	124.572	-1.67157	0.444366	-3.76169	0.000168771	0.00367836	SNED1	protein_coding
ENSG00000125845.6	354.919	-1.84818	0.491405	-3.76101	0.000169231	0.00367986	BMP2	protein_coding
ENSG00000081923.11	77.1427	-1.48962	0.396572	-3.75623	0.000172489	0.00374154	ATP8B1	protein_coding
ENSG00000092964.17	1244.12	-0.991697	0.264046	-3.75578	0.000172802	0.00374241	DPYSL2	protein_coding
ENSG00000204272.12	233.299	-1.08376	0.288621	-3.75496	0.000173372	0.00374882	NBDY	protein_coding
ENSG00000113721.13	101.833	-1.75562	0.46871	-3.74564	0.000179934	0.00384223	PDGFRB	protein_coding
ENSG00000128791.11	1039.67	-0.88839	0.237212	-3.74513	0.000180301	0.00384408	TWSG1	protein_coding
ENSG00000135622.12	169.039	-1.1554	0.309001	-3.73916	0.000184638	0.00391222	SEMA4F	protein_coding
ENSG00000110888.17	525.25	-1.27127	0.340177	-3.7371	0.000186156	0.00392617	CAPRIN2	protein_coding
ENSG00000115414.18	72342.2	-1.42752	0.3822	-3.73502	0.000187702	0.00395269	FN1	protein_coding
ENSG00000164619.8	653.729	-1.08363	0.290275	-3.73313	0.000189114	0.00396822	BMPER	protein_coding
ENSG00000134901.12	129.731	-1.34959	0.361794	-3.73028	0.000191265	0.00398669	KDELC1	protein_coding
ENSG00000188158.14	120.067	-1.27451	0.341691	-3.73001	0.000191471	0.00398669	NHS	protein_coding
ENSG00000151617.15	375.719	-1.2494	0.33498	-3.72979	0.000191643	0.00398669	EDNRA	protein_coding
ENSG00000147853.16	739.847	-0.959834	0.257308	-3.7303	0.000191254	0.00398669	AK3	protein_coding
ENSG00000151917.17	112.402	-1.47743	0.397211	-3.71951	0.000199607	0.00414609	BEND6	protein_coding
ENSG00000148841.15	1318.71	-1.06814	0.288707	-3.69974	0.000215822	0.00445589	ITPRIP	protein_coding
ENSG00000196460.12	255.904	-1.2427	0.336754	-3.69024	0.000224047	0.0046118	RFX8	protein_coding
ENSG00000169231.13	113.861	-1.36053	0.369314	-3.68393	0.000229666	0.00470793	THBS3	protein_coding
ENSG00000184349.12	155.902	-1.16574	0.316385	-3.68456	0.000229101	0.00470793	EFNA5	protein_coding
ENSG00000164975.15	356.04	-1.02321	0.278348	-3.67602	0.000236898	0.00484	SNAPC3	protein_coding
ENSG00000272674.3	122.385	-1.2663	0.344791	-3.67267	0.000240031	0.00489493	PCDHB16	protein_coding
ENSG00000139209.15	34.2063	-3.09439	0.842816	-3.67149	0.00024114	0.00490185	SLC38A4	protein_coding
ENSG00000088888.17	1195.93	-0.95499	0.260667	-3.66365	0.00024865	0.00502765	MAVS	protein_coding
ENSG00000054282.15	270.758	-1.05455	0.287896	-3.66297	0.000249312	0.00502867	SDCCAG8	protein_coding
ENSG00000258947.6	91.0993	-1.57759	0.430794	-3.66205	0.000250203	0.00503425	TUBB3	protein_coding
ENSG00000073464.11	92.5604	-1.37623	0.37606	-3.6596	0.000252613	0.00506297	CLCN4	protein_coding
ENSG00000122863.5	379.109	-1.1851	0.324217	-3.65525	0.000256928	0.00514193	CHST3	protein_coding
ENSG00000138944.7	337.329	-1.29732	0.355002	-3.6544	0.000257787	0.00515161	KIAA1644	protein_coding
ENSG00000072195.14	458.164	-1.44427	0.395357	-3.65308	0.000259114	0.00516307	SPEG	protein_coding
ENSG00000079931.14	633.683	-1.13383	0.310515	-3.65145	0.000260762	0.00517028	MOXD1	protein_coding
ENSG00000137766.16	30.4011	-2.14014	0.586792	-3.64719	0.000265124	0.00522962	UNC13C	protein_coding
ENSG00000233369.7	102.844	-1.3011	0.357177	-3.64275	0.000269746	0.00531314	GTF2IP4	transcribed_processed_pseudogene
ENSG00000113212.6	31.6442	-2.31965	0.636949	-3.64181	0.000270728	0.00532484	PCDHB7	protein_coding
ENSG00000221852.4	89.4921	-2.09869	0.576534	-3.64018	0.000272445	0.00535059	KRTAP1-5	protein_coding
ENSG00000166997.7	131.88	-1.3708	0.376649	-3.63946	0.000273208	0.00535059	CNPY4	protein_coding
ENSG00000100422.13	618.6	-0.965242	0.265559	-3.63475	0.000278252	0.00543085	CERK	protein_coding
ENSG00000174233.11	524.378	-0.964889	0.265479	-3.63452	0.000278495	0.00543085	ADCY6	protein_coding
ENSG00000156463.17	161.776	-1.20071	0.330719	-3.63061	0.000282752	0.00549822	SH3RF2	protein_coding
ENSG00000147100.10	348.933	-1.2841	0.353835	-3.6291	0.000284413	0.00552268	SLC16A2	protein_coding
ENSG00000110013.12	223.631	-1.07392	0.296048	-3.62752	0.000286155	0.00553301	SIAE	protein_coding
ENSG00000018408.14	1306.93	-1.06303	0.293305	-3.62431	0.000289729	0.00559423	WWTR1	protein_coding
ENSG00000144136.10	3756.21	-1.218	0.336168	-3.62318	0.000290999	0.00561084	SLC20A1	protein_coding
ENSG00000227051.6	330.731	-1.03355	0.285489	-3.62029	0.000294269	0.00565797	C14orf132	protein_coding
ENSG00000173482.16	294.869	-1.00982	0.279013	-3.61927	0.000295436	0.00567223	PTPRM	protein_coding
ENSG00000117600.12	37.9541	-2.0984	0.579999	-3.61794	0.00029696	0.00567786	PLPPR4	protein_coding
ENSG00000240771.6	88.8157	-1.60814	0.44513	-3.61274	0.00030298	0.00576882	ARHGEF25	protein_coding
ENSG00000214078.12	568.956	-0.977671	0.270739	-3.61112	0.000304875	0.00578883	CPNE1	protein_coding
ENSG00000104870.12	279.924	-1.41889	0.393504	-3.60578	0.000311213	0.00589235	FCGRT	protein_coding
ENSG00000173706.12	1766.87	-0.951598	0.263933	-3.60545	0.000311617	0.00589235	HEG1	protein_coding
ENSG00000168874.12	402.727	-1.76354	0.489509	-3.60267	0.00031497	0.00594755	ATOH8	protein_coding
ENSG00000133026.12	173.718	-1.25607	0.348832	-3.60078	0.000317264	0.00596622	MYH10	protein_coding
ENSG00000047648.21	40.5718	-1.87258	0.520357	-3.59865	0.000319877	0.00600377	ARHGAP6	protein_coding
ENSG00000122591.11	1297.49	-0.849771	0.236316	-3.59591	0.000323263	0.00605411	FAM126A	protein_coding
ENSG00000148411.7	333.443	-1.2023	0.334586	-3.59339	0.000326409	0.0061047	NACC2	protein_coding
ENSG00000132563.15	39.6711	-1.83195	0.511292	-3.58298	0.0003397	0.00634461	REEP2	protein_coding
ENSG00000111077.17	206.337	-1.19812	0.334818	-3.57841	0.00034569	0.00644771	TNS2	protein_coding
ENSG00000163513.17	6431.39	-0.92466	0.258735	-3.57377	0.000351878	0.00654531	TGFBR2	protein_coding
ENSG00000064607.16	1086.32	-0.850822	0.238175	-3.57226	0.000353915	0.00657429	SUGP2	protein_coding
ENSG00000125124.11	213.787	-1.18897	0.33299	-3.57059	0.000356185	0.00660749	BBS2	protein_coding
ENSG00000123096.11	179.233	-1.42503	0.399162	-3.57006	0.000356899	0.00661179	SSPN	protein_coding
ENSG00000069667.15	793.835	-1.07006	0.299969	-3.56723	0.000360781	0.0066657	RORA	protein_coding
ENSG00000105426.16	368.889	-1.0226	0.287035	-3.56264	0.00036715	0.00677424	PTPRS	protein_coding
ENSG00000089220.4	888.84	-0.848331	0.238404	-3.55837	0.00037316	0.00687587	PEBP1	protein_coding
ENSG00000143797.11	208.515	-1.1636	0.327137	-3.5569	0.000375257	0.00690523	MBOAT2	protein_coding
ENSG00000019582.14	1324.98	-1.23654	0.348219	-3.55104	0.000383708	0.00702303	CD74	protein_coding
ENSG00000137414.5	223.151	-1.42301	0.400972	-3.5489	0.000386841	0.00706204	FAM8A1	protein_coding
ENSG00000113328.18	1282.55	-0.841812	0.237272	-3.54788	0.000388351	0.00707965	CCNG1	protein_coding
ENSG00000148634.15	1145.86	-0.902502	0.254475	-3.54652	0.00039035	0.00710666	HERC4	protein_coding
ENSG00000243335.9	142.442	-1.34939	0.380569	-3.54573	0.000391525	0.00711859	KCTD7	protein_coding
ENSG00000011465.16	2468.68	-1.19704	0.337796	-3.54369	0.000394568	0.00716442	DCN	protein_coding
ENSG00000153294.11	186.829	-1.07638	0.303963	-3.54114	0.000398406	0.00719935	ADGRF4	protein_coding
ENSG00000197535.14	1101.72	-0.832678	0.235134	-3.5413	0.000398164	0.00719935	MYO5A	protein_coding
ENSG00000102181.20	566.87	-0.884141	0.24973	-3.54039	0.000399537	0.00720692	CD99L2	protein_coding
ENSG00000054983.16	168.985	-1.11309	0.314631	-3.53777	0.00040352	0.00725965	GALC	protein_coding
ENSG00000087253.12	132.943	-1.26788	0.358563	-3.53601	0.000406223	0.00727844	LPCAT2	protein_coding
ENSG00000196465.10	423.892	-0.931793	0.263538	-3.53571	0.000406688	0.00727844	MYL6B	protein_coding
ENSG00000091844.7	142.294	-1.20291	0.340306	-3.53478	0.000408112	0.00728547	RGS17	protein_coding
ENSG00000140740.10	711.205	-0.887447	0.251063	-3.53476	0.000408144	0.00728547	UQCRC2	protein_coding
ENSG00000163697.16	948.804	-0.992162	0.280866	-3.53251	0.000411629	0.0073286	APBB2	protein_coding
ENSG00000107130.9	677.644	-0.928542	0.262855	-3.53253	0.000411607	0.0073286	NCS1	protein_coding
ENSG00000115365.11	697.383	-1.08839	0.308237	-3.53103	0.000413945	0.00735416	LANCL1	protein_coding
ENSG00000175066.15	218.583	-1.05734	0.299452	-3.53091	0.000414137	0.00735416	GK5	protein_coding
ENSG00000120324.8	45.154	-1.7918	0.507827	-3.52837	0.000418132	0.00741549	PCDHB10	protein_coding
ENSG00000143382.14	80.6375	-1.38819	0.394751	-3.51663	0.000437062	0.0077113	ADAMTSL4	protein_coding
ENSG00000108187.15	45.8726	-1.68236	0.478794	-3.51375	0.000441826	0.00778534	PBLD	protein_coding
ENSG00000010295.19	314.945	-1.2232	0.34827	-3.51221	0.000444399	0.00782062	IFFO1	protein_coding
ENSG00000099999.14	199.23	-1.04946	0.298935	-3.51068	0.000446955	0.00785553	RNF215	protein_coding
ENSG00000129682.15	48.2424	-1.71066	0.487362	-3.51004	0.000448046	0.00786461	FGF13	protein_coding
ENSG00000168077.13	181.99	-1.41506	0.403412	-3.50774	0.000451928	0.00791249	SCARA3	protein_coding
ENSG00000107833.10	105.331	-1.29526	0.369388	-3.5065	0.000454048	0.00793719	NPM3	protein_coding
ENSG00000145147.19	121.795	-1.28583	0.366728	-3.50623	0.000454496	0.00793719	SLIT2	protein_coding
ENSG00000144339.11	33.2612	-2.23783	0.63836	-3.5056	0.000455584	0.00794606	TMEFF2	protein_coding
ENSG00000139190.16	141.295	-1.49815	0.427443	-3.50491	0.000456766	0.0079524	VAMP1	protein_coding
ENSG00000150551.10	69.1849	-2.22034	0.633645	-3.50408	0.000458189	0.0079611	LYPD1	protein_coding
ENSG00000133030.20	2574.68	-0.929585	0.265469	-3.50167	0.000462357	0.00800309	MPRIP	protein_coding
ENSG00000154734.14	8917.56	-1.55736	0.445223	-3.49793	0.000468886	0.00809566	ADAMTS1	protein_coding
ENSG00000145431.10	954.597	-0.924992	0.26466	-3.49502	0.000474026	0.00815361	PDGFC	protein_coding
ENSG00000134531.9	3990.46	-0.831751	0.238181	-3.4921	0.000479234	0.00822255	EMP1	protein_coding
ENSG00000179583.18	137.919	-2.18459	0.627358	-3.48222	0.000497283	0.00851093	CIITA	protein_coding
ENSG00000175061.17	3289.56	-0.773209	0.222431	-3.47617	0.000508627	0.0086726	LRRC75A-AS1	processed_transcript
ENSG00000111664.10	21.5093	-2.40702	0.692571	-3.47549	0.000509921	0.00867339	GNB3	protein_coding
ENSG00000176692.5	155.737	-1.37418	0.395392	-3.47548	0.000509939	0.00867339	FOXC2	protein_coding
ENSG00000128602.9	32.2918	-2.24753	0.646764	-3.47503	0.000510796	0.0086772	SMO	protein_coding
ENSG00000106333.12	84.9693	-1.41621	0.407624	-3.47431	0.000512172	0.00867907	PCOLCE	protein_coding
ENSG00000146828.17	212.024	-1.13675	0.327182	-3.47437	0.000512052	0.00867907	SLC12A9	protein_coding
ENSG00000060762.18	52.618	-1.68443	0.485215	-3.47151	0.000517535	0.00875913	MPC1	protein_coding
ENSG00000054965.10	531.846	-0.984047	0.283655	-3.46916	0.000522082	0.00882518	FAM168A	protein_coding
ENSG00000107957.16	799.012	-0.825552	0.238371	-3.4633	0.000533589	0.00896443	SH3PXD2A	protein_coding
ENSG00000196937.10	2031.15	-0.876705	0.253312	-3.46097	0.000538225	0.00903125	FAM3C	protein_coding
ENSG00000096093.15	168.446	-1.20248	0.347884	-3.45654	0.00054715	0.00915859	EFHC1	protein_coding
ENSG00000187244.10	41.7864	-1.72277	0.498556	-3.45552	0.000549234	0.00918225	BCAM	protein_coding
ENSG00000103657.13	473.695	-0.898797	0.260181	-3.4545	0.000551308	0.0092057	HERC1	protein_coding
ENSG00000151136.14	152.5	-1.3113	0.37981	-3.45253	0.000555365	0.00922118	BTBD11	protein_coding
ENSG00000151229.12	170.336	-1.09722	0.317696	-3.45367	0.000553022	0.00922118	SLC2A13	protein_coding
ENSG00000196411.9	428.02	-1.0337	0.299354	-3.45309	0.000554202	0.00922118	EPHB4	protein_coding
ENSG00000172292.14	461.086	-0.889227	0.257569	-3.45238	0.000555667	0.00922118	CERS6	protein_coding
ENSG00000235609.7	25.1913	-2.28148	0.662153	-3.44555	0.000569899	0.00941294	AF127577.4	lincRNA
ENSG00000004399.12	79.7527	-1.46212	0.424794	-3.44196	0.000577518	0.00951586	PLXND1	protein_coding
ENSG00000244486.8	103.708	-1.30784	0.380329	-3.43871	0.000584503	0.00960436	SCARF2	protein_coding
ENSG00000155755.18	316.37	-0.989402	0.287744	-3.43848	0.000584991	0.00960436	TMEM237	protein_coding
ENSG00000253910.2	117.057	-1.21217	0.352572	-3.43809	0.000585834	0.0096067	PCDHGB2	protein_coding
ENSG00000117868.15	1499.19	-0.873541	0.254461	-3.4329	0.000597153	0.00975146	ESYT2	protein_coding
ENSG00000182873.5	16.6145	-2.77186	0.808744	-3.42737	0.000609465	0.00991121	PRKCZ-AS1	antisense_RNA
ENSG00000075213.10	1612.69	-1.18538	0.346046	-3.4255	0.000613677	0.00996001	SEMA3A	protein_coding
ENSG00000168016.13	811.512	1.10813	0.323729	3.42302	0.000619303	0.0100236	TRANK1	protein_coding
ENSG00000077150.18	1224.57	1.44913	0.424507	3.41368	0.000640908	0.0103611	NFKB2	protein_coding
ENSG00000108846.15	557.392	0.967483	0.283577	3.41171	0.000645566	0.0104118	ABCC3	protein_coding
ENSG00000128284.19	78.9328	1.54532	0.453091	3.41061	0.000648183	0.0104295	APOL3	protein_coding
ENSG00000267475.1	15.8628	2.94329	0.863531	3.40843	0.000653371	0.0105007	AC008736.1	lincRNA
ENSG00000164400.5	1330.85	8.50233	2.49664	3.40551	0.000660412	0.0105862	CSF2	protein_coding
ENSG00000276085.1	86.6722	7.04404	2.06889	3.40474	0.000662267	0.010594	CCL3L3	protein_coding
ENSG00000188107.14	17.3179	3.35414	0.988385	3.39355	0.000689923	0.010927	EYS	protein_coding
ENSG00000112379.8	18.9495	3.61134	1.065	3.39093	0.00069656	0.011014	ARFGEF3	protein_coding
ENSG00000158683.7	8.68888	5.27588	1.55882	3.38452	0.000713015	0.0112353	PKD1L1	protein_coding
ENSG00000114861.18	789.736	1.4552	0.430152	3.383	0.000716981	0.0112674	FOXP1	protein_coding
ENSG00000008394.12	1541.77	0.805117	0.238439	3.37661	0.000733843	0.0114712	MGST1	protein_coding
ENSG00000177570.13	41.3093	1.90152	0.563142	3.37663	0.000733798	0.0114712	SAMD12	protein_coding
ENSG00000110328.5	72.1371	1.8359	0.54519	3.36745	0.000758681	0.0117523	GALNT18	protein_coding
ENSG00000257219.5	47.3289	1.96624	0.584245	3.36545	0.000764201	0.0118244	LINC02407	lincRNA
ENSG00000123146.19	466.807	0.877448	0.260892	3.36326	0.000770283	0.0118917	ADGRE5	protein_coding
ENSG00000170745.11	15.991	2.95856	0.880283	3.36091	0.000776852	0.0119393	KCNS3	protein_coding
ENSG00000242372.6	1362.3	0.888401	0.264434	3.35964	0.000780449	0.0119678	EIF6	protein_coding
ENSG00000184497.12	43.9993	1.76851	0.526554	3.35864	0.000783263	0.0119975	TMEM255B	protein_coding
ENSG00000156711.16	53.1251	1.5424	0.459622	3.35579	0.00079138	0.0120948	MAPK13	protein_coding
ENSG00000122482.20	710.948	0.86446	0.257672	3.35488	0.000793981	0.0121075	ZNF644	protein_coding
ENSG00000111266.8	258.188	1.67687	0.499901	3.35441	0.000795334	0.0121147	DUSP16	protein_coding
ENSG00000160255.17	9.63012	4.17636	1.24515	3.35409	0.000796258	0.0121153	ITGB2	protein_coding
ENSG00000168397.16	568.064	0.870507	0.25956	3.35378	0.000797152	0.0121155	ATG4B	protein_coding
ENSG00000086065.13	1168.23	0.885266	0.264065	3.35245	0.000800992	0.0121604	CHMP5	protein_coding
ENSG00000266537.1	7.70127	5.33466	1.59208	3.35075	0.000805918	0.0122216	SPDYE22P	unprocessed_pseudogene
ENSG00000196387.9	211.52	0.987192	0.295134	3.34489	0.000823152	0.0124461	ZNF140	protein_coding
ENSG00000108352.11	66.2451	1.42373	0.425655	3.34479	0.000823448	0.0124461	RAPGEFL1	protein_coding
ENSG00000143603.18	86.4319	2.35871	0.705314	3.3442	0.000825203	0.0124589	KCNN3	protein_coding
ENSG00000023909.9	637.033	1.23444	0.36929	3.34273	0.000829586	0.0124976	GCLM	protein_coding
ENSG00000241544.1	38.9268	1.90078	0.569181	3.3395	0.000839289	0.0126299	LINC02029	lincRNA
ENSG00000107937.18	1289.28	0.8682	0.260261	3.33588	0.000850296	0.0127815	GTPBP4	protein_coding
ENSG00000156804.7	428.862	1.39814	0.419496	3.3329	0.000859448	0.0129049	FBXO32	protein_coding
ENSG00000184106.8	12.1176	3.44359	1.03783	3.31807	0.000906425	0.0135067	TREML3P	transcribed_unprocessed_pseudogene
ENSG00000172493.20	490.814	0.925807	0.279089	3.31725	0.000909081	0.0135169	AFF1	protein_coding
ENSG00000234520.5	23.3063	2.27313	0.685191	3.31751	0.000908245	0.0135169	HRAT17	lincRNA
ENSG00000256084.1	15.9933	2.72099	0.821096	3.31385	0.000920195	0.0136526	AC092112.1	lincRNA
ENSG00000261087.1	43.7336	1.72606	0.521572	3.30935	0.000935121	0.013844	AP003469.4	lincRNA
ENSG00000175573.6	1082.69	0.784233	0.237064	3.3081	0.000939312	0.0138469	C11orf68	protein_coding
ENSG00000183696.13	360.159	1.50613	0.455622	3.30565	0.000947555	0.0139267	UPP1	protein_coding
ENSG00000228707.1	7.8468	5.22382	1.58138	3.30333	0.000955428	0.0140235	AL691426.1	lincRNA
ENSG00000180596.7	79.3759	1.42936	0.432902	3.3018	0.000960674	0.0140854	HIST1H2BC	protein_coding
ENSG00000276045.2	160.198	1.14607	0.34757	3.29738	0.000975903	0.0142329	ORAI1	protein_coding
ENSG00000270170.1	103.406	1.16742	0.35432	3.29482	0.000984852	0.0143023	NCBP2-AS2	protein_coding
ENSG00000260765.2	8.87309	4.96495	1.50689	3.29484	0.000984778	0.0143023	CES1P2	unprocessed_pseudogene
ENSG00000104356.10	178.649	1.06561	0.323493	3.29407	0.000987489	0.0143254	POP1	protein_coding
ENSG00000188786.9	507.542	0.900692	0.273469	3.29357	0.00098922	0.0143353	MTF1	protein_coding
ENSG00000089127.12	660.996	3.45717	1.05014	3.29211	0.000994398	0.0143951	OAS1	protein_coding
ENSG00000261324.2	44.236	1.71432	0.520837	3.29147	0.000996657	0.0143974	AC010168.2	sense_overlapping
ENSG00000253746.1	31.8117	1.92061	0.58348	3.29164	0.000996033	0.0143974	AC091182.2	lincRNA
ENSG00000188522.14	360.323	1.14443	0.347791	3.29056	0.00099987	0.0144286	FAM83G	protein_coding
ENSG00000172936.12	455.346	1.12517	0.341979	3.29018	0.00100123	0.014433	MYD88	protein_coding
ENSG00000151883.17	300.534	0.956983	0.290945	3.28922	0.00100465	0.0144661	PARP8	protein_coding
ENSG00000119280.16	241.015	1.0562	0.321382	3.28644	0.00101461	0.01458	C1orf198	protein_coding
ENSG00000272941.1	41.4416	1.97807	0.60206	3.2855	0.00101801	0.0146136	AC083862.2	antisense_RNA
ENSG00000138356.13	421.952	1.27365	0.387827	3.28408	0.00102318	0.0146723	AOX1	protein_coding
ENSG00000023330.14	500.176	0.896142	0.273116	3.28118	0.00103375	0.0147622	ALAS1	protein_coding
ENSG00000180346.3	167.928	1.0973	0.33472	3.27825	0.00104452	0.014869	TIGD2	protein_coding
ENSG00000224596.7	142.438	1.21423	0.370975	3.27308	0.00106382	0.0150516	ZMIZ1-AS1	antisense_RNA
ENSG00000226372.3	9.14667	4.45441	1.36408	3.26551	0.00109268	0.0153952	DCAF8L1	protein_coding
ENSG00000115816.14	745.111	0.80416	0.246294	3.26504	0.0010945	0.0154051	CEBPZ	protein_coding
ENSG00000140950.15	544.491	0.819652	0.251473	3.2594	0.00111648	0.0156662	TLDC1	protein_coding
ENSG00000117036.11	709.951	1.1082	0.340428	3.25531	0.0011327	0.0158451	ETV3	protein_coding
ENSG00000279689.1	20.6482	2.7338	0.840356	3.25314	0.00114136	0.0159013	AC022400.8	TEC
ENSG00000160813.6	184.751	1.06171	0.326421	3.25258	0.00114362	0.0159167	PPP1R35	protein_coding
ENSG00000156042.17	44.9832	1.64714	0.507241	3.24726	0.00116523	0.0161846	CFAP70	protein_coding
ENSG00000279320.1	10.9054	3.5666	1.10271	3.2344	0.00121897	0.0167949	AC069528.2	TEC
ENSG00000132002.7	1513.42	0.911975	0.282094	3.23288	0.00122549	0.0168677	DNAJB1	protein_coding
ENSG00000060140.8	42.186	1.68126	0.520514	3.23	0.00123792	0.0169877	STYK1	protein_coding
ENSG00000166396.12	132.355	1.71872	0.532953	3.2249	0.00126018	0.0171899	SERPINB7	protein_coding
ENSG00000176102.11	536.467	0.808505	0.250798	3.22373	0.00126535	0.017226	CSTF3	protein_coding
ENSG00000165805.9	19.7421	3.77294	1.17137	3.22097	0.00127759	0.0173755	C12orf50	protein_coding
ENSG00000101670.11	8.28818	4.5795	1.4292	3.20423	0.00135423	0.0183269	LIPG	protein_coding
ENSG00000003056.7	1093.16	0.823234	0.25695	3.20387	0.00135596	0.0183321	M6PR	protein_coding
ENSG00000221990.4	33.6043	1.9383	0.60523	3.20259	0.00136197	0.0183591	EXOC3-AS1	antisense_RNA
ENSG00000268916.6	8.25426	5.15334	1.60905	3.20271	0.0013614	0.0183591	CSAG3	protein_coding
ENSG00000101544.8	557.181	0.922364	0.288044	3.20217	0.00136398	0.0183681	ADNP2	protein_coding
ENSG00000143156.13	199.403	1.03832	0.32531	3.1918	0.00141388	0.0189102	NME7	protein_coding
ENSG00000272269.1	26.4983	2.41472	0.758536	3.1834	0.00145558	0.0193171	AL138724.1	antisense_RNA
ENSG00000110944.8	11.1254	4.53327	1.42391	3.18369	0.00145413	0.0193171	IL23A	protein_coding
ENSG00000139083.10	239.789	0.942827	0.296215	3.18291	0.00145802	0.0193308	ETV6	protein_coding
ENSG00000176593.7	73.3012	1.38811	0.436155	3.18262	0.00145949	0.0193315	AC008969.1	processed_transcript
ENSG00000178685.13	435.59	1.41984	0.446229	3.18186	0.00146334	0.0193469	PARP10	protein_coding
ENSG00000147168.12	11.1684	4.86903	1.53113	3.18002	0.00147267	0.0194123	IL2RG	protein_coding
ENSG00000198908.11	98.2951	1.19762	0.376713	3.17913	0.0014772	0.0194533	BHLHB9	protein_coding
ENSG00000116863.10	277.837	1.06115	0.334121	3.17594	0.00149354	0.0196308	ADPRHL2	protein_coding
ENSG00000232533.1	103.57	1.16561	0.367125	3.17497	0.00149855	0.0196777	AC093673.1	antisense_RNA
ENSG00000125735.10	32.5401	3.17262	0.999361	3.17465	0.00150018	0.0196792	TNFSF14	protein_coding
ENSG00000257038.1	13.8985	2.87293	0.906284	3.17001	0.00152435	0.0199022	AP002761.3	antisense_RNA
ENSG00000243725.6	73.5107	1.30215	0.410846	3.16945	0.00152729	0.0199216	TTC4	protein_coding
ENSG00000183684.7	447.351	0.814777	0.257145	3.16855	0.001532	0.019964	ALYREF	protein_coding
ENSG00000105559.11	432.84	1.25536	0.396403	3.16687	0.00154088	0.0200607	PLEKHA4	protein_coding
ENSG00000101310.14	705.313	0.832226	0.263177	3.16223	0.00156568	0.0203449	SEC23B	protein_coding
ENSG00000122515.14	1057.87	0.787984	0.249258	3.16131	0.00157061	0.0203703	ZMIZ2	protein_coding
ENSG00000236591.1	12.27	2.95544	0.935575	3.15896	0.00158333	0.0205159	AL357992.1	antisense_RNA
ENSG00000171497.4	348.003	0.865101	0.273976	3.15758	0.00159087	0.020551	PPID	protein_coding
ENSG00000182578.13	25.9456	2.27902	0.721993	3.15656	0.0015964	0.020588	CSF1R	protein_coding
ENSG00000118160.13	10.9224	4.2616	1.35108	3.15421	0.00160932	0.0206962	SLC8A2	protein_coding
ENSG00000133454.15	201.057	0.937578	0.297913	3.14715	0.0016487	0.021163	MYO18B	protein_coding
ENSG00000176946.11	501.899	0.822215	0.261318	3.14641	0.00165286	0.0211965	THAP4	protein_coding
ENSG00000140464.19	957.437	0.973666	0.31014	3.13944	0.00169272	0.0216469	PML	protein_coding
ENSG00000023608.4	660.282	1.03466	0.329678	3.13838	0.00169884	0.0216847	SNAPC1	protein_coding
ENSG00000271646.1	13.7191	2.92333	0.931473	3.13839	0.00169877	0.0216847	AC099343.3	lincRNA
ENSG00000146425.10	826.48	0.799928	0.25548	3.13107	0.00174168	0.0221902	DYNLT1	protein_coding
ENSG00000254087.7	80.4729	1.78903	0.571722	3.1292	0.00175284	0.0222497	LYN	protein_coding
ENSG00000261654.1	22.4343	2.11191	0.67488	3.12932	0.00175214	0.0222497	AL360270.2	sense_overlapping
ENSG00000197818.11	383.526	0.85702	0.274259	3.12485	0.00177894	0.0225185	SLC9A8	protein_coding
ENSG00000090273.13	1029.64	0.765064	0.244942	3.12344	0.00178748	0.0225849	NUDC	protein_coding
ENSG00000150990.7	346.274	0.839599	0.268797	3.12354	0.00178691	0.0225849	DHX37	protein_coding
ENSG00000114933.15	410.289	0.940465	0.301199	3.1224	0.0017938	0.0226439	INO80D	protein_coding
ENSG00000162377.5	348.264	0.838425	0.268632	3.1211	0.00180179	0.0227238	COA7	protein_coding
ENSG00000137842.6	141.23	1.20495	0.386108	3.12076	0.00180388	0.0227292	TMEM62	protein_coding
ENSG00000183091.19	13.3437	3.33821	1.06987	3.12019	0.00180734	0.0227519	NEB	protein_coding
ENSG00000100678.18	102.017	1.3413	0.430112	3.11848	0.00181787	0.0228216	SLC8A3	protein_coding
ENSG00000167447.12	356.024	0.821733	0.263709	3.11606	0.00183285	0.0229466	SMG8	protein_coding
ENSG00000234465.10	20.1348	2.34287	0.752133	3.11497	0.00183964	0.0229896	PINLYP	protein_coding
ENSG00000087250.8	7.35121	4.90794	1.57556	3.11505	0.00183916	0.0229896	MT3	protein_coding
ENSG00000175416.12	416.543	1.0337	0.332014	3.11343	0.00184927	0.023068	CLTB	protein_coding
ENSG00000146281.5	87.1918	1.23611	0.397224	3.11186	0.00185913	0.0231424	PM20D2	protein_coding
ENSG00000197837.3	19.9022	2.23577	0.718725	3.11074	0.00186616	0.0231942	HIST4H4	protein_coding
ENSG00000168404.12	153.744	1.03849	0.334003	3.10923	0.00187575	0.0232711	MLKL	protein_coding
ENSG00000057704.12	364.084	1.21724	0.391547	3.10879	0.00187855	0.0232848	TMCC3	protein_coding
ENSG00000232133.1	15.6779	2.69479	0.86732	3.10703	0.00188977	0.0233605	IMPDH1P10	processed_pseudogene
ENSG00000106258.13	7.65123	4.31355	1.38893	3.10567	0.00189851	0.0234475	CYP3A5	protein_coding
ENSG00000103671.9	289.651	0.869796	0.280328	3.10278	0.00191709	0.0236343	TRIP4	protein_coding
ENSG00000204138.12	612.86	0.794654	0.256384	3.09947	0.00193869	0.023815	PHACTR4	protein_coding
ENSG00000166562.8	115.513	1.17655	0.379849	3.09741	0.00195219	0.0238974	SEC11C	protein_coding
ENSG00000107020.9	159.662	1.07661	0.347948	3.09418	0.00197355	0.0240921	PLGRKT	protein_coding
ENSG00000162711.16	91.2651	1.66711	0.538764	3.09432	0.00197262	0.0240921	NLRP3	protein_coding
ENSG00000167173.18	203.165	1.18491	0.383047	3.09338	0.00197892	0.0241362	C15orf39	protein_coding
ENSG00000145476.15	211.131	1.15652	0.374226	3.09042	0.00199874	0.0243079	CYP4V2	protein_coding
ENSG00000175166.16	5278.59	0.953282	0.308694	3.08811	0.00201435	0.0244378	PSMD2	protein_coding
ENSG00000130052.13	147.768	1.25773	0.407497	3.08647	0.00202546	0.0245075	STARD8	protein_coding
ENSG00000204599.14	160.1	1.0129	0.328362	3.08472	0.00203746	0.0246093	TRIM39	protein_coding
ENSG00000104689.9	79.6401	1.22098	0.396671	3.07807	0.00208345	0.0250324	TNFRSF10A	protein_coding
ENSG00000071073.12	10.1419	3.98602	1.29598	3.07567	0.00210027	0.0252124	MGAT4A	protein_coding
ENSG00000104825.16	373.795	1.06737	0.347912	3.06793	0.00215544	0.0258069	NFKBIB	protein_coding
ENSG00000101811.13	261.371	0.861687	0.281022	3.06626	0.00216754	0.0259291	CSTF2	protein_coding
ENSG00000023445.13	1135.56	2.89967	0.946517	3.06351	0.00218754	0.0261228	BIRC3	protein_coding
ENSG00000145901.14	4812.37	1.36745	0.446507	3.06254	0.00219467	0.0261851	TNIP1	protein_coding
ENSG00000104213.12	14.9486	3.34922	1.09481	3.05919	0.00221933	0.0263646	PDGFRL	protein_coding
ENSG00000112343.10	542.238	0.874621	0.285979	3.05833	0.00222571	0.0263947	TRIM38	protein_coding
ENSG00000100567.12	731.162	0.744681	0.243643	3.05644	0.00223982	0.0265261	PSMA3	protein_coding
ENSG00000148426.12	35.3228	1.6921	0.553637	3.05633	0.00224066	0.0265261	PROSER2	protein_coding
ENSG00000183891.5	125.076	1.15116	0.376812	3.05501	0.00225054	0.0265971	TTC32	protein_coding
ENSG00000090376.10	9.47909	4.46965	1.46302	3.05509	0.00224995	0.0265971	IRAK3	protein_coding
ENSG00000160685.13	349.087	0.821738	0.269228	3.0522	0.0022717	0.0268098	ZBTB7B	protein_coding
ENSG00000134955.11	160.376	0.997389	0.326889	3.05116	0.00227962	0.0268713	SLC37A2	protein_coding
ENSG00000151929.9	981.422	0.882908	0.289603	3.04869	0.00229843	0.0270302	BAG3	protein_coding
ENSG00000173039.18	1103.19	0.893488	0.293604	3.04317	0.00234098	0.0273594	RELA	protein_coding
ENSG00000110076.18	255.66	0.963919	0.317132	3.03949	0.00236981	0.0276492	NRXN2	protein_coding
ENSG00000113924.11	9.49646	3.57128	1.17549	3.03812	0.00238059	0.0277513	HGD	protein_coding
ENSG00000170832.12	806.357	0.850482	0.279982	3.03763	0.0023845	0.0277732	USP32	protein_coding
ENSG00000213516.9	264.022	0.867133	0.285495	3.0373	0.00238705	0.0277793	RBMXL1	protein_coding
ENSG00000155090.14	950.33	0.728366	0.240585	3.02748	0.00246602	0.0285805	KLF10	protein_coding
ENSG00000149289.10	1277.41	1.33077	0.43957	3.02745	0.00246629	0.0285805	ZC3H12C	protein_coding
ENSG00000229017.6	8.87199	4.22796	1.39654	3.02744	0.00246632	0.0285805	LINC01277	lincRNA
ENSG00000172927.7	96.9417	1.15216	0.381051	3.02363	0.00249759	0.0287969	MYEOV	protein_coding
ENSG00000115866.10	927.373	0.778228	0.257473	3.02256	0.00250647	0.0288525	DARS	protein_coding
ENSG00000076053.10	291.811	0.867012	0.287015	3.02079	0.00252113	0.0289951	RBM7	protein_coding
ENSG00000176928.5	12.8714	2.80385	0.930287	3.01396	0.00257859	0.0295341	GCNT4	protein_coding
ENSG00000259712.1	9.56042	3.8342	1.27215	3.01394	0.00257877	0.0295341	AC023906.5	antisense_RNA
ENSG00000119698.11	154.475	1.8665	0.620239	3.00933	0.00261822	0.029936	PPP4R4	protein_coding
ENSG00000169403.11	11.1201	3.19865	1.06338	3.00801	0.00262962	0.0300162	PTAFR	protein_coding
ENSG00000233922.2	9.8614	3.45338	1.14847	3.00694	0.00263894	0.0300975	LINC01694	lincRNA
ENSG00000131471.6	16.373	2.40963	0.804412	2.99552	0.00273982	0.0311702	AOC3	protein_coding
ENSG00000131435.12	1026.65	1.11551	0.372739	2.99275	0.00276478	0.0313561	PDLIM4	protein_coding
ENSG00000116161.17	714.292	0.730979	0.244341	2.99164	0.00277485	0.0314383	CACYBP	protein_coding
ENSG00000197780.9	766.587	1.00923	0.337411	2.99111	0.00277962	0.0314664	TAF13	protein_coding
ENSG00000008517.16	245.87	3.41856	1.14359	2.98931	0.00279604	0.0316001	IL32	protein_coding
ENSG00000164845.16	18.9362	2.22406	0.744862	2.98586	0.00282782	0.0318542	FAM86FP	transcribed_unprocessed_pseudogene
ENSG00000196235.13	1505.1	0.71743	0.240474	2.98339	0.00285071	0.0320136	SUPT5H	protein_coding
ENSG00000254554.1	16.1985	2.54155	0.85187	2.98349	0.00284982	0.0320136	AC080023.1	antisense_RNA
ENSG00000172061.8	239.396	4.8088	1.61189	2.98333	0.00285131	0.0320136	LRRC15	protein_coding
ENSG00000274828.1	31.7463	1.67541	0.562295	2.97959	0.00288639	0.0323016	AC068473.5	lincRNA
ENSG00000236530.2	8.36764	4.52774	1.51953	2.9797	0.00288529	0.0323016	KPNA2P1	processed_pseudogene
ENSG00000106211.8	2008	0.855833	0.28756	2.97619	0.00291855	0.0325817	HSPB1	protein_coding
ENSG00000137393.9	320.231	1.57388	0.529236	2.97388	0.00294058	0.0327272	RNF144B	protein_coding
ENSG00000242802.6	537.247	0.778364	0.262183	2.96878	0.0029898	0.0331611	AP5Z1	protein_coding
ENSG00000101856.9	1110.33	0.697307	0.235295	2.96354	0.00304118	0.0336766	PGRMC1	protein_coding
ENSG00000131016.16	1459.74	1.23217	0.415899	2.96266	0.00304997	0.0337466	AKAP12	protein_coding
ENSG00000163870.14	409.367	0.799844	0.270015	2.96222	0.00305425	0.0337667	TPRA1	protein_coding
ENSG00000007516.13	13.7748	3.22722	1.09109	2.95779	0.00309849	0.0342282	BAIAP3	protein_coding
ENSG00000140450.8	186.872	0.9376	0.317299	2.95494	0.00312726	0.0345182	ARRDC4	protein_coding
ENSG00000215251.3	274.84	0.944714	0.319811	2.95398	0.00313709	0.0345989	FASTKD5	protein_coding
ENSG00000137200.12	743.713	0.841998	0.285496	2.94924	0.00318552	0.035032	CMTR1	protein_coding
ENSG00000274213.1	13.3961	3.33192	1.12979	2.94914	0.00318659	0.035032	AC015912.3	lincRNA
ENSG00000107438.8	349.05	0.852445	0.289402	2.94554	0.00322394	0.0353293	PDLIM1	protein_coding
ENSG00000178127.12	25.3373	1.86326	0.632533	2.94571	0.00322212	0.0353293	NDUFV2	protein_coding
ENSG00000177842.11	16.2957	2.37695	0.808225	2.94095	0.00327203	0.0357162	ZNF620	protein_coding
ENSG00000221926.11	301.545	1.02695	0.349259	2.94038	0.00327809	0.0357512	TRIM16	protein_coding
ENSG00000140259.6	434.068	0.764414	0.260191	2.9379	0.00330446	0.0359531	MFAP1	protein_coding
ENSG00000173545.4	450.573	0.812774	0.276816	2.93615	0.00332312	0.036063	ZNF622	protein_coding
ENSG00000100558.8	19.4424	2.19147	0.746486	2.93572	0.00332775	0.0360634	PLEK2	protein_coding
ENSG00000154642.10	206.131	0.873245	0.29819	2.92849	0.00340616	0.0367677	C21orf91	protein_coding
ENSG00000096063.15	921.768	0.774225	0.264597	2.92605	0.00343295	0.0369987	SRPK1	protein_coding
ENSG00000166801.15	589.271	0.785123	0.268515	2.92394	0.00345633	0.0372214	FAM111A	protein_coding
ENSG00000179476.7	67.9702	1.30166	0.445234	2.92353	0.00346083	0.0372406	C14orf28	protein_coding
ENSG00000050730.15	93.1098	4.60111	1.57582	2.91982	0.00350231	0.037569	TNIP3	protein_coding
ENSG00000140105.17	1760.9	0.867417	0.297221	2.91842	0.00351812	0.0377071	WARS	protein_coding
ENSG00000186088.15	916.497	0.821635	0.281742	2.91627	0.00354244	0.0378809	GSAP	protein_coding
ENSG00000162409.10	94.1051	1.06998	0.367039	2.91516	0.00355508	0.0379065	PRKAA2	protein_coding
ENSG00000258667.1	8.18313	3.97234	1.3628	2.91484	0.00355866	0.0379065	HIF1A-AS2	lincRNA
ENSG00000109917.10	730.046	0.758881	0.26041	2.91418	0.00356621	0.037928	ZPR1	protein_coding
ENSG00000155189.11	514.537	0.908099	0.311719	2.9132	0.00357744	0.0380179	AGPAT5	protein_coding
ENSG00000065526.10	910.803	0.708078	0.243352	2.90968	0.00361796	0.0383484	SPEN	protein_coding
ENSG00000132740.8	178.578	0.902536	0.310226	2.90929	0.00362253	0.0383484	IGHMBP2	protein_coding
ENSG00000117308.14	252.168	0.911054	0.313139	2.90942	0.00362095	0.0383484	GALE	protein_coding
ENSG00000262049.1	28.9335	1.75444	0.603244	2.90835	0.00363344	0.0384047	AC139530.1	antisense_RNA
ENSG00000153233.12	28.8868	1.85632	0.638781	2.90603	0.00366043	0.0385414	PTPRR	protein_coding
ENSG00000180611.6	136.239	1.23599	0.425918	2.90195	0.00370852	0.0389048	MB21D2	protein_coding
ENSG00000197622.12	1148.57	0.750886	0.259223	2.89669	0.00377128	0.0394413	CDC42SE1	protein_coding
ENSG00000012211.12	92.1482	1.06511	0.368129	2.89331	0.00381205	0.0397409	PRICKLE3	protein_coding
ENSG00000136891.13	585.427	0.834484	0.288491	2.89258	0.00382091	0.0397729	TEX10	protein_coding
ENSG00000179148.9	14.1981	2.81574	0.974533	2.88932	0.00386073	0.0400657	ALOXE3	protein_coding
ENSG00000182648.11	46.1938	1.41267	0.489156	2.88798	0.00387724	0.0402065	LINC01006	lincRNA
ENSG00000166165.12	152.155	1.09886	0.380855	2.88525	0.00391109	0.0404657	CKB	protein_coding
ENSG00000272913.1	92.7992	1.10365	0.382694	2.88388	0.00392808	0.0406109	AC009237.14	lincRNA
ENSG00000145016.15	320.74	0.776419	0.269802	2.87773	0.00400547	0.0412555	RUBCN	protein_coding
ENSG00000130021.13	159.623	0.92923	0.322934	2.87746	0.00400886	0.0412594	PUDP	protein_coding
ENSG00000105287.12	356.406	0.876561	0.304748	2.87635	0.00402306	0.0413744	PRKD2	protein_coding
ENSG00000233937.6	62.4633	1.26084	0.439412	2.86938	0.00411282	0.042171	AC008443.1	processed_transcript
ENSG00000225968.7	7.75128	4.01439	1.39927	2.86892	0.00411881	0.0422009	ELFN1	protein_coding
ENSG00000130706.12	1278.44	0.776421	0.271578	2.85893	0.00425074	0.0433894	ADRM1	protein_coding
ENSG00000136688.10	37.9687	5.48353	1.91819	2.8587	0.0042538	0.0433894	IL36G	protein_coding
ENSG00000160606.10	71.8356	1.25291	0.438521	2.85714	0.00427483	0.0434422	TLCD1	protein_coding
ENSG00000066136.20	292.078	0.80087	0.280975	2.85033	0.00436744	0.044285	NFYC	protein_coding
ENSG00000140961.12	248.392	0.933383	0.327636	2.84884	0.00438786	0.0443811	OSGIN1	protein_coding
ENSG00000233117.2	12.6043	2.74451	0.96372	2.84783	0.00440183	0.0444692	LINC00702	lincRNA
ENSG00000069431.11	532.124	0.814657	0.286095	2.8475	0.00440642	0.0444828	ABCC9	protein_coding
ENSG00000168411.13	666.451	0.756168	0.265706	2.84589	0.0044288	0.044643	RFWD3	protein_coding
ENSG00000177238.13	28.2064	2.00654	0.705067	2.84589	0.0044288	0.044643	TRIM72	protein_coding
ENSG00000105371.8	27.368	3.05844	1.07604	2.84232	0.00447863	0.0450459	ICAM4	protein_coding
ENSG00000171490.12	1490.94	0.706558	0.248629	2.84182	0.00448568	0.0450837	RSL1D1	protein_coding
ENSG00000127989.13	176.255	0.956641	0.336983	2.83884	0.00452778	0.0454735	MTERF1	protein_coding
ENSG00000090061.17	741.014	0.729436	0.257147	2.83665	0.0045589	0.0456857	CCNK	protein_coding
ENSG00000196365.11	860.691	0.758068	0.26807	2.82787	0.00468588	0.0467871	LONP1	protein_coding
ENSG00000168298.6	10.3251	3.06268	1.08322	2.82738	0.00469306	0.0468247	HIST1H1E	protein_coding
ENSG00000145220.13	213.115	0.8318	0.294355	2.82584	0.00471567	0.0470161	LYAR	protein_coding
ENSG00000159256.12	572.02	0.785252	0.278338	2.82122	0.0047842	0.0475416	MORC3	protein_coding
ENSG00000116977.18	1180.09	0.887484	0.314789	2.8193	0.00481288	0.0477769	LGALS8	protein_coding
ENSG00000197506.7	21.5715	2.1972	0.779842	2.8175	0.00483989	0.0479754	SLC28A3	protein_coding
ENSG00000101146.12	545.506	0.769762	0.273345	2.81608	0.00486131	0.0481182	RAE1	protein_coding
ENSG00000260454.1	20.4438	3.26968	1.16125	2.81564	0.00486797	0.0481494	AL355607.2	lincRNA
ENSG00000188211.8	143.821	1.0594	0.37633	2.81509	0.00487636	0.0481976	NCR3LG1	protein_coding
ENSG00000198517.9	555.31	0.912301	0.324426	2.81205	0.00492269	0.0485505	MAFK	protein_coding
ENSG00000116990.10	15.8765	2.40282	0.85457	2.81173	0.00492752	0.0485632	MYCL	protein_coding
ENSG00000152464.14	112.925	1.08539	0.386107	2.81112	0.00493687	0.0486204	RPP38	protein_coding
ENSG00000152359.14	149.092	0.97703	0.347895	2.80841	0.0049787	0.0489854	POC5	protein_coding
ENSG00000167977.8	577.609	0.788142	0.280686	2.80791	0.0049864	0.0489994	KCTD5	protein_coding
ENSG00000147416.10	1349.55	0.945591	0.336785	2.8077	0.00498965	0.0489994	ATP6V1B2	protein_coding
ENSG00000004961.14	466.193	0.817632	0.291348	2.80637	0.00501028	0.0491667	HCCS	protein_coding
ENSG00000221944.6	72.5659	1.14396	0.407873	2.80471	0.00503618	0.049315	TIGD1	protein_coding
ENSG00000197170.9	1133.91	0.721131	0.257187	2.80391	0.00504862	0.0493879	PSMD12	protein_coding
ENSG00000169594.13	211.91	0.902564	0.321911	2.80377	0.00505084	0.0493879	BNC1	protein_coding
ENSG00000115946.7	393.463	0.79332	0.282997	2.80328	0.0050586	0.0494286	PNO1	protein_coding
ENSG00000176720.5	249.237	0.838128	0.299076	2.80239	0.00507252	0.0495293	BOK	protein_coding
ENSG00000168439.16	1889.93	0.648053	0.231554	2.79871	0.00513069	0.0499491	STIP1	protein_coding
ENSG00000111802.13	432.807	0.744051	0.265873	2.79852	0.00513373	0.0499491	TDP2	protein_coding
ENSG00000143816.7	50.3697	1.38441	0.495097	2.79625	0.00517002	0.0502665	WNT9A	protein_coding
ENSG00000112299.7	133.626	1.88451	0.67442	2.79427	0.00520177	0.0505393	VNN1	protein_coding
ENSG00000187531.13	189.661	0.835253	0.299078	2.79276	0.00522608	0.0507396	SIRT7	protein_coding
ENSG00000104856.13	542.164	1.18321	0.423781	2.79203	0.00523785	0.0508179	RELB	protein_coding
ENSG00000102218.5	332.034	0.86065	0.308364	2.79102	0.00525425	0.0509278	RP2	protein_coding
ENSG00000104177.17	274.558	1.00408	0.359773	2.79087	0.0052566	0.0509278	MYEF2	protein_coding
ENSG00000174808.11	60.0838	1.20702	0.432685	2.7896	0.00527726	0.0509866	BTC	protein_coding
ENSG00000181264.8	220.878	0.807715	0.289683	2.78828	0.00529892	0.051085	TMEM136	protein_coding
ENSG00000227908.3	13.4727	2.84057	1.01899	2.78762	0.00530965	0.0511525	FLJ31104	antisense_RNA
ENSG00000115762.16	2349.53	0.702695	0.252514	2.7828	0.00538926	0.0517739	PLEKHB2	protein_coding
ENSG00000105655.18	24.1739	1.81217	0.653871	2.77145	0.00558075	0.0532775	ISYNA1	protein_coding
ENSG00000122257.18	993.587	0.706907	0.255204	2.76996	0.00560625	0.0534637	RBBP6	protein_coding
ENSG00000184208.10	256.38	0.864722	0.312191	2.76985	0.00560817	0.0534637	C22orf46	protein_coding
ENSG00000179111.8	13.7758	2.48028	0.896071	2.76796	0.00564092	0.0535907	HES7	protein_coding
ENSG00000083844.10	349.931	0.740276	0.267964	2.7626	0.00573437	0.0541975	ZNF264	protein_coding
ENSG00000140519.12	9.28164	4.09041	1.48174	2.76055	0.00577042	0.0544437	RHCG	protein_coding
ENSG00000258077.2	26.0723	1.72987	0.626695	2.76031	0.00577471	0.0544467	AC078923.1	lincRNA
ENSG00000120837.7	227.424	0.812995	0.295028	2.75565	0.00585754	0.0549631	NFYB	protein_coding
ENSG00000107159.12	101.924	1.66163	0.603402	2.75376	0.00589141	0.0552431	CA9	protein_coding
ENSG00000137752.23	186.636	0.837047	0.304216	2.75149	0.00593257	0.055591	CASP1	protein_coding
ENSG00000198604.10	878.631	0.863441	0.313966	2.75011	0.00595755	0.055787	BAZ1A	protein_coding
ENSG00000231856.2	13.2749	2.53517	0.92271	2.74752	0.00600471	0.0561901	AL162377.1	antisense_RNA
ENSG00000010379.15	7.65603	4.28632	1.5614	2.74517	0.00604789	0.0564166	SLC6A13	protein_coding
ENSG00000122644.12	107.914	1.00132	0.365122	2.74242	0.00609876	0.0567989	ARL4A	protein_coding
ENSG00000135744.7	7.56915	4.00688	1.46122	2.74215	0.00610377	0.0568069	AGT	protein_coding
ENSG00000133316.15	297.97	0.74796	0.272856	2.74123	0.00612095	0.0569281	WDR74	protein_coding
ENSG00000232774.7	90.9628	1.16055	0.423448	2.74071	0.00613057	0.0569404	FLJ22447	lincRNA
ENSG00000164674.15	66.0473	1.23659	0.451236	2.74045	0.00613542	0.0569469	SYTL3	protein_coding
ENSG00000197063.10	1249.86	0.830205	0.303139	2.7387	0.00616834	0.0572137	MAFG	protein_coding
ENSG00000167315.17	521.184	0.724625	0.265112	2.73328	0.00627077	0.0580067	ACAA2	protein_coding
ENSG00000233621.1	45.0472	1.35601	0.4964	2.73169	0.00630097	0.0582076	LINC01137	antisense_RNA
ENSG00000154556.17	66.532	1.83826	0.673241	2.73046	0.00632463	0.0583867	SORBS2	protein_coding
ENSG00000175550.7	1924.32	0.7135	0.261426	2.72926	0.00634769	0.0585047	DRAP1	protein_coding
ENSG00000198853.11	1016.04	0.743768	0.272552	2.72891	0.00635447	0.0585047	RUSC2	protein_coding
ENSG00000144843.11	149.722	0.906889	0.332324	2.72893	0.00635397	0.0585047	ADPRH	protein_coding
ENSG00000166750.9	3813.98	0.715651	0.262414	2.72718	0.0063878	0.0587326	SLFN5	protein_coding
ENSG00000049089.13	7.94952	3.34019	1.2247	2.72736	0.00638431	0.0587326	COL9A2	protein_coding
ENSG00000141655.16	83.1936	1.57627	0.57809	2.72669	0.00639722	0.0587619	TNFRSF11A	protein_coding
ENSG00000213344.2	9.3817	3.45548	1.26733	2.72657	0.00639955	0.0587619	PCNPP3	processed_pseudogene
ENSG00000164080.13	559.784	0.67785	0.248777	2.72472	0.00643553	0.0590132	RAD54L2	protein_coding
ENSG00000114209.14	436.72	0.698148	0.256276	2.7242	0.00644568	0.0590426	PDCD10	protein_coding
ENSG00000105656.12	380.095	0.950081	0.349055	2.72187	0.00649136	0.0593663	ELL	protein_coding
ENSG00000258088.1	21.1992	2.02934	0.745861	2.7208	0.00651248	0.0595197	AC078820.1	lincRNA
ENSG00000123240.16	1560.09	0.841023	0.309417	2.71809	0.00656605	0.0599295	OPTN	protein_coding
ENSG00000143367.15	176.361	0.85106	0.313335	2.71614	0.00660486	0.0602435	TUFT1	protein_coding
ENSG00000180198.15	584.862	0.775128	0.285405	2.71589	0.00660979	0.0602484	RCC1	protein_coding
ENSG00000109519.12	551.822	0.894686	0.329571	2.7147	0.00663355	0.0603552	GRPEL1	protein_coding
ENSG00000259529.1	16.4863	2.22897	0.821027	2.71485	0.0066305	0.0603552	AL136295.5	protein_coding
ENSG00000255150.2	28.4306	2.08457	0.768512	2.71247	0.00667837	0.060712	EID3	protein_coding
ENSG00000099995.18	1160.18	0.673792	0.248576	2.7106	0.00671615	0.0609747	SF3A1	protein_coding
ENSG00000127824.13	484.433	0.687446	0.253752	2.70913	0.00674604	0.0610452	TUBA4A	protein_coding
ENSG00000250337.5	9.0097	3.32367	1.22665	2.70954	0.00673765	0.0610452	LINC01021	lincRNA
ENSG00000109320.11	968.491	1.28533	0.474637	2.70803	0.00676849	0.0611522	NFKB1	protein_coding
ENSG00000127947.15	3283.52	0.791848	0.29245	2.70763	0.00677648	0.0611578	PTPN12	protein_coding
ENSG00000184545.10	66.6659	2.33075	0.861329	2.70599	0.00681007	0.0614205	DUSP8	protein_coding
ENSG00000162924.13	109.962	0.993744	0.367406	2.70476	0.00683545	0.0615685	REL	protein_coding
ENSG00000100342.20	214.036	1.12299	0.415322	2.7039	0.00685301	0.0616151	APOL1	protein_coding
ENSG00000141526.16	2777.87	0.893775	0.330728	2.70245	0.00688306	0.0618144	SLC16A3	protein_coding
ENSG00000119541.9	745.113	0.699195	0.25898	2.6998	0.00693813	0.0622072	VPS4B	protein_coding
ENSG00000187889.12	16.463	2.07997	0.770868	2.69822	0.00697116	0.0624625	FYB2	protein_coding
ENSG00000174206.12	93.6781	1.12684	0.417778	2.69721	0.00699233	0.0626113	C12orf66	protein_coding
ENSG00000113578.17	67.2623	1.1479	0.425711	2.69643	0.00700875	0.0627173	FGF1	protein_coding
ENSG00000166024.13	273.41	0.755094	0.280245	2.69441	0.00705134	0.0628523	R3HCC1L	protein_coding
ENSG00000175556.16	25.6826	1.68803	0.626358	2.69499	0.00703906	0.0628523	LONRF3	protein_coding
ENSG00000171302.16	1066.22	0.718783	0.26688	2.69328	0.00707535	0.0629027	CANT1	protein_coding
ENSG00000221968.8	531.176	0.793899	0.294768	2.6933	0.00707489	0.0629027	FADS3	protein_coding
ENSG00000127561.14	28.4071	1.68757	0.626577	2.69331	0.00707463	0.0629027	SYNGR3	protein_coding
ENSG00000197632.8	6447.89	4.28363	1.59045	2.69335	0.00707381	0.0629027	SERPINB2	protein_coding
ENSG00000164609.9	859.431	0.6549	0.243183	2.69304	0.00708044	0.0629072	SLU7	protein_coding
ENSG00000130775.15	52.4472	1.3118	0.488767	2.68389	0.00727707	0.0643207	THEMIS2	protein_coding
ENSG00000154589.6	116.791	1.06394	0.396907	2.68058	0.00734949	0.0647937	LY96	protein_coding
ENSG00000090060.17	2471.05	0.601989	0.224622	2.68001	0.00736208	0.0648213	PAPOLA	protein_coding
ENSG00000230882.1	22.6545	2.18217	0.815453	2.67603	0.00745007	0.0654699	AC005077.4	processed_pseudogene
ENSG00000151576.10	293.653	0.743863	0.278063	2.67516	0.00746939	0.0655976	QTRT2	protein_coding
ENSG00000134070.4	1053.5	1.28415	0.480233	2.67402	0.00749488	0.0657793	IRAK2	protein_coding
ENSG00000168288.12	1248.85	0.702462	0.262747	2.67354	0.00750563	0.0658315	MMADHC	protein_coding
ENSG00000272405.1	12.1822	2.54641	0.952679	2.6729	0.00751991	0.0659146	AL365181.3	antisense_RNA
ENSG00000179362.14	32.3736	5.37908	2.01264	2.67265	0.00752541	0.0659206	HMGN2P46	transcribed_processed_pseudogene
ENSG00000169871.12	1466.49	0.664605	0.249076	2.66828	0.00762412	0.0666124	TRIM56	protein_coding
ENSG00000125870.10	525.907	0.690662	0.259143	2.66518	0.0076947	0.0670608	SNRPB2	protein_coding
ENSG00000138750.14	477.824	0.705948	0.264914	2.66482	0.00770295	0.06709	NUP54	protein_coding
ENSG00000231890.7	26.4384	1.69939	0.637896	2.66405	0.00772067	0.0672017	DARS-AS1	antisense_RNA
ENSG00000241155.1	9.9386	2.75978	1.03612	2.66358	0.0077314	0.0672524	ARHGAP31-AS1	antisense_RNA
ENSG00000272886.5	609.67	0.792859	0.297756	2.66278	0.0077498	0.067327	DCP1A	protein_coding
ENSG00000172748.13	119.943	0.949062	0.35639	2.66299	0.00774501	0.067327	ZNF596	protein_coding
ENSG00000163932.13	427.104	0.705856	0.265284	2.66075	0.00779659	0.0675623	PRKCD	protein_coding
ENSG00000133773.11	235.642	0.786976	0.295926	2.65936	0.00782885	0.0677561	CCDC59	protein_coding
ENSG00000167550.10	30.948	2.05026	0.771032	2.65912	0.0078346	0.0677631	RHEBL1	protein_coding
ENSG00000125945.14	205.293	0.781722	0.294106	2.65796	0.00786161	0.0679111	ZNF436	protein_coding
ENSG00000123689.5	10.7989	3.03857	1.14456	2.65479	0.00793571	0.0685079	G0S2	protein_coding
ENSG00000099917.17	986.647	0.723798	0.272693	2.65426	0.00794826	0.0685731	MED15	protein_coding
ENSG00000136930.12	1619.28	0.678772	0.255781	2.65373	0.0079608	0.068595	PSMB7	protein_coding
ENSG00000130813.17	408.384	1.06851	0.402758	2.65298	0.00797849	0.0687042	C19orf66	protein_coding
ENSG00000271303.1	68.1708	1.247	0.47121	2.64638	0.00813587	0.0697124	SRXN1	protein_coding
ENSG00000166920.12	144.004	4.52248	1.71149	2.64242	0.00823156	0.0702218	C15orf48	protein_coding
ENSG00000204086.4	7.5577	3.5163	1.33223	2.6394	0.00830524	0.0707183	RPA4	protein_coding
ENSG00000228649.8	97.4851	1.13593	0.430633	2.63781	0.00834426	0.0710065	SNHG26	processed_transcript
ENSG00000128604.19	14.2846	2.26637	0.860986	2.63229	0.00848108	0.0719475	IRF5	protein_coding
ENSG00000163293.11	41.5972	1.63992	0.623316	2.63097	0.00851422	0.072111	NIPAL1	protein_coding
ENSG00000168701.18	340.266	0.769693	0.292678	2.62983	0.00854274	0.072247	TMEM208	protein_coding
ENSG00000137941.16	407.681	0.712644	0.271156	2.62817	0.00858446	0.0724657	TTLL7	protein_coding
ENSG00000100764.13	828.369	0.643668	0.245664	2.62012	0.00879	0.0738824	PSMC1	protein_coding
ENSG00000131475.6	414.355	0.701182	0.267721	2.61908	0.0088167	0.0740458	VPS25	protein_coding
ENSG00000119139.17	593.545	0.814299	0.310927	2.61894	0.00882025	0.0740458	TJP2	protein_coding
ENSG00000151694.12	1070.32	0.687443	0.263389	2.60999	0.00905441	0.0754571	ADAM17	protein_coding
ENSG00000197083.11	23.7702	6.68783	2.56302	2.60935	0.00907137	0.0755066	ZNF300P1	transcribed_unprocessed_pseudogene
ENSG00000123342.15	148.514	1.01684	0.389999	2.6073	0.00912605	0.0758696	MMP19	protein_coding
ENSG00000100519.11	1001.35	0.616651	0.236536	2.607	0.00913389	0.0758888	PSMC6	protein_coding
ENSG00000141384.12	55.091	1.18081	0.453205	2.60545	0.00917527	0.0761864	TAF4B	protein_coding
ENSG00000256464.1	7.36484	3.21466	1.23392	2.60524	0.0091811	0.0761887	YWHABP2	processed_pseudogene
ENSG00000042832.11	14.8791	2.13036	0.817963	2.60447	0.00920174	0.0762215	TG	protein_coding
ENSG00000148229.12	526.892	0.671761	0.258047	2.60325	0.0092344	0.0764459	POLE3	protein_coding
ENSG00000116285.12	2512.38	0.934114	0.359097	2.60129	0.00928745	0.0768387	ERRFI1	protein_coding
ENSG00000163900.10	223.87	0.756758	0.291022	2.60035	0.00931299	0.0769571	TMEM41A	protein_coding
ENSG00000229689.3	95.0529	1.19533	0.459795	2.59969	0.00933073	0.0770572	AC009237.3	transcribed_unprocessed_pseudogene
ENSG00000183520.11	488.693	0.689259	0.265195	2.59907	0.00934776	0.077105	UTP11	protein_coding
ENSG00000164627.17	9.13654	3.12621	1.20302	2.59864	0.00935935	0.0771541	KIF6	protein_coding
ENSG00000244165.1	78.1726	1.01379	0.390199	2.59814	0.0093729	0.0771611	P2RY11	protein_coding
ENSG00000153531.13	105.579	1.26839	0.488145	2.59839	0.00936622	0.0771611	ADPRHL1	protein_coding
ENSG00000127080.9	257.581	0.775887	0.29871	2.59746	0.00939163	0.0772345	IPPK	protein_coding
ENSG00000140511.11	37.2831	1.52198	0.586178	2.59645	0.00941933	0.0772428	HAPLN3	protein_coding
ENSG00000128394.16	24.2781	1.91086	0.736082	2.59598	0.00943208	0.0772428	APOBEC3F	protein_coding
ENSG00000204642.13	182.34	1.02618	0.395497	2.59466	0.00946838	0.0774712	HLA-F	protein_coding
ENSG00000158887.15	31.6943	1.68382	0.648981	2.59456	0.00947127	0.0774712	MPZ	protein_coding
ENSG00000104064.16	426.547	0.740171	0.285322	2.59416	0.00948227	0.0775031	GABPB1	protein_coding
ENSG00000103150.5	94.4085	1.14668	0.443681	2.58448	0.00975271	0.0791592	MLYCD	protein_coding
ENSG00000204438.10	263.951	0.743474	0.287879	2.58259	0.00980627	0.0795453	GPANK1	protein_coding
ENSG00000121390.18	491.27	0.657916	0.254911	2.58096	0.00985258	0.079828	PSPC1	protein_coding
ENSG00000079335.18	91.6647	1.05138	0.407465	2.5803	0.00987132	0.0799326	CDC14A	protein_coding
ENSG00000165733.7	874.771	0.649267	0.251722	2.5793	0.00990012	0.0801185	BMS1	protein_coding
ENSG00000164054.15	1805.27	0.643472	0.249547	2.57856	0.00992127	0.0801554	SHISA5	protein_coding
ENSG00000100353.17	2267.31	0.6711	0.26027	2.57847	0.00992387	0.0801554	EIF3D	protein_coding
ENSG00000174405.13	338.16	0.777367	0.301585	2.57761	0.00994872	0.0801554	LIG4	protein_coding
ENSG00000132792.18	466.828	0.779333	0.302278	2.5782	0.00993174	0.0801554	CTNNBL1	protein_coding
ENSG00000005436.13	111.984	0.943416	0.366018	2.57751	0.00995145	0.0801554	GCFC2	protein_coding
ENSG00000171346.15	19.146	2.0525	0.796211	2.57784	0.00994209	0.0801554	KRT15	protein_coding
ENSG00000253661.1	12.669	2.22859	0.864468	2.57799	0.00993779	0.0801554	ZFHX4-AS1	antisense_RNA
ENSG00000183337.16	477.139	0.680251	0.264123	2.57551	0.0100093	0.0805194	BCOR	protein_coding
ENSG00000203797.9	54.8293	1.18981	0.462084	2.57487	0.0100278	0.0805339	DDO	protein_coding
ENSG00000139146.13	369.655	0.68965	0.268023	2.5731	0.0100791	0.0808511	FAM60A	protein_coding
ENSG00000165494.11	764.88	0.800684	0.311387	2.57135	0.0101304	0.0810725	PCF11	protein_coding
ENSG00000034152.18	691.249	0.909378	0.35362	2.57162	0.0101223	0.0810725	MAP2K3	protein_coding
ENSG00000164070.11	305.796	0.697547	0.271402	2.57017	0.0101649	0.0813017	HSPA4L	protein_coding
ENSG00000058799.14	252.697	0.748546	0.291379	2.56898	0.0101999	0.0815341	YIPF1	protein_coding
ENSG00000065548.17	895.548	0.606635	0.236177	2.56856	0.0102123	0.0815856	ZC3H15	protein_coding
ENSG00000137168.7	304.54	0.725851	0.282626	2.56824	0.0102218	0.0816134	PPIL1	protein_coding
ENSG00000272768.1	7.77669	2.99066	1.16494	2.56722	0.0102519	0.0818063	AC004854.2	antisense_RNA
ENSG00000151806.13	270.334	0.78485	0.305772	2.56678	0.0102648	0.0818594	GUF1	protein_coding
ENSG00000115233.11	1234.91	0.634019	0.247457	2.56213	0.0104031	0.0823896	PSMD14	protein_coding
ENSG00000102796.10	58.7233	1.1196	0.43696	2.56226	0.0103994	0.0823896	DHRS12	protein_coding
ENSG00000198932.12	40.6353	1.33515	0.521019	2.56258	0.0103898	0.0823896	GPRASP1	protein_coding
ENSG00000103035.10	841.509	0.616594	0.240962	2.55889	0.0105008	0.0829899	PSMD7	protein_coding
ENSG00000271614.1	67.3883	1.46793	0.57366	2.55888	0.0105009	0.0829899	ATP2B1-AS1	lincRNA
ENSG00000008513.14	508.256	1.28417	0.502521	2.55545	0.010605	0.0836497	ST3GAL1	protein_coding
ENSG00000095485.17	206.024	0.76827	0.30074	2.5546	0.0106311	0.0837445	CWF19L1	protein_coding
ENSG00000085117.11	1895.7	1.16696	0.456992	2.55357	0.0106626	0.0839115	CD82	protein_coding
ENSG00000176396.10	158.337	0.804408	0.315046	2.5533	0.0106707	0.083927	EID2	protein_coding
ENSG00000132963.7	1049.43	0.673551	0.26401	2.55123	0.0107343	0.084379	POMP	protein_coding
ENSG00000137776.16	1048.07	0.643994	0.252526	2.55021	0.0107658	0.0844774	SLTM	protein_coding
ENSG00000124145.6	2715.53	1.1306	0.443369	2.55003	0.0107715	0.0844774	SDC4	protein_coding
ENSG00000250673.2	7.71385	3.47789	1.36365	2.55042	0.0107594	0.0844774	AC097372.1	protein_coding
ENSG00000197024.8	278.01	0.705758	0.276935	2.54846	0.01082	0.0847597	ZNF398	protein_coding
ENSG00000276603.1	12.8486	2.27053	0.891683	2.54635	0.0108857	0.0850329	AL109614.1	sense_intronic
ENSG00000163121.9	7.55626	4.30237	1.6901	2.54563	0.0109081	0.0851108	NEURL3	protein_coding
ENSG00000100593.17	20.1509	2.80403	1.10216	2.54412	0.0109555	0.0853831	ISM2	protein_coding
ENSG00000117614.9	545.373	0.664899	0.261439	2.54323	0.0109834	0.0855034	SYF2	protein_coding
ENSG00000232104.3	10.4259	2.47173	0.971862	2.54329	0.0109815	0.0855034	RFX3-AS1	lincRNA
ENSG00000143321.18	3166.63	0.777425	0.30588	2.5416	0.0110346	0.085853	HDGF	protein_coding
ENSG00000254615.2	96.0856	0.994299	0.391557	2.53935	0.0111059	0.0863097	AC027031.2	lincRNA
ENSG00000096696.13	151.499	1.19268	0.469774	2.53884	0.011122	0.0863464	DSP	protein_coding
ENSG00000096433.10	1385.98	0.65627	0.258662	2.53717	0.0111752	0.086652	ITPR3	protein_coding
ENSG00000105248.15	172.014	0.81497	0.321293	2.53653	0.0111957	0.0867131	CCDC94	protein_coding
ENSG00000135913.10	308.98	0.711871	0.280764	2.53548	0.0112293	0.0868751	USP37	protein_coding
ENSG00000073008.14	653.95	0.731219	0.288392	2.53551	0.0112285	0.0868751	PVR	protein_coding
ENSG00000175073.7	508.072	0.672463	0.265413	2.53365	0.0112882	0.0872324	VCPIP1	protein_coding
ENSG00000159352.15	1249.76	0.601674	0.237557	2.53276	0.0113169	0.0873553	PSMD4	protein_coding
ENSG00000138162.18	183.605	0.793272	0.313367	2.53145	0.0113592	0.0875797	TACC2	protein_coding
ENSG00000184232.8	215.779	0.880027	0.347905	2.52951	0.0114223	0.0879215	OAF	protein_coding
ENSG00000197520.10	17.9727	2.75556	1.08952	2.52916	0.0114335	0.0879588	FAM177B	protein_coding
ENSG00000099875.14	317.512	0.682737	0.270072	2.52798	0.0114721	0.0880812	MKNK2	protein_coding
ENSG00000179406.7	58.6344	1.18305	0.467967	2.52807	0.0114691	0.0880812	LINC00174	processed_transcript
ENSG00000156265.15	76.2953	1.32938	0.525884	2.52789	0.0114752	0.0880812	MAP3K7CL	protein_coding
ENSG00000164188.8	7.65435	3.30817	1.30893	2.52738	0.0114917	0.0881588	RANBP3L	protein_coding
ENSG00000149923.13	919.316	0.757655	0.299878	2.52655	0.011519	0.0882635	PPP4C	protein_coding
ENSG00000158825.5	8.45143	3.32473	1.31602	2.52635	0.0115253	0.0882635	CDA	protein_coding
ENSG00000032389.12	177.645	0.801249	0.317686	2.52214	0.0116644	0.088986	EIPR1	protein_coding
ENSG00000240065.7	266.523	0.741718	0.294134	2.5217	0.0116789	0.0890467	PSMB9	protein_coding
ENSG00000010165.19	494.119	0.665169	0.26384	2.52111	0.0116986	0.0890976	METTL13	protein_coding
ENSG00000103404.14	210.127	0.856667	0.339991	2.51968	0.0117463	0.0894115	USP31	protein_coding
ENSG00000107864.14	21.9118	1.70709	0.677783	2.51864	0.0117809	0.0894823	CPEB3	protein_coding
ENSG00000240476.1	364.992	0.949182	0.377008	2.51767	0.0118133	0.0895733	LINC00973	lincRNA
ENSG00000166016.5	238.081	0.922328	0.366507	2.51654	0.0118514	0.0897629	ABTB2	protein_coding
ENSG00000150867.13	434.953	0.652996	0.259565	2.51573	0.0118787	0.0899197	PIP4K2A	protein_coding
ENSG00000177125.5	210.722	0.773598	0.307674	2.51434	0.0119254	0.090224	ZBTB34	protein_coding
ENSG00000256268.1	107.124	1.01549	0.403952	2.51387	0.0119413	0.090294	LINC02454	lincRNA
ENSG00000117360.12	511.736	0.630135	0.25074	2.5131	0.0119677	0.0903982	PRPF3	protein_coding
ENSG00000178038.16	21.7569	2.09702	0.834442	2.51308	0.0119682	0.0903982	ALS2CL	protein_coding
ENSG00000154640.14	844.66	0.948582	0.377639	2.51187	0.0120092	0.0905893	BTG3	protein_coding
ENSG00000143751.9	485.834	0.667561	0.265856	2.51099	0.0120395	0.0907361	SDE2	protein_coding
ENSG00000108344.14	1323.19	0.622235	0.247935	2.50967	0.0120843	0.0907746	PSMD3	protein_coding
ENSG00000164362.18	381.634	0.744373	0.296592	2.50975	0.0120816	0.0907746	TERT	protein_coding
ENSG00000261716.1	84.7211	0.949328	0.378126	2.51062	0.0120521	0.0907746	AC239868.2	sense_overlapping
ENSG00000162641.18	16.8546	1.99045	0.793086	2.50975	0.0120815	0.0907746	AKNAD1	protein_coding
ENSG00000120688.8	327.505	0.707908	0.282209	2.50845	0.0121262	0.0909264	WBP4	protein_coding
ENSG00000124198.8	978.695	0.609321	0.242949	2.50802	0.012141	0.090951	ARFGEF2	protein_coding
ENSG00000188766.12	203.306	0.910429	0.363176	2.50685	0.0121812	0.0911033	SPRED3	protein_coding
ENSG00000152578.12	13.0647	2.70773	1.08006	2.50701	0.0121758	0.0911033	GRIA4	protein_coding
ENSG00000152684.10	538.036	0.753376	0.300594	2.50629	0.0122006	0.0911986	PELO	protein_coding
ENSG00000198538.10	209.539	0.851961	0.340032	2.50553	0.0122266	0.0913434	ZNF28	protein_coding
ENSG00000011007.12	881.079	0.613854	0.245696	2.49843	0.0124744	0.0927395	ELOA	protein_coding
ENSG00000129460.15	278.647	0.685309	0.274365	2.4978	0.0124965	0.0928033	NGDN	protein_coding
ENSG00000120279.6	39.6567	1.97391	0.790731	2.49632	0.0125491	0.0930927	MYCT1	protein_coding
ENSG00000151882.11	15.9725	2.16394	0.868368	2.49196	0.0127039	0.0939871	CCL28	protein_coding
ENSG00000259721.1	19.3929	1.9082	0.766294	2.49017	0.0127684	0.094362	AC090877.2	lincRNA
ENSG00000180185.11	276.09	0.731922	0.294174	2.48805	0.0128444	0.0946428	FAHD1	protein_coding
ENSG00000168806.7	125.439	0.922334	0.370624	2.4886	0.0128247	0.0946428	LCMT2	protein_coding
ENSG00000253522.5	7.82664	3.36722	1.35352	2.48774	0.0128557	0.0946504	MIR3142HG	lincRNA
ENSG00000072786.12	636.42	0.754089	0.303276	2.48648	0.0129014	0.0949355	STK10	protein_coding
ENSG00000197980.12	17.5048	1.89058	0.760628	2.48556	0.0129349	0.0951315	LEKR1	protein_coding
ENSG00000166949.15	1768.65	0.699309	0.281449	2.48467	0.012967	0.0952683	SMAD3	protein_coding
ENSG00000105339.10	117.685	0.871072	0.35058	2.48466	0.0129674	0.0952683	DENND3	protein_coding
ENSG00000117000.8	554.885	0.712493	0.286898	2.48344	0.0130122	0.0954946	RLF	protein_coding
ENSG00000221821.3	34.599	1.36524	0.549798	2.48316	0.0130221	0.0955103	C6orf226	protein_coding
ENSG00000089041.16	8.98201	3.23647	1.30363	2.48267	0.0130403	0.0955473	P2RX7	protein_coding
ENSG00000128591.15	4256.61	0.751752	0.303096	2.48025	0.0131292	0.0959423	FLNC	protein_coding
ENSG00000110172.11	493.739	0.625467	0.252203	2.48002	0.0131376	0.0959525	CHORDC1	protein_coding
ENSG00000174173.6	291.866	0.679463	0.274014	2.47967	0.0131506	0.0959963	TRMT10C	protein_coding
ENSG00000223547.9	107.858	0.88125	0.355531	2.47868	0.0131868	0.0961585	ZNF844	protein_coding
ENSG00000179630.10	409.723	0.79096	0.319386	2.4765	0.0132679	0.0965563	LACC1	protein_coding
ENSG00000088205.12	1005.03	0.585546	0.236492	2.47596	0.0132878	0.0966381	DDX18	protein_coding
ENSG00000110958.15	2666.69	0.551197	0.222761	2.47439	0.0133464	0.0970123	PTGES3	protein_coding
ENSG00000204574.12	1235.86	0.653343	0.264096	2.47388	0.0133653	0.0970149	ABCF1	protein_coding
ENSG00000105821.14	514.761	0.682556	0.275915	2.47379	0.0133687	0.0970149	DNAJC2	protein_coding
ENSG00000276980.1	10.9453	3.15115	1.27411	2.47321	0.0133904	0.097075	AC008760.2	sense_intronic
ENSG00000121552.3	21.6827	1.64262	0.665438	2.46847	0.013569	0.0979042	CSTA	protein_coding
ENSG00000124383.8	430.694	0.631304	0.255834	2.46763	0.0136012	0.0979818	MPHOSPH10	protein_coding
ENSG00000168334.8	11.1397	2.93468	1.18925	2.46768	0.0135993	0.0979818	XIRP1	protein_coding
ENSG00000226174.6	8.71178	2.7855	1.13033	2.46431	0.0137276	0.0987362	TEX22	protein_coding
ENSG00000230183.4	9.64566	2.86592	1.16458	2.46091	0.0138587	0.0994704	CNOT6LP1	processed_pseudogene
ENSG00000079263.18	7.78755	2.99599	1.21769	2.4604	0.0138784	0.0995598	SP140	protein_coding
ENSG00000162650.16	54.0473	1.10173	0.448349	2.4573	0.0139986	0.100266	ATXN7L2	protein_coding
ENSG00000065618.18	29.8732	1.59445	0.648962	2.45692	0.0140134	0.100266	COL17A1	protein_coding
ENSG00000275221.1	9.42064	2.52546	1.03075	2.45012	0.0142808	0.10186	HIST1H2AK	protein_coding
ENSG00000142252.10	122.266	0.853042	0.348354	2.44878	0.014334	0.10208	GEMIN7	protein_coding
ENSG00000092201.9	2351.94	0.555226	0.226766	2.44845	0.0143472	0.102122	SUPT16H	protein_coding
ENSG00000183873.15	60.3632	1.51586	0.619371	2.44742	0.0143885	0.102309	SCN5A	protein_coding
ENSG00000177721.4	15.7439	1.98391	0.811148	2.44581	0.0144528	0.102713	ANXA2R	protein_coding
ENSG00000028277.21	460.558	3.42745	1.40275	2.44338	0.0145505	0.103194	POU2F2	protein_coding
ENSG00000126003.6	283.37	0.716717	0.293512	2.44187	0.0146115	0.103465	PLAGL2	protein_coding
ENSG00000159363.17	333.602	0.748799	0.306757	2.44102	0.014646	0.103655	ATP13A2	protein_coding
ENSG00000187522.14	131.99	0.830745	0.340353	2.44084	0.0146533	0.103655	HSPA14	protein_coding
ENSG00000206535.7	29.7905	1.38569	0.568176	2.43885	0.0147342	0.10413	LNP1	protein_coding
ENSG00000131669.9	477.576	1.01738	0.417233	2.4384	0.0147522	0.104193	NINJ1	protein_coding
ENSG00000092820.17	1656	0.561327	0.230338	2.43697	0.0148108	0.104445	EZR	protein_coding
ENSG00000167034.9	332.097	0.909571	0.373385	2.43602	0.01485	0.104614	NKX3-1	protein_coding
ENSG00000109063.14	15.3689	2.08156	0.855309	2.43369	0.0149456	0.105125	MYH3	protein_coding
ENSG00000135842.16	320.187	0.695155	0.285717	2.43301	0.0149737	0.105269	FAM129A	protein_coding
ENSG00000087086.14	15641	0.528174	0.217145	2.43235	0.0150011	0.105305	FTL	protein_coding
ENSG00000146411.5	42.5927	1.4631	0.601725	2.43151	0.015036	0.105437	SLC2A12	protein_coding
ENSG00000227517.6	88.9632	1.2239	0.503529	2.43065	0.0150717	0.105633	LINC01483	lincRNA
ENSG00000198355.4	335.22	0.929155	0.382479	2.42929	0.0151283	0.105947	PIM3	protein_coding
ENSG00000108510.9	1369.9	0.573538	0.236129	2.42892	0.0151439	0.105976	MED13	protein_coding
ENSG00000113742.12	682.05	0.758952	0.312686	2.4272	0.0152158	0.106425	CPEB4	protein_coding
ENSG00000136869.13	310.67	0.709475	0.292386	2.4265	0.0152451	0.10656	TLR4	protein_coding
ENSG00000205054.6	8.62162	2.84183	1.17132	2.42619	0.0152583	0.10656	LINC01121	processed_transcript
ENSG00000115368.9	628.846	0.621296	0.256205	2.42499	0.0153086	0.106748	WDR75	protein_coding
ENSG00000163877.10	354.263	0.730916	0.301557	2.4238	0.0153589	0.106989	SNIP1	protein_coding
ENSG00000204525.16	10177.3	0.719921	0.297283	2.42167	0.0154493	0.107279	HLA-C	protein_coding
ENSG00000117597.17	408.732	0.720182	0.297424	2.4214	0.015461	0.107279	DIEXF	protein_coding
ENSG00000162086.14	168.546	0.81007	0.334558	2.42131	0.0154645	0.107279	ZNF75A	protein_coding
ENSG00000048405.9	436.79	0.675043	0.279232	2.4175	0.0156274	0.108059	ZNF800	protein_coding
ENSG00000131467.10	1358.9	0.611321	0.252985	2.41643	0.0156737	0.108274	PSME3	protein_coding
ENSG00000163166.14	645.953	0.588115	0.243492	2.41534	0.0157206	0.108435	IWS1	protein_coding
ENSG00000174799.10	215.297	0.707154	0.29292	2.41416	0.0157716	0.108603	CEP135	protein_coding
ENSG00000040487.12	225.904	0.764943	0.316817	2.41447	0.0157583	0.108603	PQLC2	protein_coding
ENSG00000256683.6	101.593	0.866801	0.359308	2.41242	0.0158471	0.108951	ZNF350	protein_coding
ENSG00000119720.17	140.905	0.811787	0.336851	2.40993	0.0159556	0.109465	NRDE2	protein_coding
ENSG00000182393.2	88.5935	7.83437	3.25377	2.40778	0.0160496	0.109683	IFNL1	protein_coding
ENSG00000143614.9	494.046	0.606832	0.252153	2.4066	0.0161016	0.109984	GATAD2B	protein_coding
ENSG00000111711.9	1075.27	0.625761	0.26033	2.40372	0.0162291	0.110744	GOLT1B	protein_coding
ENSG00000079215.13	126.323	0.959483	0.399324	2.40277	0.0162715	0.110868	SLC1A3	protein_coding
ENSG00000115415.18	4112.02	0.841935	0.350583	2.40153	0.0163269	0.111135	STAT1	protein_coding
ENSG00000116560.10	3522.32	0.594492	0.247614	2.40088	0.0163557	0.11122	SFPQ	protein_coding
ENSG00000163935.13	81.9317	0.956582	0.398404	2.40103	0.0163489	0.11122	SFMBT1	protein_coding
ENSG00000105993.14	1424.96	0.586118	0.244365	2.39854	0.0164608	0.111769	DNAJB6	protein_coding
ENSG00000234127.8	575.705	0.721265	0.300695	2.39866	0.0164553	0.111769	TRIM26	protein_coding
ENSG00000187672.12	9.17509	3.29774	1.37513	2.39813	0.0164792	0.111783	ERC2	protein_coding
ENSG00000146410.11	50.9556	1.235	0.515616	2.39519	0.0166118	0.112515	MTFR2	protein_coding
ENSG00000113615.12	1520.78	0.799332	0.33388	2.39407	0.0166627	0.112749	SEC24A	protein_coding
ENSG00000127311.9	69.4906	1.03104	0.430909	2.39271	0.0167244	0.113055	HELB	protein_coding
ENSG00000085760.14	342.357	0.713708	0.298386	2.39189	0.0167618	0.113196	MTIF2	protein_coding
ENSG00000148572.15	493.553	0.741376	0.31002	2.39139	0.0167849	0.113296	NRBF2	protein_coding
ENSG00000117266.15	29.9206	1.81114	0.757527	2.39086	0.0168089	0.113402	CDK18	protein_coding
ENSG00000171786.5	10.5118	2.65655	1.11156	2.38994	0.0168512	0.113576	NHLH1	protein_coding
ENSG00000114739.13	114.382	0.822618	0.344526	2.38768	0.0169551	0.11381	ACVR2B	protein_coding
ENSG00000184557.4	428.554	0.943913	0.39526	2.38808	0.0169367	0.11381	SOCS3	protein_coding
ENSG00000027075.14	54.4926	1.12414	0.470763	2.38791	0.0169443	0.11381	PRKCH	protein_coding
ENSG00000183111.11	26.7983	1.56854	0.656962	2.38756	0.0169606	0.11381	ARHGEF37	protein_coding
ENSG00000181991.15	258.671	0.684418	0.286917	2.38542	0.0170597	0.114312	MRPS11	protein_coding
ENSG00000279365.1	14.8285	1.93872	0.812744	2.3854	0.0170606	0.114312	AP000695.3	TEC
ENSG00000166130.14	714.092	0.686749	0.287997	2.38457	0.017099	0.114347	IKBIP	protein_coding
ENSG00000225880.5	14.077	2.01545	0.845146	2.38473	0.0170915	0.114347	LINC00115	lincRNA
ENSG00000136271.10	923.598	0.598537	0.25127	2.38205	0.0172168	0.114856	DDX56	protein_coding
ENSG00000109536.11	238.978	0.680894	0.285886	2.3817	0.0172331	0.114856	FRG1	protein_coding
ENSG00000130518.16	43.1446	1.23545	0.518731	2.38168	0.0172338	0.114856	KIAA1683	protein_coding
ENSG00000113643.8	1084.4	0.568463	0.238723	2.38127	0.0172532	0.114929	RARS	protein_coding
ENSG00000175643.8	53.5288	1.07576	0.451988	2.38007	0.0173095	0.115192	RMI2	protein_coding
ENSG00000050820.16	1015.74	0.582953	0.245181	2.37765	0.0174235	0.115578	BCAR1	protein_coding
ENSG00000269825.1	44.2535	1.20521	0.507033	2.37699	0.0174546	0.115709	AC022150.4	sense_intronic
ENSG00000129244.8	9.70889	2.5664	1.08052	2.37514	0.0175423	0.116177	ATP1B2	protein_coding
ENSG00000260708.1	27.6217	1.69731	0.71565	2.37171	0.0177061	0.116867	AL118516.1	antisense_RNA
ENSG00000141664.9	266.75	0.805256	0.339622	2.37104	0.0177381	0.116966	ZCCHC2	protein_coding
ENSG00000173821.19	2007.57	0.701178	0.295781	2.3706	0.0177593	0.116993	RNF213	protein_coding
ENSG00000234155.1	47.7672	1.15349	0.486859	2.36925	0.0178242	0.117364	LINC02535	lincRNA
ENSG00000196072.11	536.93	0.587105	0.247846	2.36883	0.0178446	0.117386	BLOC1S2	protein_coding
ENSG00000142657.20	1459.48	0.558128	0.235851	2.36645	0.0179598	0.117937	PGD	protein_coding
ENSG00000121350.15	200.236	0.714562	0.301978	2.36627	0.0179681	0.117937	PYROXD1	protein_coding
ENSG00000166860.2	162.802	0.765693	0.323597	2.3662	0.0179719	0.117937	ZBTB39	protein_coding
ENSG00000198133.8	10.1558	2.50458	1.05856	2.36603	0.01798	0.117937	TMEM229B	protein_coding
ENSG00000179119.14	689.098	0.623137	0.263474	2.36508	0.0180263	0.118184	SPTY2D1	protein_coding
ENSG00000156384.14	101.551	0.962787	0.407404	2.36322	0.0181168	0.11872	SFR1	protein_coding
ENSG00000117133.10	370.334	0.629223	0.266388	2.36206	0.0181739	0.118762	RPF1	protein_coding
ENSG00000130305.16	225.488	0.731135	0.309482	2.36244	0.0181549	0.118762	NSUN5	protein_coding
ENSG00000157224.15	1194.25	0.75345	0.318911	2.36257	0.0181489	0.118762	CLDN12	protein_coding
ENSG00000067064.10	534.571	0.80021	0.338831	2.36168	0.0181924	0.118762	IDI1	protein_coding
ENSG00000179862.6	8.20213	2.61933	1.10889	2.36212	0.0181705	0.118762	CITED4	protein_coding
ENSG00000171940.13	998.379	0.77425	0.327867	2.36148	0.0182022	0.118769	ZNF217	protein_coding
ENSG00000081665.13	110.895	0.820091	0.347319	2.3612	0.0182157	0.118801	ZNF506	protein_coding
ENSG00000270504.1	89.6081	0.934631	0.39587	2.36095	0.018228	0.118825	AL391422.3	antisense_RNA
ENSG00000148606.12	775.308	0.590158	0.250041	2.36024	0.018263	0.118939	POLR3A	protein_coding
ENSG00000120306.9	46.5561	1.16048	0.491811	2.3596	0.0182944	0.119088	CYSTM1	protein_coding
ENSG00000146731.10	4383.03	0.536786	0.227515	2.35935	0.0183072	0.119114	CCT6A	protein_coding
ENSG00000113494.16	31.8063	1.31732	0.558512	2.35862	0.0183431	0.119178	PRLR	protein_coding
ENSG00000011009.10	470.628	0.597414	0.25338	2.35778	0.0183847	0.119335	LYPLA2	protein_coding
ENSG00000100031.18	28.6631	1.51691	0.643669	2.35667	0.0184396	0.119578	GGT1	protein_coding
ENSG00000165813.18	304.027	0.653514	0.277382	2.35601	0.0184725	0.119678	CCDC186	protein_coding
ENSG00000198363.17	5061.99	0.563495	0.2392	2.35575	0.0184856	0.119707	ASPH	protein_coding
ENSG00000107443.15	140.451	0.836914	0.355564	2.35376	0.0185845	0.120177	CCNJ	protein_coding
ENSG00000213976.4	19.1413	1.65178	0.701746	2.35382	0.0185818	0.120177	AC010615.1	unprocessed_pseudogene
ENSG00000076944.15	13.8142	2.07108	0.880073	2.3533	0.0186075	0.120269	STXBP2	protein_coding
ENSG00000187583.10	49.3661	1.11246	0.47329	2.35049	0.0187485	0.121061	PLEKHN1	protein_coding
ENSG00000244026.6	236.491	0.709309	0.301918	2.34935	0.0188063	0.121268	FAM86DP	transcribed_unprocessed_pseudogene
ENSG00000166710.17	22491.6	0.580771	0.247352	2.34795	0.018877	0.121667	B2M	protein_coding
ENSG00000231574.5	34.6336	1.61565	0.688491	2.34665	0.0189432	0.121867	LINC02015	lincRNA
ENSG00000171135.13	333.243	0.685779	0.292424	2.34515	0.0190192	0.122067	JAGN1	protein_coding
ENSG00000138600.9	870.749	0.646012	0.27556	2.34436	0.0190598	0.12227	SPPL2A	protein_coding
ENSG00000240230.5	215.603	0.689192	0.29403	2.34395	0.0190808	0.122347	COX19	protein_coding
ENSG00000124772.11	7.8116	2.6974	1.15115	2.34323	0.0191178	0.122527	CPNE5	protein_coding
ENSG00000272221.1	9.58438	2.33218	0.995402	2.34295	0.0191319	0.12256	AL645933.2	lincRNA
ENSG00000168310.10	240.583	0.707656	0.302135	2.34218	0.0191714	0.122699	IRF2	protein_coding
ENSG00000092531.9	667.386	0.578136	0.247109	2.3396	0.0193043	0.123142	SNAP23	protein_coding
ENSG00000161526.14	610.01	0.607439	0.259651	2.33944	0.0193125	0.123142	SAP30BP	protein_coding
ENSG00000101888.11	144.007	0.823685	0.351958	2.34029	0.0192687	0.123142	NXT2	protein_coding
ENSG00000197208.5	260.692	1.12332	0.480071	2.33991	0.0192885	0.123142	SLC22A4	protein_coding
ENSG00000150753.11	2699.38	0.57553	0.24604	2.33917	0.0193265	0.123174	CCT5	protein_coding
ENSG00000184967.6	150.315	0.739954	0.316791	2.33578	0.0195028	0.123995	NOC4L	protein_coding
ENSG00000145358.6	8.08901	2.76135	1.18215	2.33587	0.0194978	0.123995	DDIT4L	protein_coding
ENSG00000272419.6	23.3983	1.51815	0.650387	2.33422	0.0195842	0.124181	AC241585.2	transcribed_unprocessed_pseudogene
ENSG00000108342.12	2837.9	6.2422	2.67401	2.3344	0.0195748	0.124181	CSF3	protein_coding
ENSG00000167842.15	263.192	0.647426	0.277527	2.33284	0.0196567	0.124525	MIS12	protein_coding
ENSG00000127666.9	310.149	0.928122	0.398196	2.33082	0.0197628	0.125047	TICAM1	protein_coding
ENSG00000237927.1	51.843	1.98892	0.8542	2.3284	0.0198908	0.125718	AL078604.2	lincRNA
ENSG00000133398.3	521.705	0.633932	0.272363	2.32753	0.0199372	0.125954	MED10	protein_coding
ENSG00000174744.13	340.192	0.615713	0.26459	2.32705	0.0199628	0.126057	BRMS1	protein_coding
ENSG00000230647.1	12.9123	2.51307	1.08019	2.32651	0.0199912	0.126062	AC022816.1	lincRNA
ENSG00000115008.5	1756.27	3.09568	1.33109	2.32567	0.0200361	0.126144	IL1A	protein_coding
ENSG00000196850.5	644.824	0.673812	0.289887	2.3244	0.0201042	0.126426	PPTC7	protein_coding
ENSG00000113811.10	358.562	0.752602	0.323974	2.32303	0.0201773	0.126769	SELENOK	protein_coding
ENSG00000153066.12	302.849	0.698409	0.300757	2.32217	0.0202236	0.126944	TXNDC11	protein_coding
ENSG00000126749.14	180.925	0.766121	0.329897	2.3223	0.0202166	0.126944	EMG1	protein_coding
ENSG00000160193.11	111.056	0.816111	0.351542	2.32152	0.0202589	0.127107	WDR4	protein_coding
ENSG00000229656.6	61.0366	1.39477	0.601098	2.32037	0.020321	0.127264	AL365203.1	lincRNA
ENSG00000181418.7	15.9288	1.91824	0.826765	2.32017	0.0203315	0.127271	DDN	protein_coding
ENSG00000156502.13	338.397	0.759473	0.327683	2.31771	0.0204653	0.128051	SUPV3L1	protein_coding
ENSG00000177542.10	329.122	0.702216	0.303077	2.31696	0.0205061	0.128247	SLC25A22	protein_coding
ENSG00000204264.8	579.012	0.674153	0.291065	2.31616	0.0205494	0.128259	PSMB8	protein_coding
ENSG00000105321.12	269.235	0.703204	0.303619	2.31607	0.0205544	0.128259	CCDC9	protein_coding
ENSG00000126368.5	411.69	0.707628	0.305561	2.31583	0.0205675	0.128259	NR1D1	protein_coding
ENSG00000099341.11	1786.18	0.742487	0.320541	2.31636	0.0205387	0.128259	PSMD8	protein_coding
ENSG00000135269.17	411.128	0.789887	0.34108	2.31584	0.020567	0.128259	TES	protein_coding
ENSG00000101161.7	810.834	0.5635	0.24357	2.31351	0.0206949	0.12841	PRPF6	protein_coding
ENSG00000183530.13	594.233	0.569838	0.24632	2.3134	0.0207007	0.12841	PRR14L	protein_coding
ENSG00000160695.14	415.743	0.597584	0.258295	2.31357	0.0206913	0.12841	VPS11	protein_coding
ENSG00000196236.12	194.996	0.698404	0.301724	2.31471	0.0206287	0.12841	XPNPEP3	protein_coding
ENSG00000110723.11	44.4654	1.18868	0.513803	2.3135	0.020695	0.12841	EXPH5	protein_coding
ENSG00000152689.17	19.6468	1.69531	0.732416	2.31468	0.0206304	0.12841	RASGRP3	protein_coding
ENSG00000246100.3	22.245	1.53691	0.664644	2.31239	0.0207563	0.128639	LINC00900	lincRNA
ENSG00000244701.1	17.3142	1.70092	0.735682	2.31203	0.0207761	0.12866	AC004918.1	antisense_RNA
ENSG00000137462.6	13.8652	2.61866	1.13282	2.31164	0.0207974	0.128718	TLR2	protein_coding
ENSG00000106615.9	1264.45	0.633729	0.274466	2.30895	0.0209464	0.129524	RHEB	protein_coding
ENSG00000149781.12	69.715	0.992093	0.429659	2.30902	0.0209424	0.129524	FERMT3	protein_coding
ENSG00000136695.14	29.7008	5.31482	2.30336	2.30742	0.0210313	0.129873	IL36RN	protein_coding
ENSG00000104549.11	284.247	0.668568	0.289806	2.30695	0.0210577	0.129961	SQLE	protein_coding
ENSG00000064012.21	191.921	0.832618	0.361124	2.30563	0.0211315	0.130242	CASP8	protein_coding
ENSG00000164944.11	871.599	0.550304	0.238732	2.30511	0.0211602	0.130317	VIRMA	protein_coding
ENSG00000166197.16	1336.1	0.533577	0.231577	2.3041	0.0212171	0.130458	NOLC1	protein_coding
ENSG00000168813.16	392.493	0.644047	0.279531	2.30402	0.0212212	0.130458	ZNF507	protein_coding
ENSG00000139370.11	394.883	0.748547	0.324965	2.30347	0.0212524	0.130591	SLC15A4	protein_coding
ENSG00000262712.1	14.1273	1.86186	0.808652	2.30242	0.0213114	0.130895	AC012676.1	sense_intronic
ENSG00000151116.16	416.841	0.621076	0.269804	2.30195	0.0213378	0.130984	UEVLD	protein_coding
ENSG00000131013.3	484.77	0.652976	0.283813	2.30072	0.0214072	0.131219	PPIL4	protein_coding
ENSG00000111726.12	465.101	0.62598	0.272172	2.29994	0.0214516	0.131285	CMAS	protein_coding
ENSG00000086730.16	23.5727	1.58456	0.688881	2.30019	0.0214374	0.131285	LAT2	protein_coding
ENSG00000163159.12	350.338	0.617172	0.268751	2.29645	0.0216503	0.131972	VPS72	protein_coding
ENSG00000125352.5	139.873	0.775763	0.33784	2.29625	0.0216617	0.131975	RNF113A	protein_coding
ENSG00000172602.9	10.0123	2.65316	1.156	2.29513	0.021726	0.132139	RND1	protein_coding
ENSG00000134864.10	9.7582	2.36545	1.03093	2.29448	0.0217632	0.132189	GGACT	protein_coding
ENSG00000240038.6	27.9636	1.47393	0.64284	2.29284	0.0218572	0.132617	AMY2B	protein_coding
ENSG00000177150.12	349.979	0.769362	0.335727	2.29163	0.021927	0.132832	FAM210A	protein_coding
ENSG00000267575.6	65.0458	0.995743	0.434559	2.29139	0.0219411	0.132858	AC006504.5	lincRNA
ENSG00000139697.13	880.602	0.589802	0.257441	2.29102	0.0219622	0.132874	SBNO1	protein_coding
ENSG00000223722.3	8.88189	2.59846	1.1342	2.29101	0.021963	0.132874	AC023157.1	processed_pseudogene
ENSG00000115604.10	37.2474	1.47193	0.642792	2.2899	0.0220269	0.133142	IL18R1	protein_coding
ENSG00000237424.1	29.8446	1.35239	0.590692	2.28949	0.0220506	0.133227	FOXD2-AS1	antisense_RNA
ENSG00000236753.5	35.8632	1.27355	0.556382	2.28899	0.02208	0.133346	MKLN1-AS	processed_transcript
ENSG00000114648.11	359.935	0.60441	0.264178	2.28789	0.022144	0.133438	KLHL18	protein_coding
ENSG00000141127.14	254.875	0.64696	0.282715	2.28838	0.0221151	0.133438	PRPSAP2	protein_coding
ENSG00000167987.10	365.234	0.665158	0.290756	2.28768	0.022156	0.133452	VPS37C	protein_coding
ENSG00000090316.15	715.858	0.599529	0.262162	2.28687	0.0222037	0.133622	MAEA	protein_coding
ENSG00000181789.14	2366.19	0.617344	0.270195	2.28481	0.022324	0.134228	COPG1	protein_coding
ENSG00000144802.11	3579.72	0.908739	0.397883	2.28394	0.0223753	0.13436	NFKBIZ	protein_coding
ENSG00000166946.13	362.118	0.603076	0.264179	2.28283	0.0224404	0.134534	CCNDBP1	protein_coding
ENSG00000197857.13	130.051	0.891621	0.390586	2.28278	0.0224435	0.134534	ZNF44	protein_coding
ENSG00000136867.10	212.396	0.940092	0.411819	2.28278	0.0224435	0.134534	SLC31A2	protein_coding
ENSG00000013275.7	929.465	0.604318	0.264762	2.2825	0.0224599	0.134573	PSMC4	protein_coding
ENSG00000105669.13	823.111	0.645698	0.28293	2.28218	0.0224786	0.134626	COPE	protein_coding
ENSG00000085721.12	1010.88	0.678636	0.297463	2.28142	0.0225238	0.134688	RRN3	protein_coding
ENSG00000197279.3	8.27239	2.71931	1.19182	2.28165	0.02251	0.134688	ZNF165	protein_coding
ENSG00000214783.9	29.4922	1.35858	0.595818	2.28018	0.0225968	0.134957	POLR2J4	processed_transcript
ENSG00000006432.15	26.0966	1.49805	0.657675	2.2778	0.0227385	0.135649	MAP3K9	protein_coding
ENSG00000160741.16	535.336	0.627605	0.275556	2.27759	0.0227508	0.135664	CRTC2	protein_coding
ENSG00000113569.15	521.27	0.722006	0.317118	2.27677	0.0227997	0.135837	NUP155	protein_coding
ENSG00000105185.11	762.55	0.749147	0.329022	2.27689	0.0227928	0.135837	PDCD5	protein_coding
ENSG00000037241.7	211.363	0.670556	0.29464	2.27585	0.022855	0.135994	RPL26L1	protein_coding
ENSG00000267321.2	57.2517	1.00838	0.443155	2.27546	0.0228786	0.136012	LINC02001	lincRNA
ENSG00000008018.8	1260.07	0.552282	0.242808	2.27456	0.0229322	0.136271	PSMB1	protein_coding
ENSG00000145247.11	35.8809	1.20574	0.530192	2.27415	0.0229569	0.1363	OCIAD2	protein_coding
ENSG00000033178.12	1346.7	0.571737	0.251473	2.27355	0.0229929	0.136354	UBA6	protein_coding
ENSG00000129245.11	836.208	0.604502	0.26589	2.2735	0.0229959	0.136354	FXR2	protein_coding
ENSG00000281100.1	7.86546	2.61936	1.1531	2.27159	0.0231113	0.136979	AC105749.1	TEC
ENSG00000095015.5	37.8868	1.17291	0.516901	2.26912	0.0232611	0.137748	MAP3K1	protein_coding
ENSG00000080824.18	20702.2	0.494665	0.218113	2.26793	0.0233335	0.138117	HSP90AA1	protein_coding
ENSG00000111358.13	401.232	0.613004	0.270401	2.26702	0.0233888	0.138325	GTF2H3	protein_coding
ENSG00000145331.13	68.7415	1.03419	0.45623	2.26682	0.0234011	0.138338	TRMT10A	protein_coding
ENSG00000196247.11	156.743	0.795644	0.351184	2.26561	0.0234755	0.138658	ZNF107	protein_coding
ENSG00000007944.14	86.6519	0.855014	0.377534	2.26473	0.023529	0.138831	MYLIP	protein_coding
ENSG00000163874.10	1266.36	2.78882	1.23187	2.26389	0.023581	0.139042	ZC3H12A	protein_coding
ENSG00000087085.13	9.51724	2.65772	1.17472	2.26244	0.0236702	0.139328	ACHE	protein_coding
ENSG00000128567.16	50.9989	1.46626	0.649022	2.25918	0.0238719	0.140274	PODXL	protein_coding
ENSG00000100591.7	1100.6	0.55574	0.246023	2.25889	0.0238903	0.1403	AHSA1	protein_coding
ENSG00000055044.10	750.285	0.588931	0.260729	2.25879	0.0238967	0.1403	NOP58	protein_coding
ENSG00000182318.5	53.8525	1.02394	0.453442	2.25816	0.0239356	0.140468	ZSCAN22	protein_coding
ENSG00000118680.12	3100.43	0.557059	0.246858	2.2566	0.0240331	0.140935	MYL12B	protein_coding
ENSG00000133641.17	429.557	0.586153	0.259755	2.25656	0.0240357	0.140935	C12orf29	protein_coding
ENSG00000162777.16	19.7336	1.57702	0.699004	2.25609	0.024065	0.141046	DENND2D	protein_coding
ENSG00000142627.12	718.023	0.550838	0.244317	2.25461	0.0241581	0.14141	EPHA2	protein_coding
ENSG00000100815.12	778.911	0.56482	0.250563	2.25421	0.0241832	0.141497	TRIP11	protein_coding
ENSG00000173295.7	32.3216	1.35028	0.599528	2.25225	0.0243068	0.142099	FAM86B3P	transcribed_unprocessed_pseudogene
ENSG00000134575.9	383.176	0.608383	0.270144	2.25207	0.0243178	0.142103	ACP2	protein_coding
ENSG00000198771.10	28.7371	1.69914	0.754585	2.25176	0.0243376	0.142158	RCSD1	protein_coding
ENSG00000166900.16	328.123	1.03824	0.461141	2.25146	0.0243563	0.142168	STX3	protein_coding
ENSG00000090339.8	2088.21	2.76044	1.22644	2.25078	0.0243995	0.142224	ICAM1	protein_coding
ENSG00000110046.12	305.644	0.732327	0.325454	2.25017	0.024438	0.14232	ATG2A	protein_coding
ENSG00000171084.15	19.5492	1.55574	0.691365	2.25025	0.0244334	0.14232	FAM86JP	transcribed_unprocessed_pseudogene
ENSG00000143479.15	233.159	0.793416	0.352942	2.248	0.024576	0.142941	DYRK3	protein_coding
ENSG00000100220.11	893.43	0.566265	0.252166	2.2456	0.0247294	0.143414	RTCB	protein_coding
ENSG00000185359.12	1885.58	0.573725	0.255527	2.24526	0.0247515	0.143414	HGS	protein_coding
ENSG00000011422.11	1444.22	0.884289	0.3941	2.24382	0.024844	0.143768	PLAUR	protein_coding
ENSG00000260261.2	36.8428	1.25006	0.557215	2.2434	0.0248709	0.143846	AC124944.3	transcribed_unprocessed_pseudogene
ENSG00000237232.7	9.23693	2.91835	1.30093	2.24328	0.024879	0.143846	ZNF295-AS1	lincRNA
ENSG00000186141.8	323.416	0.609666	0.271991	2.24149	0.0249942	0.144332	POLR3C	protein_coding
ENSG00000138867.16	859.804	0.572039	0.255313	2.24054	0.0250558	0.144517	GUCD1	protein_coding
ENSG00000083223.17	763.642	0.582499	0.260002	2.24036	0.0250672	0.144517	ZCCHC6	protein_coding
ENSG00000204524.6	54.2355	1.02286	0.456619	2.24006	0.0250868	0.144517	ZNF805	protein_coding
ENSG00000134108.12	1357.32	0.625176	0.279171	2.2394	0.0251297	0.144688	ARL8B	protein_coding
ENSG00000133997.11	175.809	0.677491	0.302971	2.23616	0.0253413	0.145601	MED6	protein_coding
ENSG00000143622.10	503.076	0.686793	0.307591	2.23281	0.0255615	0.14662	RIT1	protein_coding
ENSG00000224914.3	42.0696	1.13752	0.509646	2.23197	0.0256167	0.146753	LINC00863	lincRNA
ENSG00000177432.6	126.903	0.769305	0.345285	2.22803	0.0258785	0.14788	NAP1L5	protein_coding
ENSG00000225828.1	125.166	0.77082	0.346006	2.22776	0.0258962	0.14788	FAM229A	protein_coding
ENSG00000182378.13	92.5315	1.06241	0.476813	2.22814	0.0258712	0.14788	PLCXD1	protein_coding
ENSG00000099968.17	956.395	0.563235	0.252987	2.22634	0.0259915	0.148157	BCL2L13	protein_coding
ENSG00000183735.9	704.678	0.670236	0.301115	2.22585	0.0260244	0.148283	TBK1	protein_coding
ENSG00000180530.10	1008.08	0.642048	0.288689	2.22401	0.0261475	0.148562	NRIP1	protein_coding
ENSG00000060491.16	572.323	0.643315	0.289262	2.22399	0.0261492	0.148562	OGFR	protein_coding
ENSG00000182150.15	327.34	0.591879	0.266363	2.22208	0.0262779	0.149169	ERCC6L2	protein_coding
ENSG00000163568.14	8.41239	3.0965	1.39345	2.22219	0.0262704	0.149169	AIM2	protein_coding
ENSG00000115484.14	2254.27	0.520269	0.234337	2.22017	0.026407	0.149284	CCT4	protein_coding
ENSG00000180628.14	947.648	0.531145	0.239171	2.22077	0.0263663	0.149284	PCGF5	protein_coding
ENSG00000109534.16	271.077	0.62283	0.280475	2.22062	0.0263765	0.149284	GAR1	protein_coding
ENSG00000277161.1	193.766	0.707827	0.318719	2.22085	0.0263612	0.149284	PIGW	protein_coding
ENSG00000072274.12	1910.53	0.765414	0.344723	2.22038	0.0263931	0.149284	TFRC	protein_coding
ENSG00000204519.10	79.8659	0.895231	0.403188	2.22038	0.0263929	0.149284	ZNF551	protein_coding
ENSG00000167874.6	8.03206	2.42269	1.09118	2.22025	0.0264019	0.149284	TMEM88	protein_coding
ENSG00000172534.13	931.91	0.531258	0.239396	2.21916	0.0264759	0.14945	HCFC1	protein_coding
ENSG00000175104.14	189.652	0.698692	0.314854	2.2191	0.02648	0.14945	TRAF6	protein_coding
ENSG00000164307.12	939.534	0.532799	0.240357	2.2167	0.0266434	0.149767	ERAP1	protein_coding
ENSG00000198692.9	292.696	0.613537	0.276726	2.21713	0.026614	0.149767	EIF1AY	protein_coding
ENSG00000156232.7	193.939	0.718201	0.323999	2.21668	0.0266453	0.149767	WHAMM	protein_coding
ENSG00000170606.14	2102.65	0.502855	0.227093	2.21431	0.0268072	0.150491	HSPA4	protein_coding
ENSG00000239569.3	29.4973	1.28142	0.578837	2.21379	0.0268433	0.15053	KMT2E-AS1	antisense_RNA
ENSG00000119537.15	788.519	0.582603	0.263594	2.21023	0.0270893	0.151455	KDSR	protein_coding
ENSG00000132510.10	570.132	0.800586	0.362249	2.21005	0.027102	0.151464	KDM6B	protein_coding
ENSG00000138166.5	349.071	0.956119	0.433488	2.20564	0.0274091	0.152448	DUSP5	protein_coding
ENSG00000140379.7	145.44	3.52573	1.5992	2.20468	0.0274766	0.152613	BCL2A1	protein_coding
ENSG00000136950.13	445.261	0.657079	0.298302	2.20273	0.0276138	0.15289	ARPC5L	protein_coding
ENSG00000213096.10	149.939	0.721124	0.327367	2.2028	0.0276091	0.15289	ZNF254	protein_coding
ENSG00000244045.12	216.193	0.648782	0.294747	2.20115	0.0277255	0.153214	TMEM199	protein_coding
ENSG00000120539.14	321.846	0.716568	0.325548	2.20111	0.0277281	0.153214	MASTL	protein_coding
ENSG00000198373.12	373.598	0.58578	0.266516	2.19792	0.0279551	0.154096	WWP2	protein_coding
ENSG00000148143.12	345.604	0.869021	0.395516	2.19718	0.0280073	0.154318	ZNF462	protein_coding
ENSG00000103194.15	858.854	0.599865	0.273193	2.19576	0.0281093	0.154599	USP10	protein_coding
ENSG00000140830.8	181.273	0.713119	0.324781	2.19569	0.0281141	0.154599	TXNL4B	protein_coding
ENSG00000159884.11	154.83	0.906039	0.412853	2.19458	0.0281936	0.154975	CCDC107	protein_coding
ENSG00000052749.13	463.868	0.648731	0.296075	2.1911	0.0284445	0.155916	RRP12	protein_coding
ENSG00000232818.2	15.5949	1.69112	0.771946	2.19073	0.0284713	0.156	RPS2P32	processed_pseudogene
ENSG00000006606.8	24.8808	1.76637	0.806767	2.18944	0.0285647	0.156387	CCL26	protein_coding
ENSG00000163811.11	789.701	0.543058	0.248138	2.18853	0.0286311	0.15654	WDR43	protein_coding
ENSG00000124160.11	421.911	0.571394	0.261092	2.18848	0.028635	0.15654	NCOA5	protein_coding
ENSG00000147789.15	310.597	0.621905	0.284155	2.18861	0.0286253	0.15654	ZNF7	protein_coding
ENSG00000169021.5	672.051	0.546046	0.249635	2.18737	0.0287153	0.156836	UQCRFS1	protein_coding
ENSG00000137656.11	194.994	0.653712	0.298963	2.1866	0.0287717	0.156956	BUD13	protein_coding
ENSG00000159063.12	330.492	0.59836	0.273834	2.18512	0.0288803	0.157389	ALG8	protein_coding
ENSG00000198722.14	154.236	0.692631	0.317048	2.18462	0.0289164	0.157495	UNC13B	protein_coding
ENSG00000127526.14	893.089	0.599162	0.274399	2.18354	0.0289958	0.157865	SLC35E1	protein_coding
ENSG00000081014.10	429.54	0.603732	0.276548	2.1831	0.0290287	0.157981	AP4E1	protein_coding
ENSG00000181610.12	318.798	0.60942	0.279402	2.18116	0.0291719	0.15847	MRPS23	protein_coding
ENSG00000136842.13	15.8727	1.99456	0.914541	2.18094	0.0291879	0.15847	TMOD1	protein_coding
ENSG00000257135.5	13.0631	2.09857	0.962344	2.18069	0.0292065	0.158508	AC007249.2	lincRNA
ENSG00000163743.13	246.579	0.626856	0.287534	2.18011	0.0292491	0.158614	RCHY1	protein_coding
ENSG00000136270.13	880.016	0.514994	0.236526	2.17732	0.0294564	0.15936	TBRG4	protein_coding
ENSG00000205085.11	25.7032	1.36269	0.625813	2.17747	0.0294453	0.15936	FAM71F2	protein_coding
ENSG00000091127.13	434.72	0.555482	0.255174	2.17688	0.0294897	0.159414	PUS7	protein_coding
ENSG00000107798.17	442.488	0.668916	0.307365	2.17629	0.0295337	0.159589	LIPA	protein_coding
ENSG00000163735.6	38.0648	7.32904	3.36837	2.17584	0.0295671	0.159706	CXCL5	protein_coding
ENSG00000225264.3	14.2335	1.73331	0.796713	2.17558	0.0295868	0.15975	ZNRF2P2	transcribed_processed_pseudogene
ENSG00000198900.5	1240.67	0.520562	0.239313	2.17524	0.0296121	0.159761	TOP1	protein_coding
ENSG00000125482.12	205.491	0.648241	0.298509	2.17159	0.0298864	0.16105	TTF1	protein_coding
ENSG00000143164.15	793.271	0.626043	0.288341	2.17119	0.0299167	0.161151	DCAF6	protein_coding
ENSG00000106263.17	2995.3	0.562735	0.259331	2.16995	0.0300104	0.161465	EIF3B	protein_coding
ENSG00000163319.10	194.544	0.658915	0.304379	2.16478	0.0304043	0.163328	MRPS18C	protein_coding
ENSG00000166073.10	1293.09	0.68423	0.316042	2.165	0.030388	0.163328	GPR176	protein_coding
ENSG00000197822.10	7.54429	2.55326	1.17944	2.16481	0.0304022	0.163328	OCLN	protein_coding
ENSG00000185338.4	22.0717	1.6414	0.758749	2.1633	0.0305181	0.163875	SOCS1	protein_coding
ENSG00000173226.16	196.036	0.686026	0.317163	2.16301	0.0305407	0.163932	IQCB1	protein_coding
ENSG00000119844.15	305.607	0.586206	0.27114	2.162	0.0306179	0.164282	AFTPH	protein_coding
ENSG00000151092.16	357.002	0.599466	0.277418	2.16087	0.0307051	0.164557	NGLY1	protein_coding
ENSG00000086102.18	637.257	0.533834	0.247648	2.15562	0.0311137	0.166116	NFX1	protein_coding
ENSG00000234745.10	15751.9	0.654453	0.303876	2.15368	0.0312651	0.166581	HLA-B	protein_coding
ENSG00000255874.2	157.795	0.700384	0.325299	2.15305	0.031315	0.166653	LINC00346	lincRNA
ENSG00000229474.6	15.2085	1.67576	0.778264	2.1532	0.0313031	0.166653	PATL2	protein_coding
ENSG00000163636.10	697.412	0.566498	0.263271	2.15177	0.0314153	0.167103	PSMD6	protein_coding
ENSG00000148335.14	207.824	0.644761	0.299664	2.15161	0.031428	0.167103	NTMT1	protein_coding
ENSG00000217825.2	7.46881	2.94393	1.36831	2.15151	0.0314363	0.167103	AC099552.1	lincRNA
ENSG00000151465.13	721.862	0.533326	0.247957	2.15088	0.0314858	0.16723	CDC123	protein_coding
ENSG00000092871.16	295.147	0.592955	0.275698	2.15074	0.0314967	0.16723	RFFL	protein_coding
ENSG00000256771.3	94.4594	1.00216	0.466109	2.15005	0.0315512	0.167369	ZNF253	protein_coding
ENSG00000239713.8	35.3245	1.28665	0.598746	2.14891	0.0316413	0.167673	APOBEC3G	protein_coding
ENSG00000260231.1	25.6098	1.29106	0.600931	2.14844	0.031679	0.167743	JHDM1D-AS1	antisense_RNA
ENSG00000065054.13	116.296	0.760495	0.354078	2.14782	0.0317283	0.16781	SLC9A3R2	protein_coding
ENSG00000103274.10	225.908	0.632039	0.294705	2.14465	0.031981	0.168581	NUBP1	protein_coding
ENSG00000155329.11	139.21	0.698914	0.325836	2.14499	0.0319539	0.168581	ZCCHC10	protein_coding
ENSG00000101782.14	1033.04	0.666686	0.310933	2.14415	0.0320211	0.168643	RIOK3	protein_coding
ENSG00000186480.12	2703.88	1.03996	0.485121	2.14372	0.0320557	0.168695	INSIG1	protein_coding
ENSG00000106462.10	436.12	0.763146	0.356178	2.1426	0.0321456	0.168974	EZH2	protein_coding
ENSG00000113575.9	1625.68	0.513814	0.239866	2.14209	0.0321864	0.169059	PPP2CA	protein_coding
ENSG00000153767.9	191.778	0.650461	0.30374	2.1415	0.0322334	0.169176	GTF2E1	protein_coding
ENSG00000067221.13	160.078	0.703183	0.328596	2.13996	0.0323579	0.169674	STOML1	protein_coding
ENSG00000163635.17	468.421	0.59257	0.276942	2.13969	0.0323799	0.169685	ATXN7	protein_coding
ENSG00000172062.16	80.6367	0.919225	0.429822	2.13862	0.0324668	0.16996	SMN1	protein_coding
ENSG00000136888.6	801.669	0.512135	0.239535	2.13804	0.0325136	0.170126	ATP6V1G1	protein_coding
ENSG00000159314.11	36.0354	1.23843	0.579664	2.13646	0.0326423	0.170734	ARHGAP27	protein_coding
ENSG00000121774.17	1544.13	0.514496	0.240925	2.1355	0.0327198	0.171074	KHDRBS1	protein_coding
ENSG00000177674.15	329.523	0.664055	0.311003	2.1352	0.0327444	0.171137	AGTRAP	protein_coding
ENSG00000084463.7	862.677	0.515058	0.241367	2.13392	0.0328496	0.17136	WBP11	protein_coding
ENSG00000125753.13	637.455	0.528186	0.247499	2.1341	0.0328349	0.17136	VASP	protein_coding
ENSG00000073050.11	318.744	0.593559	0.278091	2.1344	0.0328099	0.17136	XRCC1	protein_coding
ENSG00000164951.15	516.531	0.620039	0.290563	2.13393	0.0328488	0.17136	PDP1	protein_coding
ENSG00000108055.9	1065.33	0.547442	0.256582	2.1336	0.0328757	0.171432	SMC3	protein_coding
ENSG00000273599.1	13.6504	1.8307	0.85843	2.13261	0.0329567	0.171593	AL731571.1	antisense_RNA
ENSG00000215861.5	84.808	1.26506	0.593347	2.13207	0.0330011	0.171693	AC245297.1	unprocessed_pseudogene
ENSG00000130783.13	17.0378	1.6052	0.75284	2.13219	0.0329909	0.171693	CCDC62	protein_coding
ENSG00000198521.11	102.574	0.791339	0.371198	2.13185	0.033019	0.171721	ZNF43	protein_coding
ENSG00000161677.11	150.151	0.689134	0.323378	2.13104	0.0330854	0.171936	JOSD2	protein_coding
ENSG00000104067.16	1521.64	0.509928	0.239312	2.13081	0.0331052	0.171974	TJP1	protein_coding
ENSG00000257702.3	19.6881	1.58467	0.743789	2.13053	0.0331279	0.172027	LBX2-AS1	antisense_RNA
ENSG00000074966.10	12.7863	1.88672	0.885822	2.1299	0.0331797	0.17223	TXK	protein_coding
ENSG00000085662.13	10012.4	0.961198	0.452063	2.12625	0.0334825	0.173539	AKR1B1	protein_coding
ENSG00000112308.12	2610.41	0.485127	0.228307	2.12489	0.0335957	0.173951	C6orf62	protein_coding
ENSG00000187678.8	522.676	0.574003	0.270139	2.12484	0.0336	0.173951	SPRY4	protein_coding
ENSG00000091164.12	776.104	0.513305	0.241598	2.12463	0.0336179	0.173978	TXNL1	protein_coding
ENSG00000141682.11	624.143	0.973937	0.458853	2.12255	0.0337919	0.174681	PMAIP1	protein_coding
ENSG00000236255.1	12.7687	1.86988	0.880921	2.12265	0.0337835	0.174681	AC009404.1	lincRNA
ENSG00000106733.20	165.805	0.710871	0.334979	2.12213	0.0338266	0.17478	NMRK1	protein_coding
ENSG00000152454.3	74.1179	0.860547	0.40566	2.12135	0.0338923	0.174804	ZNF256	protein_coding
ENSG00000133104.12	1286.8	0.48599	0.229208	2.1203	0.0339807	0.175128	SPART	protein_coding
ENSG00000256087.6	270.312	0.659949	0.311502	2.1186	0.0341241	0.175801	ZNF432	protein_coding
ENSG00000058729.10	437.05	0.540173	0.255048	2.11793	0.0341809	0.17583	RIOK2	protein_coding
ENSG00000125633.10	763.252	0.555062	0.262029	2.11832	0.0341476	0.17583	CCDC93	protein_coding
ENSG00000143061.17	36.492	1.25848	0.594127	2.11821	0.0341577	0.17583	IGSF3	protein_coding
ENSG00000172057.9	379.493	0.585926	0.276714	2.11744	0.0342225	0.175978	ORMDL3	protein_coding
ENSG00000120438.11	2604.79	0.475843	0.224813	2.11662	0.0342922	0.176204	TCP1	protein_coding
ENSG00000163481.7	277.873	0.684459	0.32351	2.11573	0.0343679	0.176415	RNF25	protein_coding
ENSG00000183908.5	15.5864	6.29618	2.97596	2.11568	0.0343719	0.176415	LRRC55	protein_coding
ENSG00000112137.17	71.8442	1.21934	0.576519	2.115	0.0344302	0.176648	PHACTR1	protein_coding
ENSG00000005194.14	442.879	0.559968	0.264843	2.11434	0.0344865	0.176739	CIAPIN1	protein_coding
ENSG00000245556.2	60.3228	0.934543	0.441997	2.11436	0.0344843	0.176739	SCAMP1-AS1	lincRNA
ENSG00000186814.13	310.668	0.62819	0.297194	2.11374	0.0345377	0.176935	ZSCAN30	protein_coding
ENSG00000182944.17	2727.27	0.57256	0.271033	2.11251	0.0346426	0.17734	EWSR1	protein_coding
ENSG00000108826.15	292.739	0.58192	0.275785	2.11005	0.0348539	0.178222	MRPL27	protein_coding
ENSG00000174574.15	1067.69	0.592336	0.280781	2.1096	0.0348928	0.178288	AKIRIN1	protein_coding
ENSG00000095139.13	3168.52	0.535098	0.253771	2.10859	0.03498	0.178572	ARCN1	protein_coding
ENSG00000072310.16	396.99	0.713431	0.338383	2.10835	0.0350005	0.178572	SREBF1	protein_coding
ENSG00000100226.15	710.969	0.559306	0.265334	2.10793	0.0350371	0.178581	GTPBP1	protein_coding
ENSG00000188554.13	2475.46	0.479498	0.227517	2.10752	0.0350723	0.178614	NBR1	protein_coding
ENSG00000111371.15	1561.24	0.535747	0.254269	2.107	0.0351172	0.178614	SLC38A1	protein_coding
ENSG00000100304.12	256.989	0.641274	0.304343	2.10708	0.0351105	0.178614	TTLL12	protein_coding
ENSG00000109846.7	258.853	0.823561	0.390835	2.10718	0.0351016	0.178614	CRYAB	protein_coding
ENSG00000133134.11	20.4665	1.43643	0.681774	2.1069	0.035126	0.178614	BEX2	protein_coding
ENSG00000151690.14	197.136	0.710674	0.337505	2.10567	0.0352331	0.178959	MFSD6	protein_coding
ENSG00000101150.17	1718.6	0.501851	0.23853	2.10393	0.0353846	0.179529	TPD52L2	protein_coding
ENSG00000257093.6	325.846	0.578642	0.275203	2.1026	0.0355006	0.179918	KIAA1147	protein_coding
ENSG00000102897.9	215.689	0.634353	0.301687	2.10269	0.0354933	0.179918	LYRM1	protein_coding
ENSG00000258405.9	44.8018	1.06399	0.505996	2.10275	0.0354873	0.179918	ZNF578	protein_coding
ENSG00000105053.10	237.284	0.607157	0.289031	2.10066	0.0356707	0.180513	VRK3	protein_coding
ENSG00000141458.12	937.726	0.612842	0.291844	2.0999	0.0357379	0.180777	NPC1	protein_coding
ENSG00000166401.14	818.372	0.67489	0.321642	2.09826	0.0358818	0.181156	SERPINB8	protein_coding
ENSG00000105619.13	128.534	0.707637	0.337264	2.09817	0.0358902	0.181156	TFPT	protein_coding
ENSG00000130202.9	578.954	0.708344	0.337583	2.09828	0.0358804	0.181156	NECTIN2	protein_coding
ENSG00000101367.8	1669.93	0.519665	0.247833	2.09684	0.036008	0.18155	MAPRE1	protein_coding
ENSG00000130338.12	450.341	0.555148	0.264994	2.09495	0.0361758	0.18217	TULP4	protein_coding
ENSG00000120699.12	276.367	0.62295	0.297372	2.09485	0.0361842	0.18217	EXOSC8	protein_coding
ENSG00000229292.1	9.02017	2.81402	1.34323	2.09497	0.036174	0.18217	RFPL4AL1	protein_coding
ENSG00000128908.15	485.046	0.543023	0.259465	2.09286	0.036362	0.182329	INO80	protein_coding
ENSG00000100029.17	923.866	0.55196	0.263717	2.093	0.0363491	0.182329	PES1	protein_coding
ENSG00000089327.14	726.512	0.65754	0.314	2.09408	0.0362532	0.182329	FXYD5	protein_coding
ENSG00000125726.10	82.5352	1.36353	0.651388	2.09327	0.0363248	0.182329	CD70	protein_coding
ENSG00000162819.11	569.649	0.516834	0.246996	2.09248	0.0363956	0.18243	BROX	protein_coding
ENSG00000149054.15	40.5392	1.03343	0.494162	2.09127	0.0365038	0.182839	ZNF215	protein_coding
ENSG00000258839.3	71.0718	0.942053	0.450628	2.09053	0.03657	0.18297	MC1R	protein_coding
ENSG00000173110.7	214.073	2.67729	1.282	2.08838	0.0367638	0.183805	HSPA6	protein_coding
ENSG00000125484.11	648.154	0.50773	0.243197	2.08773	0.0368219	0.183962	GTF3C4	protein_coding
ENSG00000063978.15	981.787	0.517483	0.247952	2.08703	0.0368852	0.184003	RNF4	protein_coding
ENSG00000105401.8	1869.47	0.578416	0.277165	2.0869	0.0368972	0.184003	CDC37	protein_coding
ENSG00000129474.15	535.455	0.528044	0.253067	2.08658	0.0369258	0.184078	AJUBA	protein_coding
ENSG00000137207.11	811.719	0.540916	0.259369	2.08551	0.0370234	0.184364	YIPF3	protein_coding
ENSG00000113407.13	1970.35	0.62531	0.300001	2.08436	0.0371273	0.184747	TARS	protein_coding
ENSG00000168003.16	2466.89	0.672971	0.322926	2.08398	0.0371621	0.184786	SLC3A2	protein_coding
ENSG00000264278.1	9.88577	2.2832	1.09581	2.08358	0.0371986	0.184901	AC027575.2	lincRNA
ENSG00000119392.14	509.36	0.587096	0.281871	2.08285	0.0372645	0.185094	GLE1	protein_coding
ENSG00000175352.10	628.611	0.623021	0.299462	2.08047	0.0374823	0.185906	NRIP3	protein_coding
ENSG00000102738.7	139.98	0.706514	0.340075	2.07752	0.0377535	0.186981	MRPS31	protein_coding
ENSG00000141564.13	583.888	0.508997	0.24508	2.07686	0.0378143	0.187121	RPTOR	protein_coding
ENSG00000125977.6	1296.44	0.525066	0.252857	2.07653	0.0378449	0.187121	EIF2S2	protein_coding
ENSG00000164430.15	106.625	0.75519	0.363679	2.07653	0.0378451	0.187121	MB21D1	protein_coding
ENSG00000152763.16	47.4382	1.0523	0.506682	2.07684	0.0378162	0.187121	WDR78	protein_coding
ENSG00000111424.10	296.888	0.59075	0.284722	2.07483	0.0380023	0.187468	VDR	protein_coding
ENSG00000155438.11	399.415	0.574669	0.277056	2.0742	0.0380607	0.187682	NIFK	protein_coding
ENSG00000086666.18	536.045	0.541633	0.261289	2.07293	0.0381789	0.187865	ZFAND6	protein_coding
ENSG00000160972.9	307.973	0.701806	0.338609	2.07261	0.0382083	0.187865	PPP1R16A	protein_coding
ENSG00000072682.18	3171.6	0.823255	0.39723	2.07249	0.0382198	0.187865	P4HA2	protein_coding
ENSG00000127774.6	179.818	0.682447	0.33013	2.0672	0.0387149	0.189687	EMC6	protein_coding
ENSG00000156256.14	718.431	0.522982	0.253059	2.06664	0.0387679	0.189839	USP16	protein_coding
ENSG00000132623.15	22.0198	1.68154	0.81412	2.06547	0.0388784	0.190146	ANKEF1	protein_coding
ENSG00000224080.1	14.5759	1.6942	0.820371	2.06516	0.038908	0.190146	UBE2FP1	processed_pseudogene
ENSG00000179361.17	61.612	0.906165	0.438993	2.06419	0.0389995	0.190468	ARID3B	protein_coding
ENSG00000136802.11	567.702	0.544273	0.263852	2.0628	0.0391317	0.190978	LRRC8A	protein_coding
ENSG00000167182.14	222.143	0.631552	0.306185	2.06265	0.0391459	0.190979	SP2	protein_coding
ENSG00000048028.11	300.544	0.635529	0.308151	2.0624	0.0391698	0.191028	USP28	protein_coding
ENSG00000133657.14	6205.44	0.909137	0.440884	2.06208	0.0392005	0.191109	ATP13A3	protein_coding
ENSG00000142634.12	491.077	0.585003	0.28388	2.06074	0.0393281	0.191459	EFHD2	protein_coding
ENSG00000113013.12	4041.69	0.53071	0.257558	2.06055	0.0393462	0.191479	HSPA9	protein_coding
ENSG00000256128.5	147.077	1.0613	0.515259	2.05974	0.0394231	0.191785	LINC00944	lincRNA
ENSG00000247315.3	234.58	0.666195	0.323572	2.05888	0.0395061	0.192077	ZCCHC3	protein_coding
ENSG00000162783.10	788.424	0.648099	0.314816	2.05866	0.0395269	0.192086	IER5	protein_coding
ENSG00000169756.16	1679.33	0.730601	0.355028	2.05787	0.0396029	0.192251	LIMS1	protein_coding
ENSG00000196653.11	54.7306	0.922487	0.448264	2.05791	0.0395987	0.192251	ZNF502	protein_coding
ENSG00000272669.1	12.575	1.77357	0.861747	2.05811	0.0395797	0.192251	AL021707.6	antisense_RNA
ENSG00000121671.11	212.596	0.62074	0.301882	2.05623	0.0397603	0.192742	CRY2	protein_coding
ENSG00000177427.12	129.301	0.732637	0.356377	2.05579	0.0398028	0.192811	MIEF2	protein_coding
ENSG00000203705.10	151.815	0.78315	0.380937	2.05585	0.0397968	0.192811	TATDN3	protein_coding
ENSG00000165195.15	190.446	0.848441	0.412821	2.05523	0.0398567	0.193005	PIGA	protein_coding
ENSG00000137075.17	397.022	0.529979	0.258088	2.05348	0.0400258	0.193618	RNF38	protein_coding
ENSG00000086589.11	529.741	0.510517	0.248772	2.05215	0.0401555	0.19404	RBM22	protein_coding
ENSG00000123992.18	574.905	0.54166	0.264029	2.05151	0.040217	0.1942	DNPEP	protein_coding
ENSG00000177406.4	16.7103	1.86691	0.910327	2.05081	0.0402851	0.194392	AC021054.1	antisense_RNA
ENSG00000130204.12	570.282	0.586936	0.286319	2.04994	0.0403704	0.194587	TOMM40	protein_coding
ENSG00000226314.7	22.9843	1.46308	0.713759	2.04982	0.0403822	0.194587	ZNF192P1	transcribed_unprocessed_pseudogene
ENSG00000250474.2	9.953	2.08517	1.01716	2.04999	0.0403651	0.194587	WBP1LP2	processed_pseudogene
ENSG00000143801.16	144.623	0.679866	0.331706	2.04961	0.040403	0.194619	PSEN2	protein_coding
ENSG00000267390.1	9.55287	2.07331	1.01308	2.04655	0.0407022	0.195785	AC036176.1	antisense_RNA
ENSG00000109971.13	21002	0.493691	0.241308	2.04589	0.040767	0.195862	HSPA8	protein_coding
ENSG00000177731.15	1773.58	0.654832	0.320066	2.04593	0.0407634	0.195862	FLII	protein_coding
ENSG00000184635.15	71.472	0.873785	0.427565	2.04363	0.04099	0.196274	ZNF93	protein_coding
ENSG00000214160.9	277.686	0.568904	0.278542	2.04244	0.0411081	0.196633	ALG3	protein_coding
ENSG00000134769.21	368.759	0.823089	0.402979	2.04251	0.0411007	0.196633	DTNA	protein_coding
ENSG00000227671.4	297.305	0.576115	0.282204	2.04149	0.0412025	0.197016	AL390728.4	transcribed_unprocessed_pseudogene
ENSG00000160803.7	483.719	0.53365	0.261561	2.04025	0.0413252	0.197396	UBQLN4	protein_coding
ENSG00000168811.6	41.2658	1.32097	0.647362	2.04054	0.0412967	0.197396	IL12A	protein_coding
ENSG00000139112.10	728.856	0.498255	0.244324	2.03932	0.0414182	0.197598	GABARAPL1	protein_coding
ENSG00000250317.8	91.7736	0.750579	0.368075	2.0392	0.0414298	0.197598	SMIM20	protein_coding
ENSG00000211644.3	8.01511	2.17799	1.06811	2.03911	0.0414395	0.197598	IGLV1-51	IG_V_gene
ENSG00000134014.16	340.609	0.544821	0.267247	2.03864	0.0414857	0.197681	ELP3	protein_coding
ENSG00000112578.9	333.955	0.592674	0.290786	2.03818	0.0415321	0.197793	BYSL	protein_coding
ENSG00000249898.7	16.3462	1.62719	0.798378	2.03812	0.0415381	0.197793	MCPH1-AS1	antisense_RNA
ENSG00000115652.14	1010.25	0.686512	0.337161	2.03616	0.0417345	0.198384	UXS1	protein_coding
ENSG00000260000.2	16.9838	1.65552	0.813265	2.03565	0.0417854	0.198557	AL133338.1	antisense_RNA
ENSG00000212916.4	14.7942	1.67814	0.824811	2.03458	0.0418933	0.198863	MAP10	protein_coding
ENSG00000155287.10	206.802	0.646657	0.317895	2.03418	0.0419331	0.198983	SLC25A28	protein_coding
ENSG00000196754.10	58.5464	0.913504	0.449362	2.03289	0.0420636	0.199395	S100A2	protein_coding
ENSG00000166170.9	619.741	0.528676	0.260259	2.03134	0.0422202	0.19962	BAG5	protein_coding
ENSG00000165732.12	2365.98	0.534587	0.263089	2.03197	0.042157	0.19962	DDX21	protein_coding
ENSG00000184205.14	405.806	0.555484	0.273492	2.03108	0.0422467	0.19962	TSPYL2	protein_coding
ENSG00000250657.1	14.5107	1.78537	0.879059	2.031	0.0422545	0.19962	AC097451.1	processed_transcript
ENSG00000174197.16	315.056	0.556478	0.274029	2.03072	0.0422832	0.199676	MGA	protein_coding
ENSG00000151239.13	1533.77	0.546911	0.269406	2.03007	0.0423498	0.199922	TWF1	protein_coding
ENSG00000166478.9	213.337	0.621237	0.306071	2.02971	0.0423856	0.200016	ZNF143	protein_coding
ENSG00000196172.9	46.2165	1.24228	0.612087	2.02958	0.0423989	0.200016	ZNF681	protein_coding
ENSG00000270607.1	46.67	1.20755	0.595119	2.02909	0.0424494	0.200185	AC009549.1	lincRNA
ENSG00000178913.7	1612.04	0.473685	0.233522	2.02844	0.0425157	0.200429	TAF7	protein_coding
ENSG00000275183.1	13.525	1.72072	0.848506	2.02794	0.0425666	0.2006	LENG9	protein_coding
ENSG00000165916.8	1251.05	0.499625	0.246448	2.02731	0.0426312	0.200835	PSMC3	protein_coding
ENSG00000116266.10	570.144	0.519804	0.256569	2.02598	0.0427668	0.201144	STXBP3	protein_coding
ENSG00000041357.15	1115.28	0.484709	0.239375	2.02489	0.0428785	0.20138	PSMA4	protein_coding
ENSG00000136244.11	3372.02	3.70533	1.83124	2.02341	0.0430313	0.201957	IL6	protein_coding
ENSG00000007923.15	507.479	0.517192	0.255728	2.02243	0.0431319	0.20229	DNAJC11	protein_coding
ENSG00000277791.4	712.069	0.491223	0.242955	2.02187	0.04319	0.202494	PSMB3	protein_coding
ENSG00000160888.6	565.976	0.552925	0.273542	2.02135	0.043243	0.202604	IER2	protein_coding
ENSG00000104969.9	596.85	0.501499	0.248268	2.01999	0.0433844	0.202989	SGTA	protein_coding
ENSG00000021355.12	238.489	0.681453	0.337328	2.02015	0.0433679	0.202989	SERPINB1	protein_coding
ENSG00000161057.11	1665.4	0.464204	0.229839	2.01969	0.0434151	0.203063	PSMC2	protein_coding
ENSG00000079785.14	1457.25	0.483257	0.239432	2.01835	0.0435548	0.203485	DDX1	protein_coding
ENSG00000174720.15	480.498	0.514857	0.255093	2.01831	0.0435586	0.203485	LARP7	protein_coding
ENSG00000135900.3	270.371	0.570368	0.282652	2.01791	0.0436002	0.203581	MRPL44	protein_coding
ENSG00000115541.10	419.665	0.54979	0.272717	2.01597	0.0438027	0.204179	HSPE1	protein_coding
ENSG00000151151.5	238.452	0.60296	0.299091	2.01598	0.0438025	0.204179	IPMK	protein_coding
ENSG00000110851.11	717.464	0.493963	0.245173	2.01475	0.0439306	0.2044	PRDM4	protein_coding
ENSG00000072609.17	235.294	0.586208	0.290987	2.01455	0.0439519	0.2044	CHFR	protein_coding
ENSG00000012124.16	33.1066	1.36467	0.677415	2.01452	0.0439545	0.2044	CD22	protein_coding
ENSG00000231663.1	9.36922	2.08064	1.03415	2.01193	0.0442275	0.205435	AL355472.1	antisense_RNA
ENSG00000245025.2	24.2676	1.33251	0.662469	2.01142	0.0442807	0.205499	AC107959.1	antisense_RNA
ENSG00000180233.10	109.022	0.726153	0.361068	2.01113	0.0443122	0.205576	ZNRF2	protein_coding
ENSG00000060138.12	1636.52	0.57049	0.284001	2.00876	0.0445628	0.206598	YBX3	protein_coding
ENSG00000137409.19	2157.48	0.535838	0.2668	2.00839	0.0446021	0.206711	MTCH1	protein_coding
ENSG00000166889.13	1024.24	0.520288	0.259085	2.00818	0.0446247	0.206745	PATL1	protein_coding
ENSG00000197579.7	467.153	0.533107	0.265545	2.00759	0.0446865	0.206892	TOPORS	protein_coding
ENSG00000134058.11	358.359	0.554443	0.276155	2.00772	0.0446726	0.206892	CDK7	protein_coding
ENSG00000167995.15	46.4098	0.954258	0.475901	2.00516	0.044946	0.207533	BEST1	protein_coding
ENSG00000126254.11	565.477	0.501428	0.250132	2.00465	0.045	0.207712	RBM42	protein_coding
ENSG00000141994.15	137.978	0.718035	0.358248	2.00429	0.0450386	0.207801	DUS3L	protein_coding
ENSG00000143842.14	78.121	0.793936	0.396138	2.00419	0.0450496	0.207801	SOX13	protein_coding
ENSG00000256229.7	34.5271	1.07568	0.536757	2.00403	0.0450667	0.20781	ZNF486	protein_coding
ENSG00000177051.5	111.903	0.702715	0.350772	2.00334	0.0451407	0.207928	FBXO46	protein_coding
ENSG00000272686.1	29.7701	1.24623	0.622039	2.00346	0.0451283	0.207928	AC006333.2	antisense_RNA
ENSG00000179598.5	66.3038	0.889416	0.444042	2.003	0.0451772	0.20797	PLD6	protein_coding
ENSG00000100109.16	501.232	0.561855	0.28061	2.00226	0.0452569	0.208267	TFIP11	protein_coding
ENSG00000281026.1	40.2477	1.02971	0.514749	2.0004	0.0454566	0.208933	N4BP2L2-IT2	sense_intronic
ENSG00000139116.18	30.6433	1.18349	0.591641	2.00035	0.0454626	0.208933	KIF21A	protein_coding
ENSG00000130940.14	8.88348	1.99288	0.996252	2.00038	0.0454596	0.208933	CASZ1	protein_coding
ENSG00000105058.11	670.03	0.507083	0.253549	1.99994	0.0455063	0.209063	FAM32A	protein_coding
ENSG00000172530.20	125.83	0.674138	0.337113	1.99974	0.0455287	0.209097	BANP	protein_coding
ENSG00000140650.11	260.243	0.659966	0.330102	1.99928	0.045578	0.209183	PMM2	protein_coding
ENSG00000126602.10	337.351	0.569473	0.284868	1.99908	0.0455998	0.209191	TRAP1	protein_coding
ENSG00000139433.9	696.288	0.617515	0.308915	1.99898	0.0456104	0.209191	GLTP	protein_coding
ENSG00000116128.10	164.567	0.626325	0.31345	1.99816	0.045699	0.209528	BCL9	protein_coding
ENSG00000172123.12	191.84	0.668619	0.334681	1.99778	0.0457407	0.209579	SLFN12	protein_coding
ENSG00000139372.14	290.771	0.593378	0.297075	1.9974	0.0457816	0.209626	TDG	protein_coding
ENSG00000169635.9	82.7115	0.795771	0.398442	1.99721	0.0458025	0.209652	HIC2	protein_coding
ENSG00000080031.9	20.528	1.43953	0.721071	1.99638	0.0458927	0.209877	PTPRH	protein_coding
ENSG00000117395.12	545.443	0.516934	0.259001	1.99588	0.0459475	0.209965	EBNA1BP2	protein_coding
ENSG00000115825.9	1463.32	0.813138	0.407409	1.99587	0.0459476	0.209965	PRKD3	protein_coding
ENSG00000137563.11	472.548	0.627949	0.314853	1.99442	0.0461066	0.210481	GGH	protein_coding
ENSG00000144381.16	3768.08	0.450397	0.22609	1.99212	0.0463583	0.211235	HSPD1	protein_coding
ENSG00000080608.9	457.017	0.553019	0.277611	1.99206	0.0463641	0.211235	PUM3	protein_coding
ENSG00000178917.15	24.0706	1.3659	0.685617	1.99222	0.0463466	0.211235	ZNF852	protein_coding
ENSG00000134001.12	1285.1	0.461316	0.231669	1.99127	0.0464513	0.211542	EIF2S1	protein_coding
ENSG00000143621.16	1835.39	0.503783	0.253165	1.98994	0.0465979	0.211542	ILF2	protein_coding
ENSG00000196141.13	1287.37	0.525052	0.263768	1.99058	0.0465269	0.211542	SPATS2L	protein_coding
ENSG00000132507.17	4031.96	0.54198	0.272375	1.98983	0.0466099	0.211542	EIF5A	protein_coding
ENSG00000138399.17	142.512	0.679495	0.341488	1.98981	0.0466123	0.211542	FASTKD1	protein_coding
ENSG00000178694.9	116.924	0.741279	0.372518	1.98992	0.0466003	0.211542	NSUN3	protein_coding
ENSG00000269439.5	47.2438	1.04165	0.523575	1.98949	0.0466475	0.211542	AC010618.3	lincRNA
ENSG00000275202.1	14.5049	1.55292	0.780528	1.98958	0.046637	0.211542	AL161421.1	antisense_RNA
ENSG00000235448.1	12.3908	1.74357	0.875982	1.99042	0.0465447	0.211542	LURAP1L-AS1	antisense_RNA
ENSG00000165637.13	942.453	0.565674	0.284382	1.98914	0.0466862	0.211635	VDAC2	protein_coding
ENSG00000215154.6	47.9248	0.949102	0.477607	1.9872	0.0468999	0.212249	AC141586.1	transcribed_unprocessed_pseudogene
ENSG00000095319.14	850.293	0.597553	0.300981	1.98535	0.0471056	0.212777	NUP188	protein_coding
ENSG00000141837.19	13.4551	1.64371	0.828568	1.98379	0.0472788	0.213276	CACNA1A	protein_coding
ENSG00000143368.9	909.597	0.543179	0.273923	1.98296	0.0473716	0.213554	SF3B4	protein_coding
ENSG00000105556.11	263.75	0.689149	0.347641	1.98236	0.0474388	0.213786	MIER2	protein_coding
ENSG00000162851.7	208.252	0.63395	0.32004	1.98085	0.0476085	0.214147	TFB2M	protein_coding
ENSG00000235750.9	23.8188	1.58265	0.79899	1.98081	0.0476125	0.214147	KIAA0040	protein_coding
ENSG00000164134.12	907.043	0.474509	0.239625	1.98021	0.0476796	0.214379	NAA15	protein_coding
ENSG00000125844.15	2467.69	0.545604	0.27573	1.97876	0.0478428	0.21483	RRBP1	protein_coding
ENSG00000240891.7	65.3266	0.862401	0.436099	1.97754	0.0479811	0.215227	PLCXD2	protein_coding
ENSG00000148175.12	1073.63	0.535902	0.271063	1.97704	0.0480375	0.215282	STOM	protein_coding
ENSG00000140750.16	759.05	0.549789	0.278175	1.97641	0.0481079	0.215386	ARHGAP17	protein_coding
ENSG00000152242.10	433.758	0.503502	0.255069	1.97398	0.0483835	0.216135	C18orf25	protein_coding
ENSG00000164687.10	27.5183	1.22422	0.620594	1.97267	0.0485334	0.216584	FABP5	protein_coding
ENSG00000119771.14	79.8034	0.783783	0.397419	1.97218	0.0485889	0.216761	KLHL29	protein_coding
ENSG00000198742.9	791.925	0.625147	0.317179	1.97096	0.0487286	0.217101	SMURF1	protein_coding
ENSG00000134954.14	1983.1	0.817269	0.414772	1.97041	0.0487917	0.217241	ETS1	protein_coding
ENSG00000142528.15	222.04	0.731361	0.371247	1.97001	0.0488372	0.217373	ZNF473	protein_coding
ENSG00000117713.18	892.466	0.518572	0.263451	1.96838	0.0490245	0.218136	ARID1A	protein_coding
ENSG00000251562.7	4669.19	0.473105	0.24038	1.96816	0.0490502	0.218179	MALAT1	lincRNA
ENSG00000081051.7	17.0895	1.45077	0.737249	1.96782	0.0490888	0.21828	AFP	protein_coding
ENSG00000167377.17	33.3857	1.10191	0.560078	1.96743	0.049134	0.21834	ZNF23	protein_coding
ENSG00000226738.1	7.69726	2.88845	1.46813	1.96743	0.0491337	0.21834	U62317.1	antisense_RNA
ENSG00000090615.14	1658.67	0.47164	0.239949	1.96558	0.049347	0.218875	GOLGA3	protein_coding
ENSG00000157557.11	391.154	0.927805	0.472099	1.96528	0.0493821	0.218875	ETS2	protein_coding
ENSG00000091137.11	26.0552	1.1809	0.600835	1.96543	0.0493647	0.218875	SLC26A4	protein_coding
ENSG00000262877.4	28.1331	1.50833	0.767437	1.96541	0.0493667	0.218875	AC110285.2	lincRNA
ENSG00000168818.9	264.008	0.563837	0.287183	1.96334	0.049607	0.219695	STX18	protein_coding
ENSG00000135148.11	370.333	0.573053	0.291887	1.96327	0.0496152	0.219695	TRAFD1	protein_coding
ENSG00000173276.13	638.834	0.65989	0.336671	1.96005	0.0499903	0.22107	ZBTB21	protein_coding
ENSG00000266947.1	9.60092	2.22617	1.13636	1.95903	0.050109	0.221523	AC022916.1	antisense_RNA
ENSG00000112972.14	587.348	0.69779	0.356488	1.9574	0.0503003	0.222226	HMGCS1	protein_coding
ENSG00000020577.13	808.22	0.776246	0.396727	1.95663	0.0503914	0.222413	SAMD4A	protein_coding
ENSG00000091436.16	2482.89	0.541526	0.276934	1.95543	0.0505323	0.222963	MAP3K20	protein_coding
ENSG00000138433.15	294.979	0.59406	0.303873	1.95496	0.0505878	0.22308	CIR1	protein_coding
ENSG00000121680.15	161.895	0.608349	0.311314	1.95413	0.0506854	0.223208	PEX16	protein_coding
ENSG00000247092.6	47.675	0.960646	0.491775	1.95343	0.0507691	0.223433	SNHG10	antisense_RNA
ENSG00000116809.11	302.56	0.583981	0.29904	1.95285	0.0508372	0.223576	ZBTB17	protein_coding
ENSG00000111863.12	93.5875	0.841678	0.431105	1.95237	0.050894	0.223696	ADTRP	protein_coding
ENSG00000176209.11	134.924	0.65076	0.333352	1.95217	0.0509182	0.22373	SMIM19	protein_coding
ENSG00000135631.16	1130.09	0.477643	0.24476	1.95147	0.051001	0.223807	RAB11FIP5	protein_coding
ENSG00000136932.13	117.594	0.661592	0.339001	1.95159	0.0509863	0.223807	TRMO	protein_coding
ENSG00000118640.10	27.766	1.29654	0.664332	1.95164	0.050981	0.223807	VAMP8	protein_coding
ENSG00000234719.8	19.7453	1.33578	0.684966	1.95014	0.0511596	0.224359	NPIPB2	protein_coding
ENSG00000171861.10	141.449	0.642723	0.329712	1.94935	0.0512538	0.224485	MRM3	protein_coding
ENSG00000120833.13	45.3457	0.931181	0.477642	1.94954	0.0512312	0.224485	SOCS2	protein_coding
ENSG00000101972.18	1255.41	0.460363	0.236369	1.94764	0.0514579	0.225019	STAG2	protein_coding
ENSG00000182872.15	634.014	0.48354	0.248314	1.94729	0.0514994	0.225057	RBM10	protein_coding
ENSG00000278828.1	12.8532	1.65747	0.851105	1.94743	0.0514834	0.225057	HIST1H3H	protein_coding
ENSG00000186523.14	26.7377	1.21879	0.626036	1.94684	0.0515538	0.225224	FAM86B1	protein_coding
ENSG00000103978.15	1022.02	0.499864	0.256825	1.94632	0.0516161	0.225397	TMEM87A	protein_coding
ENSG00000197747.8	1451.01	0.580197	0.298154	1.94596	0.0516593	0.225397	S100A10	protein_coding
ENSG00000204876.4	20.0216	1.55476	0.800079	1.94325	0.0519854	0.226316	AC021218.1	lincRNA
ENSG00000101457.12	279.203	0.538069	0.27695	1.94284	0.0520356	0.226462	DNTTIP1	protein_coding
ENSG00000080200.9	650.257	0.489316	0.252334	1.93916	0.0524821	0.227899	CRYBG3	protein_coding
ENSG00000172432.18	1007.05	0.478516	0.246849	1.93849	0.052563	0.228178	GTPBP2	protein_coding
ENSG00000181826.9	72.2338	0.801513	0.413545	1.93815	0.0526048	0.228287	RELL1	protein_coding
ENSG00000127325.18	21.8697	1.39236	0.718526	1.9378	0.0526478	0.228402	BEST3	protein_coding
ENSG00000267270.5	18.6476	1.43443	0.740333	1.93754	0.052679	0.228465	PARD6G-AS1	antisense_RNA
ENSG00000158315.10	16.9361	1.43423	0.7405	1.93684	0.0527649	0.228692	RHBDL2	protein_coding
ENSG00000189159.15	539.795	0.503191	0.259841	1.93653	0.0528024	0.228779	JPT1	protein_coding
ENSG00000144426.18	253.097	0.629608	0.325357	1.93513	0.0529742	0.22931	NBEAL1	protein_coding
ENSG00000178229.7	42.0169	0.961758	0.497381	1.93364	0.053157	0.229883	ZNF543	protein_coding
ENSG00000104081.13	55.9225	0.861525	0.445601	1.9334	0.053187	0.229898	BMF	protein_coding
ENSG00000124831.18	967.022	0.54486	0.281891	1.93288	0.0532516	0.230027	LRRFIP1	protein_coding
ENSG00000198855.6	148.168	0.71253	0.368734	1.93237	0.0533139	0.230198	FICD	protein_coding
ENSG00000129515.18	1240.32	0.476391	0.246636	1.93155	0.0534145	0.230318	SNX6	protein_coding
ENSG00000029153.14	676.579	0.728	0.376918	1.93146	0.0534266	0.230318	ARNTL2	protein_coding
ENSG00000164535.14	362.6	0.643464	0.333325	1.93044	0.0535521	0.230646	DAGLB	protein_coding
ENSG00000103994.16	1234.73	0.482565	0.250083	1.92962	0.0536535	0.23101	ZNF106	protein_coding
ENSG00000006837.11	19.402	1.35282	0.701223	1.92923	0.053702	0.231146	CDKL3	protein_coding
ENSG00000213246.6	472.403	0.512452	0.265657	1.929	0.0537308	0.231197	SUPT4H1	protein_coding
ENSG00000135655.15	671.023	0.477064	0.247429	1.92809	0.0538444	0.231396	USP15	protein_coding
ENSG00000103043.14	467.32	0.558339	0.289714	1.92721	0.0539538	0.231667	VAC14	protein_coding
ENSG00000038210.12	187.871	0.608831	0.315943	1.92703	0.0539759	0.231671	PI4K2B	protein_coding
ENSG00000213799.11	138.367	0.799849	0.415149	1.92666	0.0540223	0.231796	ZNF845	protein_coding
ENSG00000144231.10	342.425	0.552954	0.287186	1.92542	0.0541763	0.232174	POLR2D	protein_coding
ENSG00000158079.14	182.777	0.591715	0.307332	1.92533	0.0541885	0.232174	PTPDC1	protein_coding
ENSG00000143942.4	39.7615	1.28863	0.669322	1.92528	0.0541947	0.232174	CHAC2	protein_coding
ENSG00000229320.3	67.1265	0.784503	0.407592	1.92473	0.0542635	0.232323	KRT8P12	transcribed_processed_pseudogene
ENSG00000109180.14	1295.64	0.480998	0.250143	1.92289	0.0544941	0.233237	OCIAD1	protein_coding
ENSG00000109667.11	11.4202	1.8625	0.968863	1.92236	0.0545609	0.233451	SLC2A9	protein_coding
ENSG00000115902.10	82.3305	0.746644	0.388498	1.92187	0.0546216	0.233564	SLC1A4	protein_coding
ENSG00000100883.11	1057.15	0.464681	0.242008	1.92011	0.0548444	0.234444	SRP54	protein_coding
ENSG00000130751.9	39.4093	1.30904	0.681812	1.91994	0.0548654	0.23446	NPAS1	protein_coding
ENSG00000259494.1	82.1924	0.736913	0.38437	1.9172	0.0552129	0.235578	MRPL46	protein_coding
ENSG00000163347.5	152.562	1.1195	0.584112	1.91658	0.0552915	0.235694	CLDN1	protein_coding
ENSG00000164111.14	7873.87	0.504383	0.263286	1.91572	0.0554002	0.236041	ANXA5	protein_coding
ENSG00000265972.5	3862.51	0.649962	0.339369	1.91521	0.0554663	0.236072	TXNIP	protein_coding
ENSG00000066583.11	111.879	0.691473	0.361171	1.91453	0.0555527	0.236293	ISOC1	protein_coding
ENSG00000213024.11	627.569	0.476925	0.249188	1.91392	0.0556303	0.236337	NUP62	protein_coding
ENSG00000175467.14	683.249	0.516335	0.269751	1.91412	0.0556051	0.236337	SART1	protein_coding
ENSG00000156860.15	1177.42	0.557239	0.291188	1.91368	0.0556614	0.236337	FBRS	protein_coding
ENSG00000184922.13	38.2003	1.04793	0.547633	1.91356	0.0556769	0.236337	FMNL1	protein_coding
ENSG00000100219.16	1862.2	0.72663	0.379919	1.91259	0.0558006	0.236709	XBP1	protein_coding
ENSG00000183431.11	973.178	0.457286	0.239122	1.91235	0.0558309	0.236742	SF3A3	protein_coding
ENSG00000183258.11	853.569	0.591565	0.30954	1.91111	0.0559907	0.237168	DDX41	protein_coding
ENSG00000234444.9	195.999	0.657625	0.344145	1.9109	0.0560181	0.237168	ZNF736	protein_coding
ENSG00000143612.19	1636.38	0.481062	0.25186	1.91004	0.0561283	0.237562	C1orf43	protein_coding
ENSG00000091527.15	2651.08	0.561448	0.294552	1.90611	0.0566363	0.239564	CDV3	protein_coding
ENSG00000101255.10	398.413	0.833993	0.437624	1.90573	0.0566855	0.239698	TRIB3	protein_coding
ENSG00000172939.8	1993.54	0.59752	0.313654	1.90503	0.0567762	0.240008	OXSR1	protein_coding
ENSG00000113141.17	1043.12	0.442682	0.232434	1.90455	0.0568387	0.24005	IK	protein_coding
ENSG00000197461.13	197.684	0.619969	0.325499	1.90467	0.056823	0.24005	PDGFA	protein_coding
ENSG00000258733.5	7.38451	2.16334	1.13613	1.90413	0.0568926	0.240204	LINC02328	lincRNA
ENSG00000213928.8	48.3476	1.12382	0.590824	1.90212	0.057155	0.241083	IRF9	protein_coding
ENSG00000116017.10	103.565	0.742984	0.390679	1.90178	0.0572003	0.241131	ARID3A	protein_coding
ENSG00000169429.10	108523	2.39996	1.26238	1.90114	0.0572843	0.241411	CXCL8	protein_coding
ENSG00000178896.8	115.074	0.661897	0.348309	1.90031	0.0573921	0.241717	EXOSC4	protein_coding
[truncated: 25,773 more rows]
