# Supplementary material for: Small heat-shock protein HSPB3 promotes myogenesis by regulating the lamin B receptor
Source: Cell Death Dis. 2021 May 6;12(5):452. doi: 10.1038/s41419-021-03737-1 (PMC8102500; doi:10.1038/s41419-021-03737-1)
Supplement: Supplementary file 11 — Table S4 [file 41419_2021_3737_MOESM11_ESM.xlsx]

## Sheet: Table 3 - R116P OE
cycling myoblasts overexpressing (OE) R116P-HSPB3 compared to cycling myoblasts overexpressing GFP (related to Figure S5F and G)
GencodeID	baseMean	log2FoldChange	lfcSE	stat	pvalue	padj	GeneSymbol	GeneType
ENSG00000169271.2	7676.32	10.955	0.386995	28.3079	2.76033e-176	3.49347e-172	HSPB3	protein_coding			highly significantly upregulated P < 1*10E-5
ENSG00000100292.16	5601.36	2.58337	0.134991	19.1373	1.23419e-81	7.80999e-78	HMOX1	protein_coding			significantly upregulated genes P ≤ 0.01
ENSG00000124225.15	916.626	2.50348	0.19781	12.656	1.03615e-36	1.31135e-33	PMEPA1	protein_coding			highly significantly downregulated P < 1*10E-5
ENSG00000139211.6	1094.89	2.04827	0.183029	11.191	4.51419e-29	3.57072e-26	AMIGO2	protein_coding			significantly downregulated genes P≤ 0.01
ENSG00000173110.7	171.708	5.3605	0.481587	11.1309	8.8733e-29	6.23891e-26	HSPA6	protein_coding			non significantly deregulated genes
ENSG00000120694.19	3093.15	1.57844	0.152494	10.3508	4.14902e-25	2.38682e-22	HSPH1	protein_coding
ENSG00000109846.7	498.135	2.09673	0.206419	10.1576	3.06466e-24	1.6161e-21	CRYAB	protein_coding
ENSG00000175197.11	658.254	1.67442	0.194937	8.58952	8.73313e-18	3.07018e-15	DDIT3	protein_coding
ENSG00000128590.4	630.788	1.56147	0.186535	8.37093	5.71634e-17	1.90384e-14	DNAJB9	protein_coding
ENSG00000051108.14	1362.97	1.28358	0.160729	7.98601	1.39372e-15	4.00883e-13	HERPUD1	protein_coding
ENSG00000044574.7	14416.4	1.05496	0.134006	7.87248	3.47681e-15	9.56577e-13	HSPA5	protein_coding
ENSG00000204388.6	1667.98	3.48684	0.451535	7.72219	1.14346e-14	2.95339e-12	HSPA1B	protein_coding
ENSG00000151929.9	1114.9	1.41561	0.186147	7.60478	2.85388e-14	6.94591e-12	BAG3	protein_coding
ENSG00000072682.18	2499.53	1.05149	0.13853	7.59039	3.18951e-14	7.47527e-12	P4HA2	protein_coding
ENSG00000109971.13	24042.8	0.957759	0.126798	7.55342	4.23965e-14	9.75582e-12	HSPA8	protein_coding
ENSG00000178860.8	170.216	2.29257	0.308316	7.43578	1.03954e-13	2.19274e-11	MSC	protein_coding
ENSG00000187498.14	1250.12	1.17353	0.160166	7.32694	2.3546e-13	4.73012e-11	COL4A1	protein_coding
ENSG00000140416.19	4334.3	1.00905	0.138709	7.27458	3.47487e-13	6.66333e-11	TPM1	protein_coding
ENSG00000167996.15	33848.7	0.890898	0.122598	7.2668	3.681e-13	6.95325e-11	FTH1	protein_coding
ENSG00000161011.19	10619.5	0.963623	0.133588	7.21342	5.45634e-13	1.0008e-10	SQSTM1	protein_coding
ENSG00000023909.9	795.169	1.23785	0.172699	7.16771	7.62638e-13	1.32219e-10	GCLM	protein_coding
ENSG00000096696.13	417.36	1.51405	0.212976	7.10901	1.16875e-12	1.94628e-10	DSP	protein_coding
ENSG00000164070.11	368.944	1.50414	0.21995	6.83859	7.99782e-12	1.19083e-09	HSPA4L	protein_coding
ENSG00000080824.18	23988.1	0.907167	0.133538	6.79331	1.09586e-11	1.59416e-09	HSP90AA1	protein_coding
ENSG00000165891.15	1105.62	1.09438	0.16126	6.78643	1.1494e-11	1.63447e-09	E2F7	protein_coding
ENSG00000086061.15	2835.02	0.981656	0.145108	6.76502	1.33295e-11	1.83367e-09	DNAJA1	protein_coding
ENSG00000127481.14	6122.78	0.893445	0.134788	6.62852	3.39078e-11	4.33471e-09	UBR4	protein_coding
ENSG00000165029.15	801.449	1.13917	0.172631	6.59887	4.14291e-11	5.24326e-09	ABCA1	protein_coding
ENSG00000204389.9	1648.79	3.27761	0.496879	6.59639	4.21278e-11	5.2789e-09	HSPA1A	protein_coding
ENSG00000178381.11	434.043	1.54091	0.234547	6.56971	5.04136e-11	6.19451e-09	ZFAND2A	protein_coding
ENSG00000101255.10	342.115	1.59543	0.244197	6.53335	6.43161e-11	7.75223e-09	TRIB3	protein_coding
ENSG00000114270.17	510.381	1.4147	0.21819	6.48378	8.94519e-11	1.05804e-08	COL7A1	protein_coding
ENSG00000099194.5	1779.81	0.975446	0.15185	6.42375	1.32956e-10	1.52971e-08	SCD	protein_coding
ENSG00000124766.6	699.154	1.32091	0.205945	6.41387	1.41872e-10	1.6176e-08	SOX4	protein_coding
ENSG00000112972.14	713.667	1.19844	0.186915	6.41166	1.43943e-10	1.62656e-08	HMGCS1	protein_coding
ENSG00000130766.4	697.13	1.16359	0.181713	6.40344	1.51913e-10	1.70142e-08	SESN2	protein_coding
ENSG00000134107.4	1343.92	1.06527	0.168618	6.31763	2.65604e-10	2.87306e-08	BHLHE40	protein_coding
ENSG00000134871.17	1357.39	0.976164	0.158464	6.16014	7.26787e-10	7.35858e-08	COL4A2	protein_coding
ENSG00000012660.13	1098.6	0.981199	0.160334	6.11971	9.37433e-10	9.19702e-08	ELOVL5	protein_coding
ENSG00000110172.11	556.623	1.16422	0.191174	6.08988	1.12996e-09	1.10006e-07	CHORDC1	protein_coding
ENSG00000167522.14	2118.09	0.838093	0.141627	5.91761	3.26663e-09	2.95303e-07	ANKRD11	protein_coding
ENSG00000217128.11	645.836	1.08498	0.183834	5.90195	3.59231e-09	3.20171e-07	FNIP1	protein_coding
ENSG00000087494.15	114.236	2.1623	0.367983	5.87609	4.20059e-09	3.66639e-07	PTHLH	protein_coding
ENSG00000090861.15	1570.3	0.864543	0.148378	5.82662	5.65595e-09	4.78617e-07	AARS	protein_coding
ENSG00000113161.15	710.419	1.04882	0.179976	5.82754	5.62506e-09	4.78617e-07	HMGCR	protein_coding
ENSG00000140941.12	1697.24	0.853588	0.147045	5.80496	6.4382e-09	5.39615e-07	MAP1LC3B	protein_coding
ENSG00000067064.10	663.394	1.04439	0.182583	5.7201	1.06461e-08	8.74917e-07	IDI1	protein_coding
ENSG00000135924.15	699.96	1.01568	0.178079	5.70355	1.17334e-08	9.58054e-07	DNAJB2	protein_coding
ENSG00000167703.14	163.108	1.75288	0.308304	5.68556	1.30384e-08	1.05778e-06	SLC43A2	protein_coding
ENSG00000005007.12	956.451	0.981712	0.173654	5.65328	1.57416e-08	1.25299e-06	UPF1	protein_coding
ENSG00000142528.15	387.395	1.28079	0.227702	5.62485	1.85668e-08	1.42413e-06	ZNF473	protein_coding
ENSG00000147416.10	1026.71	0.91197	0.163429	5.58021	2.40231e-08	1.82058e-06	ATP6V1B2	protein_coding
ENSG00000178573.6	401.904	1.18477	0.213027	5.56161	2.67293e-08	2.0017e-06	MAF	protein_coding
ENSG00000110958.15	2891.13	0.761673	0.137913	5.52285	3.33544e-08	2.46861e-06	PTGES3	protein_coding
ENSG00000174792.10	38.6601	5.62896	1.02401	5.49696	3.86403e-08	2.81053e-06	C4orf26	protein_coding
ENSG00000164251.4	246.647	1.39688	0.255005	5.47785	4.30532e-08	3.09592e-06	F2RL1	protein_coding
ENSG00000130513.6	392.442	1.33775	0.246443	5.42821	5.69228e-08	4.04727e-06	GDF15	protein_coding
ENSG00000113615.12	1087.88	0.862781	0.159664	5.40372	6.52723e-08	4.58937e-06	SEC24A	protein_coding
ENSG00000111371.15	1201.87	0.845468	0.157616	5.36408	8.13607e-08	5.5962e-06	SLC38A1	protein_coding
ENSG00000114796.15	430.497	1.1831	0.220535	5.36468	8.10933e-08	5.5962e-06	KLHL24	protein_coding
ENSG00000100393.12	1484.29	0.801292	0.150513	5.32373	1.01661e-07	6.80754e-06	EP300	protein_coding
ENSG00000095951.16	424.392	1.10791	0.208798	5.30616	1.11956e-07	7.41839e-06	HIVEP1	protein_coding
ENSG00000168439.16	1897.7	0.808906	0.152543	5.30282	1.14024e-07	7.51611e-06	STIP1	protein_coding
ENSG00000167772.11	926.432	0.984698	0.185943	5.29569	1.18566e-07	7.77501e-06	ANGPTL4	protein_coding
ENSG00000178607.15	461.62	1.06632	0.20195	5.28014	1.29088e-07	8.37706e-06	ERN1	protein_coding
ENSG00000155097.11	1027.39	0.857968	0.162624	5.27576	1.32206e-07	8.49338e-06	ATP6V1C1	protein_coding
ENSG00000100412.15	776.286	0.913916	0.17361	5.26418	1.40816e-07	8.95564e-06	ACO2	protein_coding
ENSG00000072364.12	2788.6	0.716629	0.13653	5.24887	1.53038e-07	9.63608e-06	AFF4	protein_coding
ENSG00000076108.11	1251.84	0.817713	0.156755	5.2165	1.8234e-07	1.13123e-05	BAZ2A	protein_coding
ENSG00000176994.10	877.722	0.873466	0.167872	5.20317	1.95917e-07	1.20366e-05	SMCR8	protein_coding
ENSG00000119537.15	702.781	0.921253	0.177779	5.18202	2.19497e-07	1.32916e-05	KDSR	protein_coding
ENSG00000006652.13	1127	0.822448	0.158887	5.1763	2.26332e-07	1.35816e-05	IFRD1	protein_coding
ENSG00000008083.13	595.941	0.964826	0.186497	5.17342	2.29849e-07	1.35933e-05	JARID2	protein_coding
ENSG00000103043.14	447.296	1.05507	0.205808	5.12648	2.95205e-07	1.69055e-05	VAC14	protein_coding
ENSG00000144381.16	3885.5	0.807592	0.157512	5.12718	2.94111e-07	1.69055e-05	HSPD1	protein_coding
ENSG00000113013.12	3697.11	0.716314	0.139873	5.12118	3.03628e-07	1.73095e-05	HSPA9	protein_coding
ENSG00000166922.8	226.669	1.41503	0.276965	5.10904	3.23794e-07	1.82944e-05	SCG5	protein_coding
ENSG00000139112.10	1018.56	0.828165	0.162476	5.09716	3.44782e-07	1.92522e-05	GABARAPL1	protein_coding
ENSG00000130635.15	3055.3	0.696948	0.136844	5.09302	3.52396e-07	1.95611e-05	COL5A1	protein_coding
ENSG00000181222.15	2622.86	0.729345	0.1433	5.08965	3.58722e-07	1.98253e-05	POLR2A	protein_coding
ENSG00000148396.18	1331.53	0.778915	0.153426	5.07682	3.83809e-07	2.10281e-05	SEC16A	protein_coding
ENSG00000121931.15	571.709	0.958111	0.189358	5.0598	4.19697e-07	2.2797e-05	LRIF1	protein_coding
ENSG00000133816.13	1889.82	0.764724	0.152108	5.02751	4.96902e-07	2.66474e-05	MICAL2	protein_coding
ENSG00000151012.13	3050.28	0.6827	0.136183	5.01309	5.35616e-07	2.84822e-05	SLC7A11	protein_coding
ENSG00000184677.16	655.6	0.939274	0.188635	4.97931	6.38102e-07	3.35096e-05	ZBTB40	protein_coding
ENSG00000115648.13	1175.71	0.780862	0.158001	4.94214	7.72689e-07	3.99149e-05	MLPH	protein_coding
ENSG00000065000.15	1506.68	0.731615	0.149369	4.89805	9.67937e-07	4.87627e-05	AP3D1	protein_coding
ENSG00000124198.8	1036.38	0.788509	0.161212	4.89112	1.00266e-06	4.95691e-05	ARFGEF2	protein_coding
ENSG00000119927.13	3757.29	0.709482	0.145117	4.88903	1.01334e-06	4.99019e-05	GPAM	protein_coding
ENSG00000184575.11	1979.18	0.698385	0.142876	4.88804	1.01847e-06	4.99603e-05	XPOT	protein_coding
ENSG00000196365.11	788.689	0.850408	0.174916	4.8618	1.16324e-06	5.64059e-05	LONP1	protein_coding
ENSG00000132510.10	454.093	1.02455	0.210938	4.85714	1.19095e-06	5.75293e-05	KDM6B	protein_coding
ENSG00000047644.18	497.246	0.981935	0.203277	4.83053	1.36173e-06	6.50344e-05	WWC3	protein_coding
ENSG00000019144.18	865.235	0.836311	0.17362	4.81691	1.45801e-06	6.93705e-05	PHLDB1	protein_coding
ENSG00000123983.13	1193.89	0.787346	0.163857	4.80509	1.54679e-06	7.33191e-05	ACSL3	protein_coding
ENSG00000175166.16	3785.42	0.639889	0.133301	4.80033	1.58405e-06	7.48051e-05	PSMD2	protein_coding
ENSG00000163359.15	112.769	1.72523	0.35963	4.79722	1.60879e-06	7.56909e-05	COL6A3	protein_coding
ENSG00000111186.12	88.9687	2.04026	0.425678	4.79296	1.6434e-06	7.67485e-05	WNT5B	protein_coding
ENSG00000136603.13	993.416	0.857733	0.179057	4.79027	1.66559e-06	7.74989e-05	SKIL	protein_coding
ENSG00000070495.14	510.166	0.959734	0.200661	4.78285	1.72828e-06	8.01212e-05	JMJD6	protein_coding
ENSG00000096433.10	1063.34	0.768788	0.161723	4.75373	1.99702e-06	9.02653e-05	ITPR3	protein_coding
ENSG00000048052.21	312.57	1.09819	0.232422	4.72499	2.30126e-06	0.000101128	HDAC9	protein_coding
ENSG00000006118.14	772.706	0.814065	0.173617	4.68884	2.74758e-06	0.000119087	TMEM132A	protein_coding
ENSG00000145685.13	809.657	0.834753	0.178606	4.67371	2.95802e-06	0.000126904	LHFPL2	protein_coding
ENSG00000132466.18	1545.19	0.731341	0.156736	4.66608	3.07e-06	0.000130821	ANKRD17	protein_coding
ENSG00000213859.4	234.704	1.23846	0.26614	4.65341	3.26497e-06	0.000138349	KCTD11	protein_coding
ENSG00000256087.6	292.189	1.10122	0.236912	4.64821	3.34825e-06	0.000140782	ZNF432	protein_coding
ENSG00000160209.18	737.588	0.811791	0.175152	4.63479	3.57295e-06	0.000147294	PDXK	protein_coding
ENSG00000168374.10	3484.96	0.615678	0.133619	4.60773	4.07097e-06	0.000165135	ARF4	protein_coding
ENSG00000197081.12	3585.82	0.637683	0.1389	4.59096	4.41207e-06	0.000175595	IGF2R	protein_coding
ENSG00000149485.18	736.053	0.812647	0.177105	4.58851	4.4642e-06	0.000176438	FADS1	protein_coding
ENSG00000114861.18	323.407	1.06524	0.232672	4.57829	4.688e-06	0.000184259	FOXP1	protein_coding
ENSG00000213626.11	105.269	1.70735	0.373282	4.57389	4.78742e-06	0.000185858	LBH	protein_coding
ENSG00000204217.13	1480.18	0.729048	0.159985	4.55699	5.1893e-06	0.000199018	BMPR2	protein_coding
ENSG00000204516.9	189.17	1.39303	0.306758	4.54115	5.59495e-06	0.000213927	MICB	protein_coding
ENSG00000135362.13	146.957	1.45853	0.322079	4.52849	5.94059e-06	0.000225102	PRR5L	protein_coding
ENSG00000166900.16	229.357	1.1835	0.261987	4.51741	6.25999e-06	0.000233019	STX3	protein_coding
ENSG00000106636.7	2755.55	0.626639	0.138776	4.51547	6.31768e-06	0.000233824	YKT6	protein_coding
ENSG00000162616.8	1037.79	0.734989	0.162772	4.51544	6.31858e-06	0.000233824	DNAJB4	protein_coding
ENSG00000275993.2	101.545	1.71878	0.380744	4.51426	6.35373e-06	0.00023444	CU639417.2	protein_coding
ENSG00000137166.14	211.936	1.23581	0.273826	4.51313	6.3877e-06	0.000235008	FOXP4	protein_coding
ENSG00000108510.9	1315.68	0.687557	0.153185	4.48842	7.17535e-06	0.000259461	MED13	protein_coding
ENSG00000117000.8	448.952	0.913752	0.203621	4.48752	7.20581e-06	0.00025982	RLF	protein_coding
ENSG00000185950.8	289.06	1.07728	0.241164	4.46698	7.93304e-06	0.000282818	IRS2	protein_coding
ENSG00000130803.14	448.459	0.934045	0.209374	4.46114	8.15243e-06	0.000289824	ZNF317	protein_coding
ENSG00000087074.7	1660.54	0.685943	0.15433	4.44466	8.80307e-06	0.000311206	PPP1R15A	protein_coding
ENSG00000148400.9	371.185	0.990871	0.224868	4.40646	1.05073e-05	0.00036735	NOTCH1	protein_coding
ENSG00000119681.11	2501.51	0.640938	0.145944	4.39167	1.12483e-05	0.000390023	LTBP2	protein_coding
ENSG00000106266.10	437.064	0.899348	0.205009	4.38686	1.14998e-05	0.000397654	SNX8	protein_coding
ENSG00000103249.17	738.441	0.809126	0.185069	4.37202	1.23105e-05	0.000422686	CLCN7	protein_coding
ENSG00000164715.5	504.951	0.879722	0.201227	4.37178	1.23239e-05	0.000422686	LMTK2	protein_coding
ENSG00000065526.10	944.103	0.748184	0.171342	4.36663	1.2618e-05	0.000431605	SPEN	protein_coding
ENSG00000139508.14	96.3119	1.81322	0.415488	4.36406	1.27671e-05	0.000434354	SLC46A3	protein_coding
ENSG00000023330.14	551.672	0.82214	0.190306	4.32009	1.55965e-05	0.000519445	ALAS1	protein_coding
ENSG00000090615.14	1640.39	0.634259	0.147072	4.31257	1.61371e-05	0.00053604	GOLGA3	protein_coding
ENSG00000166833.19	361.009	0.946416	0.219898	4.30389	1.67827e-05	0.000556027	NAV2	protein_coding
ENSG00000052802.12	613.36	0.796104	0.185059	4.30189	1.69348e-05	0.0005596	MSMO1	protein_coding
ENSG00000177156.10	523.812	0.841447	0.196244	4.28775	1.80491e-05	0.000591786	TALDO1	protein_coding
ENSG00000176915.14	1424.8	0.662663	0.154717	4.28307	1.84334e-05	0.000602824	ANKLE2	protein_coding
ENSG00000130164.13	700.323	0.881916	0.206087	4.27933	1.87454e-05	0.000611447	LDLR	protein_coding
ENSG00000041982.15	2684.21	0.588882	0.138006	4.26706	1.98065e-05	0.000639466	TNC	protein_coding
ENSG00000140105.17	1137.48	0.698348	0.163722	4.26545	1.99498e-05	0.000642453	WARS	protein_coding
ENSG00000131480.8	76.4882	1.81619	0.426556	4.2578	2.06449e-05	0.000663151	AOC2	protein_coding
ENSG00000242802.6	523.702	0.922315	0.217045	4.24942	2.14329e-05	0.000686719	AP5Z1	protein_coding
ENSG00000136802.11	537.4	0.814502	0.191757	4.24757	2.16105e-05	0.000690663	LRRC8A	protein_coding
ENSG00000198380.12	1769.59	0.64191	0.1513	4.24262	2.20922e-05	0.000702509	GFPT1	protein_coding
ENSG00000196235.13	1441.15	0.650617	0.154017	4.22431	2.39678e-05	0.000758341	SUPT5H	protein_coding
ENSG00000105993.14	1258.29	0.662094	0.157165	4.21273	2.52305e-05	0.000796301	DNAJB6	protein_coding
ENSG00000100219.16	979.992	0.698438	0.165944	4.20889	2.56634e-05	0.00080795	XBP1	protein_coding
ENSG00000198768.10	103.025	1.63871	0.390217	4.19949	2.67515e-05	0.00083034	APCDD1L	protein_coding
ENSG00000133216.16	264.217	1.03008	0.246328	4.18176	2.89263e-05	0.000886418	EPHB2	protein_coding
ENSG00000160570.13	302.55	1.0846	0.259737	4.17577	2.96984e-05	0.000899193	DEDD2	protein_coding
ENSG00000178950.16	774.12	0.732405	0.175714	4.16817	3.07061e-05	0.000923078	GAK	protein_coding
ENSG00000164938.13	649.016	0.758917	0.18213	4.1669	3.08764e-05	0.000926	TP53INP1	protein_coding
ENSG00000109111.14	1617.7	0.644315	0.154723	4.16431	3.12301e-05	0.000934394	SUPT6H	protein_coding
ENSG00000204256.12	3113.1	0.5981	0.143679	4.16275	3.14442e-05	0.000936371	BRD2	protein_coding
ENSG00000120742.10	1080.6	0.673026	0.1617	4.1622	3.15195e-05	0.000936409	SERP1	protein_coding
ENSG00000132002.7	2224.51	1.90084	0.457686	4.15314	3.27937e-05	0.000965441	DNAJB1	protein_coding
ENSG00000167258.13	837.654	0.707406	0.170333	4.15309	3.28018e-05	0.000965441	CDK12	protein_coding
ENSG00000258602.1	44.5906	2.4573	0.592195	4.14947	3.33244e-05	0.000976281	LINC01629	lincRNA
ENSG00000132003.9	163.373	1.2402	0.299945	4.13475	3.55342e-05	0.00103384	ZSWIM4	protein_coding
ENSG00000116127.17	328.01	0.982267	0.237933	4.12834	3.65396e-05	0.00105823	ALMS1	protein_coding
ENSG00000271303.1	95.9067	1.61506	0.393275	4.10668	4.01383e-05	0.00115191	SRXN1	protein_coding
ENSG00000180667.10	151.744	1.27533	0.311684	4.09173	4.28163e-05	0.00121771	YOD1	protein_coding
ENSG00000277443.2	2258.2	0.662433	0.161972	4.08979	4.31767e-05	0.00122319	MARCKS	protein_coding
ENSG00000169710.8	912.211	0.707021	0.173195	4.08223	4.46064e-05	0.00126013	FASN	protein_coding
ENSG00000089154.10	1686.38	0.607559	0.14889	4.0806	4.49197e-05	0.00126616	GCN1	protein_coding
ENSG00000005339.14	1144.53	0.641901	0.157928	4.06451	4.81328e-05	0.00134772	CREBBP	protein_coding
ENSG00000176170.13	509.738	0.854792	0.211397	4.04354	5.26498e-05	0.00146448	SPHK1	protein_coding
ENSG00000181026.14	986.589	0.674637	0.167356	4.03115	5.55051e-05	0.00153714	AEN	protein_coding
ENSG00000006016.10	128.148	1.36544	0.339752	4.01893	5.84622e-05	0.00160847	CRLF1	protein_coding
ENSG00000156804.7	250.095	1.06616	0.265345	4.01803	5.86877e-05	0.00161117	FBXO32	protein_coding
ENSG00000167716.18	415.807	0.832478	0.208271	3.99709	6.41271e-05	0.00173789	WDR81	protein_coding
ENSG00000197063.10	853.373	0.674555	0.16918	3.9872	6.68581e-05	0.00180033	MAFG	protein_coding
ENSG00000133639.4	1027.31	0.650288	0.163378	3.98026	6.88407e-05	0.00184978	BTG1	protein_coding
ENSG00000101782.14	812.58	0.677047	0.170732	3.96554	7.32287e-05	0.00195524	RIOK3	protein_coding
ENSG00000113552.15	487.279	0.784514	0.197981	3.96258	7.41455e-05	0.00197555	GNPDA1	protein_coding
ENSG00000072121.15	496.38	0.777919	0.196492	3.95904	7.52524e-05	0.00199663	ZFYVE26	protein_coding
ENSG00000149428.18	1331.59	0.643073	0.162418	3.95937	7.51477e-05	0.00199663	HYOU1	protein_coding
ENSG00000140497.16	602.201	0.73733	0.186393	3.95579	7.62819e-05	0.00201971	SCAMP2	protein_coding
ENSG00000167548.14	1725.33	0.588554	0.149028	3.94928	7.83883e-05	0.00205826	KMT2D	protein_coding
ENSG00000103335.21	1302.66	0.610997	0.154938	3.94349	8.03057e-05	0.00210424	PIEZO1	protein_coding
ENSG00000102580.14	1030.63	0.6373	0.161763	3.93971	8.15796e-05	0.0021249	DNAJC3	protein_coding
ENSG00000008300.16	372.08	0.862888	0.219381	3.93328	8.37938e-05	0.0021687	CELSR3	protein_coding
ENSG00000099995.18	1053.4	0.627487	0.16036	3.91298	9.11626e-05	0.00233554	SF3A1	protein_coding
ENSG00000173120.14	1098.67	0.618522	0.15896	3.89106	9.98056e-05	0.00252628	KDM2A	protein_coding
ENSG00000047936.10	453.264	0.792989	0.203864	3.8898	0.000100328	0.00253442	ROS1	protein_coding
ENSG00000166471.10	355.432	0.859021	0.220951	3.88784	0.00010114	0.00254985	TMEM41B	protein_coding
ENSG00000184205.14	422.836	0.864318	0.222502	3.88454	0.000102525	0.00257484	TSPYL2	protein_coding
ENSG00000197386.10	791.204	0.675329	0.17429	3.87473	0.000106743	0.00266984	HTT	protein_coding
ENSG00000132471.11	992.773	0.649377	0.167776	3.8705	0.000108614	0.00271127	WBP2	protein_coding
ENSG00000140443.13	453.927	0.79775	0.206185	3.86909	0.00010924	0.00272154	IGF1R	protein_coding
ENSG00000166562.8	112.156	1.37458	0.355736	3.86404	0.000111526	0.00277303	SEC11C	protein_coding
ENSG00000157540.19	738.808	0.675822	0.175357	3.85399	0.000116211	0.0028782	DYRK1A	protein_coding
ENSG00000107372.12	1128.46	0.608649	0.158043	3.85116	0.00011756	0.00290593	ZFAND5	protein_coding
ENSG00000144597.13	543.723	0.748102	0.194492	3.84643	0.00011985	0.00295676	EAF1	protein_coding
ENSG00000115902.10	106.115	1.39638	0.363705	3.83931	0.000123379	0.00303791	SLC1A4	protein_coding
ENSG00000185567.6	1548.9	0.591009	0.154157	3.83381	0.000126174	0.00309919	AHNAK2	protein_coding
ENSG00000231290.5	89.2213	1.5948	0.416023	3.83345	0.000126357	0.00309919	APCDD1L-AS1	processed_transcript
ENSG00000164465.18	678.398	0.711966	0.186252	3.8226	0.00013205	0.00322009	DCBLD1	protein_coding
ENSG00000148848.14	332.679	0.931627	0.244033	3.81762	0.000134744	0.0032669	ADAM12	protein_coding
ENSG00000117523.15	3100.72	0.531364	0.139305	3.8144	0.000136515	0.0033035	PRRC2C	protein_coding
ENSG00000059728.10	189.55	1.11382	0.292424	3.80892	0.000139573	0.00337106	MXD1	protein_coding
ENSG00000145050.15	537.689	0.742163	0.195314	3.79985	0.000144785	0.00349028	MANF	protein_coding
ENSG00000101294.16	1160.71	0.629775	0.166109	3.79133	0.000149844	0.00359853	HM13	protein_coding
ENSG00000198911.11	1045.61	0.611602	0.161376	3.78992	0.000150694	0.0036065	SREBF2	protein_coding
ENSG00000157106.16	2588.38	0.524583	0.13863	3.78407	0.000154287	0.00368425	SMG1	protein_coding
ENSG00000120438.11	2391.03	0.550388	0.145875	3.773	0.000161296	0.00382995	TCP1	protein_coding
ENSG00000175727.13	613.474	0.700607	0.185682	3.77315	0.0001612	0.00382995	MLXIP	protein_coding
ENSG00000197622.12	888.228	0.639499	0.169921	3.76351	0.000167547	0.00395637	CDC42SE1	protein_coding
ENSG00000213030.5	24.4491	3.02143	0.803113	3.76215	0.000168461	0.00395637	CGB8	protein_coding
ENSG00000160695.14	406.985	0.804133	0.213791	3.7613	0.000169033	0.00396163	VPS11	protein_coding
ENSG00000149948.13	1476.59	0.650352	0.173007	3.75912	0.000170511	0.00396362	HMGA2	protein_coding
ENSG00000162772.16	188.311	1.05931	0.281756	3.75967	0.00017014	0.00396362	ATF3	protein_coding
ENSG00000181789.14	1746.99	0.547359	0.145678	3.75733	0.000171735	0.00398073	COPG1	protein_coding
ENSG00000055609.17	1306.17	0.574922	0.153262	3.75124	0.000175959	0.00406388	KMT2C	protein_coding
ENSG00000152137.6	278.706	0.988586	0.26386	3.74664	0.000179221	0.00412405	HSPB8	protein_coding
ENSG00000135679.22	2179.39	0.52912	0.141323	3.74405	0.000181079	0.00415923	MDM2	protein_coding
ENSG00000127022.14	9318.27	0.466523	0.124847	3.73677	0.0001864	0.00425826	CANX	protein_coding
ENSG00000182827.8	854.741	0.629392	0.168412	3.73722	0.000186066	0.00425826	ACBD3	protein_coding
ENSG00000143614.9	533.701	0.72483	0.19402	3.73585	0.000187083	0.00426616	GATAD2B	protein_coding
ENSG00000101665.8	434.588	0.772307	0.207027	3.73047	0.000191123	0.00435045	SMAD7	protein_coding
ENSG00000196367.12	1308.6	0.572474	0.153518	3.72904	0.000192211	0.00436736	TRRAP	protein_coding
ENSG00000140526.17	1504.29	0.572196	0.153531	3.7269	0.000193852	0.00439675	ABHD2	protein_coding
ENSG00000023287.12	1169.83	0.615092	0.165216	3.72296	0.000196904	0.00445799	RB1CC1	protein_coding
ENSG00000103549.21	1098.16	0.604487	0.162588	3.7179	0.000200886	0.00452387	RNF40	protein_coding
ENSG00000143819.12	328.534	0.844818	0.227527	3.71304	0.000204784	0.00457491	EPHX1	protein_coding
ENSG00000183688.4	187.182	1.04708	0.281989	3.71321	0.000204649	0.00457491	RFLNB	protein_coding
ENSG00000173064.12	646.301	0.678411	0.182834	3.71054	0.000206818	0.00460826	HECTD4	protein_coding
ENSG00000141084.10	278.697	0.896518	0.241703	3.70917	0.000207942	0.00462516	RANBP10	protein_coding
ENSG00000166750.9	2772.53	0.504269	0.136824	3.68553	0.000228227	0.00500597	SLFN5	protein_coding
ENSG00000125844.15	2163.4	0.544517	0.148161	3.67518	0.000237682	0.00519535	RRBP1	protein_coding
ENSG00000082898.16	3166.38	0.499279	0.135964	3.67214	0.000240525	0.00524843	XPO1	protein_coding
ENSG00000133872.13	1993.84	0.525244	0.143196	3.66802	0.00024444	0.00532467	SARAF	protein_coding
ENSG00000197976.11	529.655	0.747072	0.203719	3.66718	0.000245243	0.00533298	AKAP17A	protein_coding
ENSG00000090061.17	621.224	0.676541	0.184675	3.66342	0.000248874	0.00539341	CCNK	protein_coding
ENSG00000163625.15	1019.12	0.591924	0.161837	3.65753	0.000254654	0.00549984	WDFY3	protein_coding
ENSG00000006459.10	288.981	0.880527	0.240921	3.65484	0.000257346	0.00553907	KDM7A	protein_coding
ENSG00000100345.20	8413.04	0.4621	0.126469	3.65385	0.000258335	0.00554435	MYH9	protein_coding
ENSG00000160218.12	433.962	0.75984	0.207963	3.65372	0.000258468	0.00554435	TRAPPC10	protein_coding
ENSG00000204178.9	341.679	0.839189	0.229781	3.65213	0.000260075	0.0055694	TMEM57	protein_coding
ENSG00000184863.10	919.885	0.613354	0.167994	3.65105	0.00026117	0.00558338	RBM33	protein_coding
ENSG00000130313.6	272.671	0.894356	0.24541	3.64433	0.000268089	0.00572163	PGLS	protein_coding
ENSG00000108344.14	1171.29	0.578009	0.158672	3.6428	0.000269689	0.00574611	PSMD3	protein_coding
ENSG00000136383.6	777.811	0.640143	0.176121	3.63467	0.000278334	0.00587099	ALPK3	protein_coding
ENSG00000172061.8	27.5669	2.72028	0.750125	3.62644	0.000287359	0.00604121	LRRC15	protein_coding
ENSG00000090273.13	828.784	0.621992	0.171621	3.62421	0.00028984	0.00608328	NUDC	protein_coding
ENSG00000164609.9	824.533	0.617778	0.170562	3.62202	0.000292314	0.00612504	SLU7	protein_coding
ENSG00000196072.11	573.817	0.694923	0.191957	3.6202	0.000294372	0.00615797	BLOC1S2	protein_coding
ENSG00000129933.20	576.753	0.684532	0.189306	3.61602	0.00029917	0.00623773	MAU2	protein_coding
ENSG00000175376.8	304.289	0.872738	0.241626	3.61193	0.000303924	0.00632114	EIF1AD	protein_coding
ENSG00000173276.13	477.088	0.718592	0.199175	3.60784	0.000308752	0.00639535	ZBTB21	protein_coding
ENSG00000106070.17	408.242	0.755808	0.209905	3.60072	0.000317336	0.00650925	GRB10	protein_coding
ENSG00000106105.13	2935.6	0.488145	0.135658	3.59836	0.000320232	0.00655802	GARS	protein_coding
ENSG00000101161.7	802.605	0.622314	0.173196	3.59312	0.000326738	0.00666968	PRPF6	protein_coding
ENSG00000100591.7	1018.06	0.609917	0.169981	3.58815	0.000333029	0.00675452	AHSA1	protein_coding
ENSG00000106404.13	359.103	0.858937	0.239366	3.58838	0.000332742	0.00675452	CLDN15	protein_coding
ENSG00000105879.11	484.755	0.709518	0.197887	3.58547	0.000336469	0.00680247	CBLL1	protein_coding
ENSG00000065060.16	184.215	1.02306	0.28579	3.57976	0.000343912	0.00690882	UHRF1BP1	protein_coding
ENSG00000130723.18	2255.94	0.500984	0.140098	3.57595	0.000348962	0.00698807	PRRC2B	protein_coding
ENSG00000161904.11	579.792	0.713899	0.20006	3.56842	0.000359136	0.00716912	LEMD2	protein_coding
ENSG00000127526.14	852.346	0.607968	0.170484	3.56614	0.000362281	0.00720917	SLC35E1	protein_coding
ENSG00000159363.17	317.243	0.825105	0.23151	3.56401	0.00036523	0.00723962	ATP13A2	protein_coding
ENSG00000179119.14	628.664	0.651879	0.182932	3.56349	0.00036595	0.00723962	SPTY2D1	protein_coding
ENSG00000154767.14	817.437	0.609122	0.171266	3.55658	0.000375719	0.00740669	XPC	protein_coding
ENSG00000070371.15	166.593	1.07141	0.301667	3.55164	0.000382832	0.00751182	CLTCL1	protein_coding
ENSG00000173821.19	1609.39	0.528584	0.14891	3.54969	0.000385688	0.00755615	RNF213	protein_coding
ENSG00000126934.13	615.873	0.665881	0.188454	3.53338	0.000410277	0.00797451	MAP2K2	protein_coding
ENSG00000154305.16	1101.81	0.56224	0.159193	3.53182	0.000412714	0.00797451	MIA3	protein_coding
ENSG00000198265.11	607.422	0.655977	0.185723	3.53203	0.000412385	0.00797451	HELZ	protein_coding
ENSG00000235531.9	278.847	0.853432	0.241693	3.53105	0.000413908	0.00798539	MSC-AS1	antisense_RNA
ENSG00000141644.17	727.098	0.637628	0.180636	3.5299	0.000415712	0.00799582	MBD1	protein_coding
ENSG00000123908.11	768.137	0.612545	0.173709	3.52626	0.000421471	0.00808203	AGO2	protein_coding
ENSG00000101096.19	54.0035	1.78983	0.508681	3.51857	0.000433883	0.00830744	NFATC2	protein_coding
ENSG00000074590.13	312.133	0.828807	0.235971	3.51233	0.000444193	0.0084792	NUAK1	protein_coding
ENSG00000086758.15	2997.5	0.48098	0.137023	3.51021	0.000447753	0.00852949	HUWE1	protein_coding
ENSG00000105778.18	1519.43	0.522866	0.148966	3.50996	0.000448176	0.00852949	AVL9	protein_coding
ENSG00000101654.17	853.213	0.603841	0.172087	3.50893	0.000449917	0.00854977	RNMT	protein_coding
ENSG00000105821.14	410.817	0.735938	0.209884	3.5064	0.000454213	0.00861846	DNAJC2	protein_coding
ENSG00000115020.16	846.172	0.593529	0.169607	3.49944	0.000466241	0.00880709	PIKFYVE	protein_coding
ENSG00000112110.9	458.251	0.765693	0.219001	3.4963	0.000471756	0.00889797	MRPL18	protein_coding
ENSG00000167797.7	160.277	1.04946	0.300366	3.49394	0.000475949	0.00894501	CDK2AP2	protein_coding
ENSG00000196305.17	2883.66	0.479647	0.137524	3.48773	0.000487136	0.00910663	IARS	protein_coding
ENSG00000058262.9	4533.38	0.456342	0.130859	3.48729	0.000487934	0.0091081	SEC61A1	protein_coding
ENSG00000140829.11	709.794	0.644006	0.184944	3.48217	0.000497373	0.00927063	DHX38	protein_coding
ENSG00000132254.12	668.017	0.639348	0.183841	3.47772	0.000505697	0.00939306	ARFIP2	protein_coding
ENSG00000168003.16	2851.94	1.40196	0.403141	3.4776	0.000505929	0.00939306	SLC3A2	protein_coding
ENSG00000125755.18	756.996	0.606863	0.174661	3.47451	0.000511788	0.00948344	SYMPK	protein_coding
ENSG00000152409.8	314.388	0.819988	0.236086	3.47326	0.000514175	0.00951374	JMY	protein_coding
ENSG00000101544.8	370.403	0.764826	0.220363	3.47076	0.000518997	0.00957392	ADNP2	protein_coding
ENSG00000113742.12	486.86	0.687645	0.198146	3.47039	0.000519697	0.00957392	CPEB4	protein_coding
ENSG00000123500.9	28.8667	2.63906	0.760817	3.46871	0.00052296	0.00962003	COL10A1	protein_coding
ENSG00000172432.18	868.973	0.618318	0.178463	3.46469	0.000530837	0.00970849	GTPBP2	protein_coding
ENSG00000179051.13	962.692	0.567236	0.163743	3.46418	0.000531855	0.00971306	RCC2	protein_coding
ENSG00000120885.21	340.11	0.791338	0.228761	3.45924	0.000541709	0.00986457	CLU	protein_coding
ENSG00000169756.16	1024.14	0.624596	0.181046	3.44992	0.000560744	0.0101528	LIMS1	protein_coding
ENSG00000078804.12	218.179	0.924623	0.268283	3.44645	0.000567999	0.0102402	TP53INP2	protein_coding
ENSG00000144028.14	2210.41	0.487096	0.141414	3.44448	0.00057216	0.0103005	SNRNP200	protein_coding
ENSG00000067048.16	986.767	0.56982	0.165479	3.44347	0.000574308	0.0103108	DDX3Y	protein_coding
ENSG00000158859.9	138.919	1.11031	0.322466	3.44318	0.000574926	0.0103108	ADAMTS4	protein_coding
ENSG00000067057.16	1097.27	0.554784	0.161392	3.43749	0.000587129	0.0104805	PFKP	protein_coding
ENSG00000156860.15	997.482	0.577822	0.16902	3.41865	0.000629318	0.0111863	FBRS	protein_coding
ENSG00000172534.13	1002.76	0.55935	0.163678	3.41738	0.000632274	0.0112231	HCFC1	protein_coding
ENSG00000185344.13	325.98	0.779652	0.228343	3.41439	0.000639242	0.0113309	ATP6V0A2	protein_coding
ENSG00000115762.16	2090.27	0.483478	0.141709	3.41178	0.000645412	0.0114242	PLEKHB2	protein_coding
ENSG00000125633.10	661.592	0.614674	0.180256	3.41	0.000649636	0.011483	CCDC93	protein_coding
ENSG00000059145.18	320.216	0.795197	0.233263	3.40902	0.000651963	0.011483	UNKL	protein_coding
ENSG00000186866.16	641.649	0.632096	0.185403	3.40931	0.000651264	0.011483	POFUT2	protein_coding
ENSG00000110395.6	1015.6	0.55418	0.162629	3.40763	0.000655298	0.0115027	CBL	protein_coding
ENSG00000162231.13	763.978	0.672811	0.197816	3.40119	0.000670922	0.0117444	NXF1	protein_coding
ENSG00000125845.6	183.685	1.07324	0.316072	3.39556	0.000684874	0.0119391	BMP2	protein_coding
ENSG00000164463.12	430.691	0.708808	0.209454	3.38408	0.000714176	0.0123986	CREBRF	protein_coding
ENSG00000157764.12	621.787	0.621328	0.18364	3.38341	0.000715921	0.0124119	BRAF	protein_coding
ENSG00000128272.14	3274.23	0.462125	0.136607	3.38289	0.000717286	0.0124186	ATF4	protein_coding
ENSG00000165949.12	119.044	1.43754	0.425994	3.37456	0.000739348	0.0127309	IFI27	protein_coding
ENSG00000100441.9	886.204	0.568911	0.168641	3.3735	0.000742177	0.0127454	KHNYN	protein_coding
ENSG00000170606.14	2157.22	0.493485	0.146283	3.37349	0.000742208	0.0127454	HSPA4	protein_coding
ENSG00000160294.10	1073.71	0.555008	0.164566	3.37256	0.000744717	0.0127712	MCM3AP	protein_coding
ENSG00000114416.17	2057.96	0.478222	0.14201	3.36753	0.000758434	0.0129888	FXR1	protein_coding
ENSG00000204599.14	165.066	0.997288	0.29686	3.35946	0.000780952	0.0133384	TRIM39	protein_coding
ENSG00000162695.11	684.364	0.602419	0.179876	3.34908	0.000810809	0.0137925	SLC30A7	protein_coding
ENSG00000101199.12	997.309	0.576189	0.172474	3.34072	0.000835609	0.0141383	ARFGAP1	protein_coding
ENSG00000126883.16	627.794	0.614627	0.184114	3.33829	0.000842955	0.0142436	NUP214	protein_coding
ENSG00000122218.14	3046.49	0.453387	0.135833	3.33782	0.000844391	0.0142488	COPA	protein_coding
ENSG00000112685.13	430.149	0.703646	0.211425	3.32811	0.000874368	0.0146376	EXOC2	protein_coding
ENSG00000136295.14	1027.61	0.536226	0.161153	3.32744	0.000876476	0.0146535	TTYH3	protein_coding
ENSG00000158863.21	512.041	0.651516	0.195924	3.32534	0.000883108	0.0147255	FAM160B2	protein_coding
ENSG00000099290.15	586.502	0.618652	0.186564	3.31602	0.000913088	0.0150741	WASHC2A	protein_coding
ENSG00000071537.13	2355.95	0.461884	0.139442	3.31237	0.000925092	0.0152249	SEL1L	protein_coding
ENSG00000110048.11	1024.54	0.540709	0.163448	3.30814	0.000939181	0.0154367	OSBP	protein_coding
ENSG00000165997.4	405.696	0.69482	0.210266	3.30449	0.000951493	0.0156188	ARL5B	protein_coding
ENSG00000274627.1	168.764	0.979405	0.296446	3.30382	0.000953766	0.0156358	AC092123.2	sense_intronic
ENSG00000164818.15	285.701	0.785053	0.237774	3.30168	0.000961081	0.0157354	DNAAF5	protein_coding
ENSG00000204386.10	346.133	0.768986	0.233359	3.29529	0.000983213	0.0160769	NEU1	protein_coding
ENSG00000166478.9	179.569	0.943446	0.28752	3.28132	0.00103323	0.0167648	ZNF143	protein_coding
ENSG00000073614.12	996	0.535662	0.163366	3.2789	0.00104213	0.016866	KDM5A	protein_coding
ENSG00000074755.14	729.208	0.59406	0.181172	3.27899	0.0010418	0.016866	ZZEF1	protein_coding
ENSG00000120889.12	2816.83	0.450774	0.137594	3.27613	0.0010524	0.0169888	TNFRSF10B	protein_coding
ENSG00000144224.16	1263.27	0.509062	0.15541	3.2756	0.00105436	0.0169988	UBXN4	protein_coding
ENSG00000169118.17	432.847	0.671799	0.205221	3.27354	0.00106208	0.0171013	CSNK1G1	protein_coding
ENSG00000105655.18	27.93	2.36348	0.722287	3.27222	0.00106707	0.0171297	ISYNA1	protein_coding
ENSG00000213073.4	39.9956	1.89845	0.580211	3.272	0.0010679	0.0171297	AL353625.1	transcribed_processed_pseudogene
ENSG00000197903.7	517.581	0.704898	0.215569	3.26994	0.0010757	0.0172112	HIST1H2BK	protein_coding
ENSG00000159140.19	4051.43	0.430156	0.131973	3.25942	0.00111639	0.0177948	SON	protein_coding
ENSG00000170558.8	2362.9	0.515508	0.158143	3.25976	0.00111505	0.0177948	CDH2	protein_coding
ENSG00000135870.11	354.586	0.72429	0.222326	3.25778	0.00112288	0.0178758	RC3H1	protein_coding
ENSG00000100330.15	864.358	0.548506	0.168617	3.25298	0.00114202	0.0181121	MTMR3	protein_coding
ENSG00000105321.12	253.894	0.887602	0.272965	3.2517	0.00114715	0.0181707	CCDC9	protein_coding
ENSG00000169641.13	824.404	0.598882	0.184271	3.25	0.00115403	0.0182568	LUZP1	protein_coding
ENSG00000124831.18	760.574	0.583269	0.179551	3.24848	0.00116023	0.0183012	LRRFIP1	protein_coding
ENSG00000159388.5	162.47	1.01811	0.313423	3.24835	0.00116077	0.0183012	BTG2	protein_coding
ENSG00000095139.13	2734.54	0.44508	0.137191	3.24423	0.00117768	0.0185382	ARCN1	protein_coding
ENSG00000113716.12	1134.1	0.510853	0.157881	3.23568	0.00121355	0.0189465	HMGXB3	protein_coding
ENSG00000131018.22	1386.32	0.492061	0.152028	3.23664	0.00120944	0.0189465	SYNE1	protein_coding
ENSG00000187555.14	1107.89	0.515705	0.159449	3.23429	0.00121947	0.0189835	USP7	protein_coding
ENSG00000162413.16	1351.54	0.498556	0.154197	3.23325	0.00122392	0.0190295	KLHL21	protein_coding
ENSG00000146540.14	498.907	0.664322	0.205869	3.22691	0.00125133	0.0194079	C7orf50	protein_coding
ENSG00000079459.12	775.234	0.562838	0.174551	3.22449	0.00126196	0.0194871	FDFT1	protein_coding
ENSG00000204604.9	255.469	0.80288	0.249005	3.22435	0.00126259	0.0194871	ZNF468	protein_coding
ENSG00000145476.15	129.807	1.06453	0.330437	3.22159	0.00127483	0.019628	CYP4V2	protein_coding
ENSG00000106086.18	356.193	0.706048	0.219324	3.2192	0.0012855	0.0197682	PLEKHA8	protein_coding
ENSG00000062194.15	857.673	0.541491	0.168341	3.21663	0.00129705	0.0198735	GPBP1	protein_coding
CITED2	ENSG00000164442.9	1892.72	-3.13017	0.168501	-18.5766	4.96992e-77	2.09665e-73	CITED2
PTX3	ENSG00000163661.3	610.04	-3.33866	0.212135	-15.7383	8.25766e-56	2.61272e-52	PTX3
COL3A1	ENSG00000168542.14	5296.22	-2.2914	0.157872	-14.5143	9.83846e-48	2.49031e-44	COL3A1
IGFBP4	ENSG00000141753.6	5753.37	-1.81518	0.128956	-14.076	5.33264e-45	1.12483e-41	IGFBP4
F3	ENSG00000117525.13	808.261	-2.50088	0.185034	-13.5158	1.26149e-41	2.28077e-38	F3
RAB27B	ENSG00000041353.9	2689.51	-1.79195	0.139552	-12.8407	9.69521e-38	1.53378e-34	RAB27B
NPTX1	ENSG00000171246.5	373.138	-3.0365	0.239614	-12.6724	8.40646e-37	1.18213e-33	NPTX1
PLAT	ENSG00000104368.17	1634.88	-1.96346	0.155981	-12.5878	2.46322e-36	2.83404e-33	PLAT
LIF	ENSG00000128342.4	2229.79	-1.78422	0.145287	-12.2807	1.15057e-34	1.12013e-31	LIF
CYR61	ENSG00000142871.16	1884.08	-2.15382	0.175307	-12.2859	1.07783e-34	1.12013e-31	CYR61
PLPP3	ENSG00000162407.8	500.8	-2.5648	0.225712	-11.3632	6.37997e-30	5.76749e-27	PLPP3
TM4SF1	ENSG00000169908.11	1321.79	-1.8861	0.166847	-11.3044	1.24811e-29	1.05307e-26	TM4SF1
DSEL	ENSG00000171451.13	881.841	-1.92061	0.172233	-11.1512	7.06391e-29	5.25887e-26	DSEL
GAS1	ENSG00000180447.6	171.457	-4.52145	0.419289	-10.7836	4.11497e-27	2.741e-24	GAS1
SERPINB2	ENSG00000197632.8	352.163	-2.60422	0.247692	-10.514	7.4494e-26	4.71398e-23	SERPINB2
NEFM	ENSG00000104722.13	230.551	-3.12512	0.301398	-10.3688	3.43925e-25	2.07272e-22	NEFM
IGFBP3	ENSG00000146674.14	4122.49	-1.4425	0.141497	-10.1946	2.09656e-24	1.15365e-21	IGFBP3
CPA4	ENSG00000128510.10	255.874	-2.98801	0.30148	-9.91114	3.72372e-23	1.8851e-20	CPA4
COL8A1	ENSG00000144810.15	1353.56	-1.63619	0.165618	-9.87929	5.11957e-23	2.49205e-20	COL8A1
NEFL	ENSG00000277586.2	327.532	-2.41483	0.24737	-9.76201	1.63878e-22	7.68161e-20	NEFL
DKK1	ENSG00000107984.9	749.182	-1.74423	0.180958	-9.63888	5.4783e-22	2.47619e-19	DKK1
IL1B	ENSG00000125538.11	4542.91	-1.35134	0.142105	-9.5094	1.91758e-21	8.3686e-19	IL1B
CYP1B1	ENSG00000138061.11	1675.11	-1.38011	0.153384	-8.99778	2.30326e-19	9.7167e-17	CYP1B1
ENC1	ENSG00000171617.13	1631.36	-1.41285	0.157294	-8.98219	2.65438e-19	1.08367e-16	ENC1
CXCL1	ENSG00000163739.4	390.744	-2.24459	0.253599	-8.85091	8.68047e-19	3.43313e-16	CXCL1
PALMD	ENSG00000099260.10	424.981	-1.90282	0.215139	-8.84462	9.18393e-19	3.52218e-16	PALMD
SRGN	ENSG00000122862.4	1753.35	-1.35703	0.153668	-8.83092	1.03823e-18	3.86465e-16	SRGN
IL33	ENSG00000137033.11	3833.62	-1.1588	0.13273	-8.73047	2.53622e-18	9.17096e-16	IL33
AK5	ENSG00000154027.18	494.749	-1.81174	0.215888	-8.39203	4.77803e-17	1.63434e-14	AK5
PTGES	ENSG00000148344.10	97.4996	-3.80917	0.459503	-8.28976	1.13474e-16	3.68238e-14	PTGES
CIITA	ENSG00000179583.18	171.422	-2.62358	0.318473	-8.23799	1.75133e-16	5.5412e-14	CIITA
SNHG3	ENSG00000242125.3	309.862	-1.98148	0.241013	-8.22145	2.01057e-16	6.20629e-14	SNHG3
HLA-DRA	ENSG00000204287.13	807.366	-1.56934	0.193404	-8.11432	4.88519e-16	1.47207e-13	HLA-DRA
CD24	ENSG00000272398.5	1334.24	-1.25657	0.155331	-8.08963	5.98477e-16	1.76147e-13	CD24
CXCL8	ENSG00000169429.10	7444.84	-1.17438	0.148931	-7.8854	3.13521e-15	8.81759e-13	CXCL8
TFPI	ENSG00000003436.15	2244.12	-1.18721	0.151941	-7.81363	5.55628e-15	1.49618e-12	TFPI
GALNT5	ENSG00000136542.8	1855.87	-1.3008	0.168291	-7.72947	1.07994e-14	2.84745e-12	GALNT5
BMPER	ENSG00000164619.8	405.599	-1.65329	0.215673	-7.66572	1.77831e-14	4.50127e-12	BMPER
SEMA3A	ENSG00000075213.10	877.522	-1.28952	0.169523	-7.60674	2.81104e-14	6.94591e-12	SEMA3A
AC010207.1	ENSG00000260633.1	70.7284	-5.05996	0.666237	-7.59484	3.08171e-14	7.35888e-12	AC010207.1
OSR1	ENSG00000143867.6	184.776	-2.26639	0.302475	-7.49282	6.74082e-14	1.52343e-11	OSR1
MFAP5	ENSG00000197614.10	97.771	-3.62596	0.484506	-7.48384	7.21828e-14	1.60271e-11	MFAP5
GALNT15	ENSG00000131386.17	66.8219	-4.54391	0.610319	-7.44515	9.68362e-14	2.11303e-11	GALNT15
SLC14A1	ENSG00000141469.16	201.542	-2.29415	0.308358	-7.4399	1.0076e-13	2.16138e-11	SLC14A1
LIMA1	ENSG00000050405.13	952.207	-1.33202	0.181052	-7.35712	1.87917e-13	3.89882e-11	LIMA1
DUSP4	ENSG00000120875.8	5089.24	-1.01745	0.138587	-7.34159	2.11064e-13	4.30844e-11	DUSP4
PDE7B	ENSG00000171408.13	129.981	-2.57332	0.352744	-7.29515	2.98326e-13	5.89939e-11	PDE7B
HEG1	ENSG00000173706.12	1984.86	-1.15742	0.159023	-7.27834	3.37947e-13	6.58009e-11	HEG1
CXCL3	ENSG00000163734.4	405.82	-1.56306	0.215864	-7.24095	4.45538e-13	8.29224e-11	CXCL3
MAT2A	ENSG00000168906.12	2422.61	-1.00689	0.139991	-7.19254	6.35947e-13	1.14979e-10	MAT2A
NABP1	ENSG00000173559.12	641.544	-1.31959	0.183696	-7.18356	6.79191e-13	1.21068e-10	NABP1
NMT2	ENSG00000152465.17	476.037	-1.50933	0.210373	-7.17452	7.256e-13	1.27544e-10	NMT2
DNAH10OS	ENSG00000250091.2	100.165	-2.9218	0.408034	-7.16066	8.02873e-13	1.37313e-10	DNAH10OS
CA12	ENSG00000074410.13	296.652	-1.77511	0.249139	-7.12498	1.04095e-12	1.75656e-10	CA12
CXCL2	ENSG00000081041.8	283.131	-1.73744	0.244584	-7.10365	1.21506e-12	1.99712e-10	CXCL2
ENG	ENSG00000106991.13	1006.46	-1.15096	0.163271	-7.04939	1.79698e-12	2.91571e-10	ENG
CAVIN2	ENSG00000168497.4	253.217	-1.88648	0.268108	-7.03628	1.97439e-12	3.16302e-10	CAVIN2
THSD4	ENSG00000187720.14	641.19	-1.45782	0.208369	-6.99634	2.62731e-12	4.1564e-10	THSD4
GNG11	ENSG00000127920.5	1047.9	-1.18403	0.169514	-6.98483	2.85197e-12	4.45612e-10	GNG11
AOX1	ENSG00000138356.13	165.101	-2.31861	0.33381	-6.94591	3.76035e-12	5.80377e-10	AOX1
MOK	ENSG00000080823.22	486.276	-1.47355	0.213942	-6.88761	5.67374e-12	8.65142e-10	MOK
GPRC5A	ENSG00000013588.7	179.754	-2.23138	0.325437	-6.85655	7.05426e-12	1.06284e-09	GPRC5A
FAM198B	ENSG00000164125.15	861.372	-1.3145	0.193472	-6.79429	1.08846e-11	1.59416e-09	FAM198B
FGF7	ENSG00000140285.9	216.396	-1.95628	0.288203	-6.78785	1.13819e-11	1.63447e-09	FGF7
CTSC	ENSG00000109861.15	471.481	-1.4442	0.213297	-6.77083	1.28047e-11	1.80062e-09	CTSC
PTGFR	ENSG00000122420.9	418.898	-1.44915	0.214104	-6.76842	1.30196e-11	1.81072e-09	PTGFR
NR4A2	ENSG00000153234.13	166.604	-2.07793	0.309607	-6.71151	1.92625e-11	2.62136e-09	NR4A2
ABI3BP	ENSG00000154175.16	123.171	-2.49922	0.372855	-6.70292	2.04293e-11	2.75057e-09	ABI3BP
MMP1	ENSG00000196611.4	498.849	-1.41215	0.21108	-6.69012	2.22984e-11	2.97061e-09	MMP1
SASH1	ENSG00000111961.17	1206.57	-1.04251	0.156433	-6.66426	2.66e-11	3.50677e-09	SASH1
PIEZO2	ENSG00000154864.11	372.291	-1.48351	0.223018	-6.65195	2.89232e-11	3.77373e-09	PIEZO2
TGFBR2	ENSG00000163513.17	5430.47	-0.876559	0.132194	-6.63084	3.33778e-11	4.3105e-09	TGFBR2
BDNF	ENSG00000176697.18	386.634	-1.48491	0.22547	-6.58585	4.52289e-11	5.61193e-09	BDNF
MYPN	ENSG00000138347.15	262.798	-1.73334	0.264474	-6.55393	5.60436e-11	6.82008e-09	MYPN
DUSP1	ENSG00000120129.5	455.843	-1.32587	0.204128	-6.4953	8.28662e-11	9.89391e-09	DUSP1
ATOH8	ENSG00000168874.12	522.058	-1.40291	0.217003	-6.46493	1.01348e-10	1.18765e-08	ATOH8
DCN	ENSG00000011465.16	2292.32	-0.934879	0.145131	-6.44162	1.18207e-10	1.37251e-08	DCN
S100A4	ENSG00000196154.11	225.608	-1.78837	0.280046	-6.38599	1.70296e-10	1.89058e-08	S100A4
EBF3	ENSG00000108001.13	320.959	-1.4765	0.231867	-6.36787	1.91676e-10	2.10944e-08	EBF3
IGFBP6	ENSG00000167779.7	646.897	-1.16447	0.183159	-6.3577	2.04795e-10	2.23438e-08	IGFBP6
ID2	ENSG00000115738.9	945.187	-1.10869	0.1765	-6.28149	3.35345e-10	3.59672e-08	ID2
PGK1	ENSG00000102144.13	13991.9	-0.780426	0.12478	-6.2544	3.99035e-10	4.20849e-08	PGK1
ANGPT1	ENSG00000154188.9	121.696	-2.22697	0.356009	-6.25537	3.96585e-10	4.20849e-08	ANGPT1
KCNK2	ENSG00000082482.13	111.637	-2.49161	0.399325	-6.23956	4.38795e-10	4.58958e-08	KCNK2
EMP1	ENSG00000134531.9	3192.08	-0.836983	0.134601	-6.21824	5.02764e-10	5.21556e-08	EMP1
FAM3C	ENSG00000196937.10	1662.95	-0.965882	0.155477	-6.21236	5.21952e-10	5.37058e-08	FAM3C
ANXA10	ENSG00000109511.11	193.263	-1.80342	0.291758	-6.18121	6.36136e-10	6.4927e-08	ANXA10
EGR1	ENSG00000120738.7	479.857	-1.23877	0.201296	-6.15398	7.55603e-10	7.58961e-08	EGR1
PTGFRN	ENSG00000134247.9	1519.04	-0.949958	0.155069	-6.12604	9.0096e-10	8.97838e-08	PTGFRN
LDHA	ENSG00000134333.13	8630.84	-0.919193	0.150171	-6.12096	9.30106e-10	9.19643e-08	LDHA
RGMB	ENSG00000174136.11	1764.93	-0.984799	0.163844	-6.01058	1.84864e-09	1.78598e-07	RGMB
PKM	ENSG00000067225.17	19504.4	-0.774561	0.129116	-5.99894	1.98611e-09	1.88994e-07	PKM
TNFAIP3	ENSG00000118503.14	613.955	-1.1672	0.194531	-6.0001	1.97197e-09	1.88994e-07	TNFAIP3
MEDAG	ENSG00000102802.9	1094.1	-1.08882	0.181629	-5.99477	2.03778e-09	1.92464e-07	MEDAG
NEAT1	ENSG00000245532.7	11890.7	-1.85485	0.310047	-5.98248	2.19759e-09	2.0602e-07	NEAT1
STC2	ENSG00000113739.10	15346.3	-0.74168	0.124064	-5.9782	2.25611e-09	2.08424e-07	STC2
CDK4	ENSG00000135446.16	2827.11	-0.827848	0.138478	-5.9782	2.25617e-09	2.08424e-07	CDK4
CLMP	ENSG00000166250.11	2783.59	-0.873763	0.146246	-5.97461	2.30646e-09	2.11526e-07	CLMP
SOCS5	ENSG00000171150.7	751.28	-1.09116	0.183054	-5.96084	2.50951e-09	2.28491e-07	SOCS5
FZD1	ENSG00000157240.3	552.418	-1.14428	0.19365	-5.90902	3.44157e-09	3.08912e-07	FZD1
MT-CO1	ENSG00000198804.2	47121.9	-0.737717	0.125304	-5.88744	3.92231e-09	3.47138e-07	MT-CO1
PEG10	ENSG00000242265.5	985.695	-0.964821	0.163973	-5.88401	4.00446e-09	3.51948e-07	PEG10
CACNG8	ENSG00000142408.4	494.587	-1.16199	0.198218	-5.86216	4.56872e-09	3.96039e-07	CACNG8
THBS2	ENSG00000186340.14	545.702	-1.12105	0.192158	-5.83399	5.41168e-09	4.6592e-07	THBS2
EPHA5	ENSG00000145242.13	327.696	-1.33337	0.22886	-5.82613	5.67261e-09	4.78617e-07	EPHA5
KRTAP1-5	ENSG00000221852.4	75.8815	-2.67218	0.463698	-5.76275	8.27521e-09	6.8902e-07	KRTAP1-5
LRRC75A-AS1	ENSG00000175061.17	3345.49	-0.76922	0.134225	-5.73081	9.99508e-09	8.26783e-07	LRRC75A-AS1
UGCG	ENSG00000148154.9	796.81	-0.992224	0.175015	-5.66937	1.43322e-08	1.14802e-06	UGCG
SNHG8	ENSG00000269893.6	318.846	-1.31869	0.232578	-5.66987	1.42903e-08	1.14802e-06	SNHG8
GPC6	ENSG00000183098.10	224.766	-1.49864	0.265342	-5.64795	1.62373e-08	1.28437e-06	GPC6
ARHGAP29	ENSG00000137962.12	439.054	-1.28451	0.22761	-5.64348	1.6665e-08	1.31001e-06	ARHGAP29
LAMA3	ENSG00000053747.15	291.016	-1.35563	0.240471	-5.63737	1.72664e-08	1.34064e-06	LAMA3
CACNA2D1	ENSG00000153956.15	686.319	-1.03691	0.18393	-5.63751	1.72528e-08	1.34064e-06	CACNA2D1
TERT	ENSG00000164362.18	174.123	-1.7157	0.304573	-5.63314	1.76956e-08	1.36558e-06	TERT
THBD	ENSG00000178726.6	1308.66	-0.887035	0.158309	-5.6032	2.10428e-08	1.60433e-06	THBD
SHISA2	ENSG00000180730.4	592.98	-1.16542	0.208937	-5.57785	2.43505e-08	1.8344e-06	SHISA2
KRT34	ENSG00000131737.5	64.1676	-2.7626	0.500016	-5.52502	3.29447e-08	2.45264e-06	KRT34
EHD2	ENSG00000024422.11	1188.68	-0.870981	0.157812	-5.51912	3.40706e-08	2.50696e-06	EHD2
CFH	ENSG00000000971.15	498.284	-1.08865	0.197739	-5.50547	3.68175e-08	2.69343e-06	CFH
SLC16A7	ENSG00000118596.11	220.655	-1.57822	0.287516	-5.48916	4.03849e-08	2.92063e-06	SLC16A7
CRIM1	ENSG00000150938.9	1438.66	-0.87486	0.160645	-5.44591	5.15414e-08	3.68535e-06	CRIM1
MYOF	ENSG00000138119.16	2284.71	-0.764308	0.141028	-5.41957	5.97441e-08	4.22414e-06	MYOF
RALGPS2	ENSG00000116191.17	420.62	-1.1577	0.214414	-5.39936	6.68789e-08	4.67635e-06	RALGPS2
CPED1	ENSG00000106034.17	199.397	-1.5853	0.295345	-5.36763	7.978e-08	5.54778e-06	CPED1
SSTR1	ENSG00000139874.5	201.788	-1.49436	0.279024	-5.35565	8.52471e-08	5.83182e-06	SSTR1
FJX1	ENSG00000179431.6	163.344	-1.63968	0.306905	-5.34263	9.16078e-08	6.23327e-06	FJX1
SPARC	ENSG00000113140.10	5937.57	-0.716268	0.134469	-5.32664	1.00047e-07	6.77112e-06	SPARC
SOD2	ENSG00000112096.16	1564.1	-0.850202	0.159642	-5.32566	1.00586e-07	6.77134e-06	SOD2
HLA-DRB1	ENSG00000196126.11	854.564	-0.906891	0.17089	-5.30687	1.11521e-07	7.41839e-06	HLA-DRB1
EFEMP1	ENSG00000115380.19	101.502	-2.07432	0.392668	-5.28263	1.27341e-07	8.30733e-06	EFEMP1
RPS4X	ENSG00000198034.10	4009.24	-0.698913	0.132389	-5.27922	1.29733e-07	8.37706e-06	RPS4X
PHLDB2	ENSG00000144824.20	338.666	-1.22574	0.232599	-5.26974	1.36614e-07	8.73228e-06	PHLDB2
HLA-DPA1	ENSG00000231389.7	806.036	-0.929119	0.176971	-5.25012	1.52004e-07	9.61883e-06	HLA-DPA1
RPL3	ENSG00000100316.15	7072.6	-0.678512	0.129505	-5.23929	1.612e-07	1.00997e-05	RPL3
GAPDH	ENSG00000111640.14	33051.5	-0.66394	0.126862	-5.23354	1.6629e-07	1.03673e-05	GAPDH
AC016397.2	ENSG00000279822.1	55.3658	-2.78912	0.535334	-5.21005	1.88787e-07	1.16551e-05	AC016397.2
NR2F2	ENSG00000185551.14	1236.45	-0.852407	0.163994	-5.1978	2.01656e-07	1.23293e-05	NR2F2
TMSB4X	ENSG00000205542.10	5111.51	-0.696209	0.134144	-5.19002	2.10268e-07	1.2794e-05	TMSB4X
ANKRD29	ENSG00000154065.16	318.843	-1.20561	0.232913	-5.17622	2.26432e-07	1.35816e-05	ANKRD29
RPL13A	ENSG00000142541.16	6943.75	-0.657851	0.127159	-5.17347	2.29781e-07	1.35933e-05	RPL13A
PRSS23	ENSG00000150687.11	1343.94	-0.896638	0.173291	-5.17416	2.28937e-07	1.35933e-05	PRSS23
ABCA8	ENSG00000141338.13	62.0149	-2.7045	0.523317	-5.16799	2.3662e-07	1.39287e-05	ABCA8
LUM	ENSG00000139329.4	734.376	-1.09478	0.211909	-5.16626	2.3882e-07	1.39931e-05	LUM
HLA-DMA	ENSG00000204257.14	96.2705	-2.0369	0.394969	-5.1571	2.50799e-07	1.46273e-05	HLA-DMA
TNFRSF1B	ENSG00000028137.18	214.108	-1.39464	0.271132	-5.14376	2.69291e-07	1.56337e-05	TNFRSF1B
RPSA	ENSG00000168028.13	2916.46	-0.696819	0.135832	-5.13002	2.89716e-07	1.67427e-05	RPSA
S100A6	ENSG00000197956.9	5088.49	-0.676372	0.13223	-5.11512	3.13538e-07	1.77943e-05	S100A6
SYNPO	ENSG00000171992.12	174.895	-1.55251	0.30436	-5.1009	3.38044e-07	1.90146e-05	SYNPO
AC144831.1	ENSG00000261888.1	63.7067	-2.50733	0.491935	-5.09687	3.4531e-07	1.92522e-05	AC144831.1
NCKAP5	ENSG00000176771.16	111.06	-1.87648	0.369492	-5.07855	3.80326e-07	2.09279e-05	NCKAP5
CDC42EP2	ENSG00000149798.4	282.573	-1.29243	0.255093	-5.06652	4.05153e-07	2.21018e-05	CDC42EP2
PHLDA1	ENSG00000139289.13	9445.99	-0.643971	0.127484	-5.0514	4.38581e-07	2.37209e-05	PHLDA1
FSTL1	ENSG00000163430.11	3974.39	-0.78766	0.156126	-5.04502	4.53476e-07	2.44221e-05	FSTL1
NTN4	ENSG00000074527.11	239.78	-1.3546	0.270115	-5.01491	5.30582e-07	2.83336e-05	NTN4
LAMA4	ENSG00000112769.18	158.501	-1.55288	0.309878	-5.01127	5.4071e-07	2.86327e-05	LAMA4
MOXD1	ENSG00000079931.14	438.748	-1.10509	0.22138	-4.99185	5.98048e-07	3.15371e-05	MOXD1
BCHE	ENSG00000114200.9	158.002	-1.5967	0.321258	-4.97015	6.69016e-07	3.49879e-05	BCHE
GLIPR1	ENSG00000139278.9	1031.43	-0.899384	0.181865	-4.94533	7.60133e-07	3.94272e-05	GLIPR1
RPS2	ENSG00000140988.15	5123.4	-0.638333	0.129063	-4.9459	7.57947e-07	3.94272e-05	RPS2
EXT1	ENSG00000182197.10	873.62	-0.84616	0.171292	-4.93987	7.81752e-07	4.02189e-05	EXT1
ENPP2	ENSG00000136960.12	124.136	-1.70029	0.344418	-4.9367	7.94563e-07	4.07125e-05	ENPP2
SLC39A10	ENSG00000196950.13	324.727	-1.14818	0.232635	-4.93556	7.99225e-07	4.07862e-05	SLC39A10
STEAP3	ENSG00000115107.19	527.768	-0.97518	0.197654	-4.93377	8.06566e-07	4.09956e-05	STEAP3
ERRFI1	ENSG00000116285.12	929.995	-0.826733	0.168375	-4.91008	9.10403e-07	4.60882e-05	ERRFI1
CDC42EP3	ENSG00000163171.7	2314	-0.757325	0.154651	-4.89701	9.7308e-07	4.87627e-05	CDC42EP3
BEX3	ENSG00000166681.13	931.137	-0.819647	0.167389	-4.89666	9.74792e-07	4.87627e-05	BEX3
CTSB	ENSG00000164733.20	4823.69	-0.67413	0.137756	-4.89364	9.8989e-07	4.91296e-05	CTSB
ADARB1	ENSG00000197381.15	340.528	-1.11311	0.227436	-4.89415	9.87291e-07	4.91296e-05	ADARB1
DPYD	ENSG00000188641.12	289.097	-1.17268	0.240078	-4.88457	1.03656e-06	5.06515e-05	DPYD
COL1A2	ENSG00000164692.17	19642.6	-0.610313	0.12498	-4.88329	1.04332e-06	5.07858e-05	COL1A2
SMAD3	ENSG00000166949.15	1133.42	-0.766284	0.15824	-4.84254	1.28189e-06	6.16868e-05	SMAD3
STAT1	ENSG00000115415.18	1912.14	-0.746511	0.154317	-4.83753	1.31463e-06	6.30225e-05	STAT1
GRAMD1B	ENSG00000023171.16	211.353	-1.30908	0.273029	-4.79467	1.62942e-06	7.63776e-05	GRAMD1B
FAT4	ENSG00000196159.11	365.571	-1.04483	0.218883	-4.77348	1.81072e-06	8.36369e-05	FAT4
TUBA1B	ENSG00000123416.15	4485.38	-0.626432	0.13132	-4.77028	1.8397e-06	8.46665e-05	TUBA1B
ERLIN1	ENSG00000107566.13	745.594	-0.833024	0.174879	-4.76343	1.90329e-06	8.72755e-05	ERLIN1
SMILR	ENSG00000255364.1	49.4682	-2.63944	0.55446	-4.76037	1.93241e-06	8.82908e-05	SMILR
EEF1A1	ENSG00000156508.17	41626.5	-0.617463	0.129787	-4.7575	1.96006e-06	8.92321e-05	EEF1A1
IRS1	ENSG00000169047.5	921.297	-0.788142	0.165706	-4.75625	1.9722e-06	8.94629e-05	IRS1
ADGRA3	ENSG00000152990.13	705.451	-0.851469	0.179177	-4.75211	2.01308e-06	9.06676e-05	ADGRA3
LAYN	ENSG00000204381.11	150.503	-1.49078	0.313847	-4.75001	2.03405e-06	9.12871e-05	LAYN
PCDH7	ENSG00000169851.15	81.8308	-2.02621	0.426829	-4.74712	2.06329e-06	9.22547e-05	PCDH7
MT-CO3	ENSG00000198938.2	17047.6	-0.58324	0.122879	-4.74645	2.07019e-06	9.22547e-05	MT-CO3
ITGA4	ENSG00000115232.13	240.756	-1.2155	0.256176	-4.7448	2.08717e-06	9.23611e-05	ITGA4
SLC25A6	ENSG00000169100.13	2228.01	-0.666591	0.14047	-4.74545	2.08047e-06	9.23611e-05	SLC25A6
ACO1	ENSG00000122729.18	1033.62	-0.771342	0.163119	-4.7287	2.25967e-06	9.96458e-05	ACO1
ENSG00000131747.14	870.552	-0.801352	0.170371	-4.70358	2.55641e-06	0.000111951	TOP2A	protein_coding
ENSG00000138395.14	114.701	-1.67069	0.355679	-4.69719	2.63763e-06	0.00011511	CDK15	protein_coding
ENSG00000099250.17	3810.42	-0.620579	0.132166	-4.69547	2.65999e-06	0.000115687	NRP1	protein_coding
ENSG00000204387.12	1361.54	-0.713183	0.152359	-4.68093	2.85582e-06	0.000123356	C6orf48	protein_coding
ENSG00000204262.11	3060.27	-0.637184	0.136148	-4.68007	2.86776e-06	0.00012345	COL5A2	protein_coding
ENSG00000178695.5	293.186	-1.21549	0.260431	-4.66723	3.05289e-06	0.000130532	KCTD12	protein_coding
ENSG00000196569.11	1184.82	-0.736732	0.158329	-4.65318	3.26852e-06	0.000138349	LAMA2	protein_coding
ENSG00000117600.12	36.3765	-3.10603	0.667944	-4.65014	3.31713e-06	0.000139939	PLPPR4	protein_coding
ENSG00000139318.7	1181.15	-0.74552	0.160425	-4.64716	3.36542e-06	0.000141036	DUSP6	protein_coding
ENSG00000063438.16	345.238	-1.05722	0.227546	-4.64615	3.38179e-06	0.000141254	AHRR	protein_coding
ENSG00000170275.14	1536.57	-0.705133	0.151891	-4.64236	3.44453e-06	0.000143401	CRTAP	protein_coding
ENSG00000001461.16	616.31	-0.860039	0.185332	-4.64052	3.47536e-06	0.000143739	NIPAL3	protein_coding
ENSG00000124126.13	379.569	-1.00363	0.216256	-4.64092	3.46865e-06	0.000143739	PREX1	protein_coding
ENSG00000141574.7	122.621	-1.59512	0.344744	-4.62696	3.7107e-06	0.000152476	SECTM1	protein_coding
ENSG00000184254.16	205.741	-1.32897	0.287411	-4.62394	3.76518e-06	0.000154214	ALDH1A3	protein_coding
ENSG00000198121.13	325.879	-1.07197	0.231915	-4.62226	3.79578e-06	0.000154966	LPAR1	protein_coding
ENSG00000144959.9	557.648	-0.920678	0.199652	-4.61141	3.99954e-06	0.00016276	NCEH1	protein_coding
ENSG00000173068.17	283.437	-1.13289	0.245977	-4.60566	4.11156e-06	0.000166249	BNC2	protein_coding
ENSG00000120820.12	194.192	-1.28686	0.279675	-4.60126	4.19947e-06	0.000168831	GLT8D2	protein_coding
ENSG00000196230.12	8449.23	-0.577324	0.125474	-4.60113	4.2021e-06	0.000168831	TUBB	protein_coding
ENSG00000168398.6	95.5106	-1.90907	0.414992	-4.60027	4.21951e-06	0.000168994	BDKRB2	protein_coding
ENSG00000172380.5	2613.17	-0.66754	0.145223	-4.59667	4.29295e-06	0.000171393	GNG12	protein_coding
ENSG00000105825.11	2161.19	-0.736276	0.160478	-4.588	4.47507e-06	0.000176438	TFPI2	protein_coding
ENSG00000203786.6	33.8664	-7.03173	1.53248	-4.58847	4.46497e-06	0.000176438	KPRP	protein_coding
ENSG00000154734.14	6906.66	-1.67401	0.365777	-4.57658	4.72632e-06	0.00018519	ADAMTS1	protein_coding
ENSG00000108797.11	255.016	-1.14856	0.251031	-4.57539	4.75336e-06	0.00018559	CNTNAP1	protein_coding
ENSG00000114757.18	446.716	-0.933399	0.204029	-4.57484	4.76585e-06	0.00018559	PEX5L	protein_coding
ENSG00000214289.2	17.8945	-7.56422	1.65508	-4.5703	4.87019e-06	0.000188493	RPL39P5	transcribed_processed_pseudogene
ENSG00000148700.14	1781.19	-0.754	0.165282	-4.56191	5.06897e-06	0.000195588	ADD3	protein_coding
ENSG00000182718.16	13864.3	-0.590477	0.129494	-4.55988	5.11824e-06	0.000196889	ANXA2	protein_coding
ENSG00000150551.10	83.6353	-1.92919	0.426011	-4.5285	5.94039e-06	0.000225102	LYPD1	protein_coding
ENSG00000164283.12	177.106	-1.3855	0.305943	-4.52861	5.93732e-06	0.000225102	ESM1	protein_coding
ENSG00000154258.16	41.8994	-2.76649	0.611789	-4.52197	6.1267e-06	0.000230782	ABCA9	protein_coding
ENSG00000163110.14	2297.03	-0.681493	0.150707	-4.52196	6.12697e-06	0.000230782	PDLIM5	protein_coding
ENSG00000137501.17	664.283	-0.850488	0.188167	-4.51986	6.18805e-06	0.000232392	SYTL2	protein_coding
ENSG00000135678.11	189.254	-1.28484	0.284313	-4.5191	6.21035e-06	0.000232539	CPM	protein_coding
ENSG00000147573.16	545.559	-0.874819	0.193625	-4.51812	6.23918e-06	0.000232929	TRIM55	protein_coding
ENSG00000184384.13	488.876	-0.946006	0.209657	-4.51215	6.41738e-06	0.000235416	MAML2	protein_coding
ENSG00000198682.12	716.937	-0.84745	0.18801	-4.50746	6.56079e-06	0.000239289	PAPSS2	protein_coding
ENSG00000198755.10	2333.84	-0.629277	0.139604	-4.50758	6.55711e-06	0.000239289	RPL10A	protein_coding
ENSG00000198542.13	185.801	-1.37789	0.306037	-4.50238	6.71957e-06	0.000244376	ITGBL1	protein_coding
ENSG00000100106.19	1049.23	-0.736194	0.163846	-4.4932	7.01605e-06	0.000254427	TRIOBP	protein_coding
ENSG00000100065.14	425.205	-0.931091	0.207608	-4.48484	7.29671e-06	0.00026235	CARD10	protein_coding
ENSG00000117152.13	522.299	-2.11297	0.471627	-4.48017	7.45845e-06	0.000267405	RGS4	protein_coding
ENSG00000242574.8	49.3049	-2.48788	0.55683	-4.46794	7.8975e-06	0.000282347	HLA-DMB	protein_coding
ENSG00000184371.13	279.511	-1.07503	0.241626	-4.44913	8.62201e-06	0.000305659	CSF1	protein_coding
ENSG00000142937.11	3224.43	-0.596325	0.13437	-4.43793	9.08283e-06	0.000320201	RPS8	protein_coding
ENSG00000114019.14	1203.32	-0.712456	0.160788	-4.43103	9.37837e-06	0.000329702	AMOTL2	protein_coding
ENSG00000165092.12	205.75	-1.20571	0.273599	-4.40685	1.04883e-05	0.00036735	ALDH1A1	protein_coding
ENSG00000080493.15	221.867	-1.17455	0.266768	-4.4029	1.06814e-05	0.000372407	SLC4A4	protein_coding
ENSG00000198796.6	184.038	-1.26349	0.287033	-4.40188	1.07315e-05	0.000373127	ALPK2	protein_coding
ENSG00000075426.11	1805.08	-0.634148	0.144842	-4.3782	1.19663e-05	0.000412659	FOSL2	protein_coding
ENSG00000216775.2	36.0792	-2.94367	0.674392	-4.36492	1.2717e-05	0.000433817	AL109918.1	transcribed_unprocessed_pseudogene
ENSG00000212724.3	49.7071	-2.37347	0.54421	-4.36131	1.29286e-05	0.000438672	KRTAP2-3	protein_coding
ENSG00000260190.1	26.7886	-6.68081	1.53242	-4.35964	1.30275e-05	0.000440846	AL807752.5	sense_overlapping
ENSG00000019991.15	31.3742	-3.21814	0.739189	-4.35361	1.33916e-05	0.0004519	HGF	protein_coding
ENSG00000184588.17	304.583	-1.02754	0.23605	-4.35305	1.34256e-05	0.0004519	PDE4B	protein_coding
ENSG00000111716.12	1917.61	-0.633225	0.145649	-4.34761	1.37631e-05	0.000462032	LDHB	protein_coding
ENSG00000166923.10	16660.5	-0.595945	0.137137	-4.34562	1.38883e-05	0.000465001	GREM1	protein_coding
ENSG00000127863.15	67.6774	-1.98328	0.457537	-4.33468	1.45972e-05	0.000487446	TNFRSF19	protein_coding
ENSG00000133687.15	234.479	-1.1233	0.261292	-4.29903	1.71547e-05	0.00056539	TMTC1	protein_coding
ENSG00000092964.17	1028.85	-0.787957	0.183704	-4.28928	1.79251e-05	0.000589247	DPYSL2	protein_coding
ENSG00000113719.15	1250.59	-0.687592	0.160734	-4.27782	1.88733e-05	0.000614036	ERGIC1	protein_coding
ENSG00000143631.10	22.3998	-4.35622	1.01883	-4.27573	1.90512e-05	0.000618235	FLG	protein_coding
ENSG00000175573.6	620.172	-0.789407	0.184979	-4.26755	1.97636e-05	0.000639466	C11orf68	protein_coding
ENSG00000043143.20	527.635	-0.834761	0.196616	-4.24564	2.17972e-05	0.000694876	JADE2	protein_coding
ENSG00000255302.4	1358.68	-0.668083	0.157958	-4.22949	2.34225e-05	0.000742946	EID1	protein_coding
ENSG00000177469.12	3368.5	-0.567144	0.134814	-4.20687	2.58937e-05	0.000813177	CAVIN1	protein_coding
ENSG00000124875.9	210.491	-1.31714	0.313319	-4.20384	2.62427e-05	0.000822098	CXCL6	protein_coding
ENSG00000163453.11	3266.03	-0.569876	0.135587	-4.20304	2.63355e-05	0.000822967	IGFBP7	protein_coding
ENSG00000154262.12	34.835	-3.03342	0.721819	-4.20247	2.6402e-05	0.000823014	ABCA6	protein_coding
ENSG00000166741.7	332.024	-0.954453	0.227286	-4.19935	2.67682e-05	0.00083034	NNMT	protein_coding
ENSG00000171492.14	361.73	-0.972966	0.231942	-4.19487	2.7303e-05	0.000844858	LRRC8D	protein_coding
ENSG00000124587.13	161.713	-1.26267	0.301697	-4.18522	2.84884e-05	0.00087939	PEX6	protein_coding
ENSG00000019582.14	630.752	-0.848347	0.202804	-4.18308	2.87587e-05	0.000885072	CD74	protein_coding
ENSG00000172053.17	629.912	-0.775863	0.185495	-4.18266	2.88124e-05	0.000885072	QARS	protein_coding
ENSG00000186469.8	481.998	-0.863612	0.206627	-4.17957	2.92065e-05	0.000888932	GNG2	protein_coding
ENSG00000197321.14	897.241	-0.703517	0.168325	-4.17951	2.92139e-05	0.000888932	SVIL	protein_coding
ENSG00000214063.10	441.815	-0.860749	0.205947	-4.17947	2.9219e-05	0.000888932	TSPAN4	protein_coding
ENSG00000128274.15	123.729	-1.42529	0.341229	-4.17693	2.95468e-05	0.000896748	A4GALT	protein_coding
ENSG00000198712.1	24088	-0.508485	0.121833	-4.17362	2.99798e-05	0.000905547	MT-CO2	protein_coding
ENSG00000234741.7	1779.67	-0.607483	0.145615	-4.17183	3.02158e-05	0.000910502	GAS5	processed_transcript
ENSG00000106772.17	471.971	-0.833593	0.200246	-4.16284	3.14317e-05	0.000936371	PRUNE2	protein_coding
ENSG00000123080.10	156.924	-1.275	0.306383	-4.16144	3.16242e-05	0.00093732	CDKN2C	protein_coding
ENSG00000196155.12	22.3989	-3.9393	0.948346	-4.15387	3.26903e-05	0.000965441	PLEKHG4	protein_coding
ENSG00000240342.3	857.497	-0.706203	0.170121	-4.15118	3.30769e-05	0.000971278	AC026366.1	processed_pseudogene
ENSG00000188342.11	605.723	-0.781945	0.188639	-4.1452	3.39524e-05	0.000992381	GTF2F2	protein_coding
ENSG00000132669.12	731.242	-0.733336	0.176988	-4.14341	3.42174e-05	0.000997824	RIN2	protein_coding
ENSG00000134242.15	176.936	-1.32316	0.320101	-4.13358	3.57158e-05	0.00103674	PTPN22	protein_coding
ENSG00000105974.11	5890.21	-1.28929	0.312676	-4.12341	3.733e-05	0.00107865	CAV1	protein_coding
ENSG00000064886.13	76.3352	-1.85518	0.450619	-4.11697	3.83892e-05	0.00110673	CHI3L2	protein_coding
ENSG00000170522.9	287.864	-0.978728	0.238228	-4.10836	3.98481e-05	0.00114618	ELOVL6	protein_coding
ENSG00000068001.13	243.889	-1.04147	0.253917	-4.10161	4.10285e-05	0.00117479	HYAL2	protein_coding
ENSG00000170989.8	63.1376	-1.93879	0.472786	-4.10077	4.11772e-05	0.00117638	S1PR1	protein_coding
ENSG00000197442.9	160.08	-1.25357	0.30602	-4.09637	4.19685e-05	0.00119629	MAP3K5	protein_coding
ENSG00000154217.14	294.537	-0.971498	0.23755	-4.08965	4.32021e-05	0.00122319	PITPNC1	protein_coding
ENSG00000157111.12	239.435	-1.06067	0.260243	-4.0757	4.58757e-05	0.00129023	TMEM171	protein_coding
ENSG00000080573.6	41.1139	-2.49526	0.612657	-4.07285	4.64408e-05	0.00130323	COL5A3	protein_coding
ENSG00000145632.14	473.11	-0.903423	0.222958	-4.05198	5.0786e-05	0.00141887	PLK2	protein_coding
ENSG00000197256.10	968.44	-0.67055	0.165703	-4.04671	5.1943e-05	0.001448	KANK2	protein_coding
ENSG00000089157.15	9272.69	-0.503593	0.124893	-4.0322	5.52577e-05	0.00153364	RPLP0	protein_coding
ENSG00000081923.11	44.7735	-2.28002	0.566069	-4.02782	5.62966e-05	0.00155566	ATP8B1	protein_coding
ENSG00000177363.4	21.4785	-4.08916	1.01662	-4.02232	5.76287e-05	0.001589	LRRN4CL	protein_coding
ENSG00000111912.19	676.25	-0.767328	0.1913	-4.01113	6.04294e-05	0.00164826	NCOA7	protein_coding
ENSG00000169715.14	704.047	-0.718074	0.178985	-4.01191	6.02295e-05	0.00164826	MT1E	protein_coding
ENSG00000204252.13	76.8802	-1.72369	0.42972	-4.01119	6.04147e-05	0.00164826	HLA-DOA	protein_coding
ENSG00000183287.13	94.2312	-1.56919	0.391634	-4.00678	6.15514e-05	0.00167526	CCBE1	protein_coding
ENSG00000153904.18	203.363	-1.11958	0.279868	-4.00039	6.3237e-05	0.00171744	DDAH1	protein_coding
ENSG00000184557.4	135.432	-1.30099	0.325672	-3.99478	6.47552e-05	0.00175116	SOCS3	protein_coding
ENSG00000129474.15	432.149	-0.823082	0.206092	-3.99375	6.50352e-05	0.00175498	AJUBA	protein_coding
ENSG00000186468.12	3021.5	-0.539648	0.135798	-3.97391	7.07036e-05	0.00189581	RPS23	protein_coding
ENSG00000164099.3	307.783	-0.933694	0.235315	-3.96784	7.25276e-05	0.00194061	PRSS12	protein_coding
ENSG00000105854.12	925.347	-0.655138	0.165681	-3.95421	7.6787e-05	0.00202884	PON2	protein_coding
ENSG00000183935.5	85.4152	-1.60911	0.407236	-3.95129	7.77313e-05	0.00204952	HTR7P1	transcribed_processed_pseudogene
ENSG00000198743.6	1332.27	-0.609541	0.154319	-3.94987	7.81924e-05	0.00205739	SLC5A3	protein_coding
ENSG00000100097.11	3913.88	-0.523038	0.132762	-3.93966	8.15979e-05	0.0021249	LGALS1	protein_coding
ENSG00000159403.15	883.915	-0.694151	0.176183	-3.93994	8.15023e-05	0.0021249	C1R	protein_coding
ENSG00000178202.12	683.862	-0.736235	0.186939	-3.93837	8.2037e-05	0.00213195	KDELC2	protein_coding
ENSG00000180801.13	241.462	-1.03308	0.262494	-3.93564	8.29761e-05	0.00215194	ARSJ	protein_coding
ENSG00000177606.6	1170.19	-0.629168	0.160105	-3.92972	8.50457e-05	0.00219661	JUN	protein_coding
ENSG00000131446.16	1200.86	-0.621046	0.158112	-3.9279	8.56926e-05	0.00220881	MGAT1	protein_coding
ENSG00000135373.12	61.739	-1.97636	0.503902	-3.92212	8.77748e-05	0.00225788	EHF	protein_coding
ENSG00000147403.16	5270.83	-0.504983	0.12885	-3.91915	8.88631e-05	0.00228124	RPL10	protein_coding
ENSG00000138829.11	735.057	-0.686977	0.175841	-3.9068	9.35265e-05	0.00239125	FBN2	protein_coding
ENSG00000172296.12	133.148	-1.29823	0.332855	-3.90029	9.60757e-05	0.00245148	SPTLC3	protein_coding
ENSG00000174748.18	4607.84	-0.506889	0.13005	-3.89764	9.71355e-05	0.00247353	RPL15	protein_coding
ENSG00000178035.11	1200.59	-0.634373	0.162973	-3.89251	9.92132e-05	0.00252137	IMPDH2	protein_coding
ENSG00000212710.4	79.3229	-1.68323	0.432547	-3.89144	9.96507e-05	0.00252628	CTAGE1	protein_coding
ENSG00000136997.17	338.738	-0.902344	0.232305	-3.88431	0.000102621	0.00257484	MYC	protein_coding
ENSG00000148634.15	1012.08	-0.637281	0.164077	-3.88402	0.000102742	0.00257484	HERC4	protein_coding
ENSG00000145349.16	515.239	-0.750993	0.194588	-3.85941	0.000113662	0.00282061	CAMK2D	protein_coding
ENSG00000101224.17	317.185	-0.885434	0.231344	-3.82734	0.000129534	0.00317094	CDC25B	protein_coding
ENSG00000087303.17	885.788	-0.678353	0.177353	-3.82487	0.000130839	0.00319672	NID2	protein_coding
ENSG00000050165.17	1100.79	-0.622185	0.162842	-3.82078	0.000133028	0.00323654	DKK3	protein_coding
ENSG00000166147.13	4826.63	-0.500121	0.130908	-3.8204	0.000133236	0.00323654	FBN1	protein_coding
ENSG00000010810.17	958.307	-0.62537	0.16491	-3.7922	0.000149318	0.00359271	FYN	protein_coding
ENSG00000105472.12	224.352	-1.01827	0.268685	-3.78984	0.000150746	0.0036065	CLEC11A	protein_coding
ENSG00000174444.14	7702.52	-0.487569	0.129057	-3.77795	0.000158125	0.0037688	RPL4	protein_coding
ENSG00000112246.9	91.2748	-1.54884	0.411283	-3.76587	0.000165971	0.00393357	SIM1	protein_coding
ENSG00000100739.10	174.275	-1.15208	0.306211	-3.76237	0.000168311	0.00395637	BDKRB1	protein_coding
ENSG00000228716.6	188.816	-1.05877	0.281431	-3.7621	0.000168496	0.00395637	DHFR	protein_coding
ENSG00000233429.9	83.2936	-1.56855	0.416804	-3.76327	0.000167708	0.00395637	HOTAIRM1	antisense_RNA
ENSG00000071082.10	2348.49	-0.525638	0.139791	-3.76017	0.000169801	0.00396362	RPL31	protein_coding
ENSG00000197448.13	527.091	-0.732778	0.194946	-3.75887	0.000170684	0.00396362	GSTK1	protein_coding
ENSG00000197958.12	3205.59	-0.505791	0.134553	-3.75905	0.000170562	0.00396362	RPL12	protein_coding
ENSG00000244879.6	687.472	-0.670841	0.178832	-3.75124	0.000175964	0.00406388	GABPB1-AS1	antisense_RNA
ENSG00000140945.16	1322.48	-0.580517	0.154818	-3.74968	0.000177059	0.00408171	CDH13	protein_coding
ENSG00000137154.12	4682.03	-0.485696	0.129931	-3.7381	0.000185417	0.00425116	RPS6	protein_coding
ENSG00000133121.20	483.77	-0.803512	0.216034	-3.71938	0.00019971	0.00451344	STARD13	protein_coding
ENSG00000019549.9	1019.65	-0.602509	0.162027	-3.71857	0.000200351	0.00451986	SNAI2	protein_coding
ENSG00000164176.12	446.278	-0.828925	0.223054	-3.71626	0.000202191	0.00454518	EDIL3	protein_coding
ENSG00000074181.8	261.262	-0.92708	0.249649	-3.71353	0.000204387	0.00457491	NOTCH3	protein_coding
ENSG00000166441.12	3018.37	-0.502122	0.13524	-3.71282	0.00020496	0.00457491	RPL27A	protein_coding
ENSG00000253200.1	131.636	-1.23284	0.33276	-3.70488	0.000211488	0.00469577	AC037459.3	antisense_RNA
ENSG00000113621.14	504.051	-0.74717	0.201784	-3.70282	0.000213218	0.00472589	TXNDC15	protein_coding
ENSG00000144746.6	1127.76	-0.591817	0.15988	-3.70162	0.000214225	0.00473991	ARL6IP5	protein_coding
ENSG00000129038.15	1071.91	-0.597551	0.161562	-3.69859	0.000216798	0.00478847	LOXL1	protein_coding
ENSG00000143127.12	102.757	-1.36703	0.369862	-3.69605	0.000218983	0.00482832	ITGA10	protein_coding
ENSG00000129152.3	28.6706	-2.84563	0.771153	-3.6901	0.000224169	0.00493405	MYOD1	protein_coding
ENSG00000065308.4	2123.26	-0.552408	0.149861	-3.68614	0.000227682	0.00500267	TRAM2	protein_coding
ENSG00000133858.15	624.468	-0.674672	0.183417	-3.67835	0.00023475	0.00514014	ZFC3H1	protein_coding
ENSG00000137818.11	4796.46	-0.476417	0.129953	-3.66607	0.000246302	0.00534683	RPLP1	protein_coding
ENSG00000174306.21	580.715	-0.710727	0.194054	-3.66252	0.000249741	0.00540295	ZHX3	protein_coding
ENSG00000184584.12	170.951	-1.07618	0.294299	-3.65675	0.000255436	0.00550733	TMEM173	protein_coding
ENSG00000146242.8	1798.93	-0.591982	0.162692	-3.63867	0.000274053	0.00580893	TPBG	protein_coding
ENSG00000150347.14	337.053	-0.873535	0.240019	-3.63945	0.000273225	0.00580893	ARID5B	protein_coding
ENSG00000170961.6	3118.09	-0.523838	0.143975	-3.63838	0.000274356	0.00580893	HAS2	protein_coding
ENSG00000198732.10	199.121	-1.02238	0.281008	-3.63827	0.000274474	0.00580893	SMOC1	protein_coding
ENSG00000164292.12	1440.55	-0.547519	0.150537	-3.63711	0.000275713	0.0058254	RHOBTB3	protein_coding
ENSG00000116667.12	125.242	-1.22011	0.33631	-3.62793	0.000285707	0.00601649	C1orf21	protein_coding
ENSG00000259583.2	44.9622	-2.00776	0.554905	-3.6182	0.000296655	0.00619548	AC015712.2	antisense_RNA
ENSG00000277938.1	17.3979	-3.77878	1.04625	-3.61172	0.00030417	0.00632114	AL035252.3	lincRNA
ENSG00000162694.13	479.884	-0.732234	0.202914	-3.60858	0.000307873	0.00638761	EXTL2	protein_coding
ENSG00000065809.13	177.365	-1.06477	0.295219	-3.60669	0.000310126	0.00641333	FAM107B	protein_coding
ENSG00000189184.11	74.5817	-1.59534	0.442636	-3.60419	0.000313128	0.00646485	PCDH18	protein_coding
ENSG00000091409.14	542.235	-0.713741	0.198081	-3.60328	0.000314229	0.006477	ITGA6	protein_coding
ENSG00000173918.14	354.641	-0.792585	0.220051	-3.60182	0.000316002	0.00650297	C1QTNF1	protein_coding
ENSG00000168077.13	116.453	-1.26499	0.351284	-3.60105	0.000316932	0.00650925	SCARA3	protein_coding
ENSG00000142892.14	450.989	-0.745936	0.207569	-3.59367	0.000326047	0.00666631	PIGK	protein_coding
ENSG00000198502.5	193.755	-1.02979	0.286644	-3.59258	0.000327417	0.00667278	HLA-DRB5	protein_coding
ENSG00000172403.10	63.5981	-1.67379	0.46619	-3.59035	0.000330232	0.00671933	SYNPO2	protein_coding
ENSG00000197756.9	3221.59	-0.48175	0.13436	-3.58551	0.000336426	0.00680247	RPL37A	protein_coding
ENSG00000197852.9	560.423	-0.682032	0.190244	-3.58504	0.00033702	0.00680275	FAM212B	protein_coding
ENSG00000110108.9	419.864	-0.744855	0.20786	-3.58345	0.000339092	0.00683368	TMEM109	protein_coding
ENSG00000131171.12	734.925	-0.642811	0.179544	-3.58024	0.000343284	0.00690716	SH3BGRL	protein_coding
ENSG00000156011.16	1334.43	-0.611147	0.170783	-3.57849	0.000345587	0.00693145	PSD3	protein_coding
ENSG00000133169.5	432.266	-0.743743	0.208037	-3.57505	0.000350155	0.00700089	BEX1	protein_coding
ENSG00000076513.16	574.191	-0.680611	0.190817	-3.56683	0.000361321	0.00720139	ANKRD13A	protein_coding
ENSG00000137819.13	235.175	-0.967214	0.271257	-3.56567	0.000362924	0.00721063	PAQR5	protein_coding
ENSG00000166396.12	36.7914	-2.24845	0.630986	-3.56339	0.0003661	0.00723962	SERPINB7	protein_coding
ENSG00000155816.19	192.959	-0.995246	0.279457	-3.56136	0.000368941	0.00728443	FMN2	protein_coding
ENSG00000151789.10	65.8712	-1.61855	0.455323	-3.55474	0.000378357	0.0074471	ZNF385D	protein_coding
ENSG00000006747.14	22.1055	-3.02576	0.851828	-3.55208	0.000382203	0.00751112	SCIN	protein_coding
ENSG00000233276.3	959.739	-0.593657	0.167508	-3.54406	0.000394012	0.00770729	GPX1	protein_coding
ENSG00000138675.16	365.48	-0.869706	0.245599	-3.54117	0.000398357	0.00778026	FGF5	protein_coding
ENSG00000197594.11	185.291	-1.03499	0.292454	-3.539	0.000401648	0.00783244	ENPP1	protein_coding
ENSG00000154319.14	196.13	-0.978421	0.276533	-3.53817	0.000402907	0.00784492	FAM167A	protein_coding
ENSG00000125398.5	448.824	-0.717129	0.203046	-3.53186	0.000412647	0.00797451	SOX9	protein_coding
ENSG00000198695.2	890.287	-0.607965	0.172109	-3.53245	0.000411732	0.00797451	MT-ND6	protein_coding
ENSG00000196220.15	100.124	-1.31323	0.371986	-3.53033	0.000415045	0.00799514	SRGAP3	protein_coding
ENSG00000113532.12	80.5896	-1.49421	0.423492	-3.52831	0.000418219	0.00803184	ST8SIA4	protein_coding
ENSG00000121690.10	142.895	-1.11391	0.317015	-3.51376	0.000441819	0.00844662	DEPDC7	protein_coding
ENSG00000124496.12	118.982	-1.20578	0.343965	-3.50554	0.00045568	0.00863336	TRERF1	protein_coding
ENSG00000112297.14	428.362	-0.721776	0.206113	-3.50185	0.00046204	0.00874077	CRYBG1	protein_coding
ENSG00000184838.14	157.113	-1.09195	0.312424	-3.4951	0.000473879	0.00892472	PRR16	protein_coding
ENSG00000107738.19	39.0664	-2.22764	0.637688	-3.49331	0.000477076	0.00894501	VSIR	protein_coding
ENSG00000167123.18	1123.1	-0.576949	0.165142	-3.49366	0.000476441	0.00894501	CERCAM	protein_coding
ENSG00000135862.5	8194.52	-0.453648	0.129915	-3.49188	0.000479636	0.00897969	LAMC1	protein_coding
ENSG00000125968.8	975.917	-0.675965	0.194384	-3.47747	0.000506168	0.00939306	ID1	protein_coding
ENSG00000162645.12	183.054	-0.988597	0.284816	-3.471	0.000518526	0.00957392	GBP2	protein_coding
ENSG00000159200.17	232.183	-0.955502	0.275655	-3.4663	0.000527668	0.00969255	RCAN1	protein_coding
ENSG00000118777.10	100.493	-1.3423	0.387373	-3.46514	0.000529948	0.00970625	ABCG2	protein_coding
ENSG00000185630.18	94.3188	-1.36896	0.395054	-3.46525	0.000529741	0.00970625	PBX1	protein_coding
ENSG00000118473.21	59.0403	-1.68645	0.487164	-3.46177	0.000536644	0.00978641	SGIP1	protein_coding
ENSG00000163659.12	1816.59	-0.540575	0.156485	-3.45448	0.000551347	0.0100113	TIPARP	protein_coding
ENSG00000170889.13	2576.82	-0.481138	0.139279	-3.4545	0.000551317	0.0100113	RPS9	protein_coding
ENSG00000166479.9	851.596	-0.609094	0.176426	-3.45241	0.000555597	0.010074	TMX3	protein_coding
ENSG00000197261.11	94.0835	-1.42211	0.412324	-3.44902	0.000562626	0.0101723	C6orf141	protein_coding
ENSG00000145730.20	2687.33	-0.493027	0.142972	-3.4484	0.000563914	0.010181	PAM	protein_coding
ENSG00000091136.13	5002.77	-0.464383	0.134875	-3.44306	0.000575177	0.0103108	LAMB1	protein_coding
ENSG00000257354.2	131.091	-1.14415	0.33259	-3.44012	0.000581458	0.0104087	AC048341.2	lincRNA
ENSG00000172638.12	672.688	-0.61786	0.179687	-3.43853	0.000584885	0.0104552	EFEMP2	protein_coding
ENSG00000072210.18	728.98	-0.603285	0.175911	-3.4295	0.000604697	0.0107789	ALDH3A2	protein_coding
ENSG00000141756.18	1647.3	-0.505821	0.147739	-3.42375	0.000617632	0.010994	FKBP10	protein_coding
ENSG00000131981.15	824.785	-0.585044	0.171625	-3.40886	0.000652361	0.011483	LGALS3	protein_coding
ENSG00000125691.12	3655.68	-0.45235	0.132745	-3.40765	0.000655242	0.0115027	RPL23	protein_coding
ENSG00000119669.4	1106.54	-0.542681	0.15942	-3.40409	0.000663847	0.0116366	IRF2BPL	protein_coding
ENSG00000156535.13	857.541	-0.581118	0.170903	-3.40029	0.000673154	0.0117672	CD109	protein_coding
ENSG00000124570.17	819.974	-0.578515	0.170225	-3.39854	0.00067747	0.0118263	SERPINB6	protein_coding
ENSG00000251562.7	3150.24	-0.478592	0.140985	-3.39464	0.0006872	0.0119631	MALAT1	lincRNA
ENSG00000110880.10	1785.15	-0.523111	0.154272	-3.39084	0.000696792	0.0121135	CORO1C	protein_coding
ENSG00000152818.18	637.765	-0.639284	0.189089	-3.38086	0.000722587	0.0124933	UTRN	protein_coding
ENSG00000010295.19	360.055	-0.751315	0.222289	-3.37989	0.000725141	0.0125098	IFFO1	protein_coding
ENSG00000125148.6	6849.15	-0.468907	0.13874	-3.37975	0.000725519	0.0125098	MT2A	protein_coding
ENSG00000163584.17	195.026	-0.932376	0.27731	-3.36222	0.000773183	0.0132235	RPL22L1	protein_coding
ENSG00000150054.18	35.4667	-2.11275	0.629906	-3.35407	0.00079632	0.0135825	MPP7	protein_coding
ENSG00000072195.14	474.48	-0.707754	0.211088	-3.35288	0.000799744	0.0136226	SPEG	protein_coding
ENSG00000140718.20	483.134	-0.666197	0.198952	-3.34853	0.000812424	0.0138014	FTO	protein_coding
ENSG00000135272.10	801.436	-0.637305	0.190489	-3.34563	0.000820968	0.0139279	MDFIC	protein_coding
ENSG00000152601.17	1249.32	-0.565262	0.169176	-3.34126	0.000834	0.01413	MBNL1	protein_coding
ENSG00000141449.14	82.2788	-1.42175	0.426434	-3.33405	0.000855915	0.0144049	GREB1L	protein_coding
ENSG00000146376.10	347.207	-0.768838	0.230598	-3.33411	0.000855741	0.0144049	ARHGAP18	protein_coding
ENSG00000185189.17	239.606	-0.848538	0.254831	-3.3298	0.000869079	0.0146051	NRBP2	protein_coding
ENSG00000187098.14	75.931	-1.42042	0.426621	-3.32947	0.000870118	0.0146051	MITF	protein_coding
ENSG00000116260.16	4885.81	-0.446035	0.133995	-3.32874	0.000872389	0.0146238	QSOX1	protein_coding
ENSG00000162576.16	768.293	-0.578446	0.173902	-3.32627	0.00088015	0.0146955	MXRA8	protein_coding
ENSG00000005884.17	2191.29	-0.478126	0.143815	-3.32458	0.000885518	0.0147462	ITGA3	protein_coding
ENSG00000113657.12	2596.51	-0.46152	0.138999	-3.32032	0.000899142	0.0149338	DPYSL3	protein_coding
ENSG00000144713.12	2562.48	-0.459425	0.138358	-3.32054	0.000898435	0.0149338	RPL32	protein_coding
ENSG00000108932.11	115.939	-1.16021	0.349527	-3.31937	0.000902195	0.0149648	SLC16A6	protein_coding
ENSG00000119938.8	318.566	-0.902086	0.271956	-3.31702	0.000909817	0.0150629	PPP1R3C	protein_coding
ENSG00000231500.6	5115.47	-0.432936	0.130527	-3.31682	0.000910489	0.0150629	RPS18	protein_coding
ENSG00000160408.14	464.704	-0.66644	0.200984	-3.31588	0.000913545	0.0150741	ST6GALNAC6	protein_coding
ENSG00000138640.14	329.298	-0.7615	0.229837	-3.31322	0.000922292	0.0151986	FAM13A	protein_coding
ENSG00000102359.6	468.478	-0.685126	0.207967	-3.2944	0.000986315	0.0161068	SRPX2	protein_coding
ENSG00000126778.8	324.02	-0.809053	0.246089	-3.28765	0.00101029	0.0164771	SIX1	protein_coding
ENSG00000011426.10	814.882	-0.56175	0.170903	-3.28695	0.00101279	0.0164966	ANLN	protein_coding
ENSG00000177700.5	511.792	-0.640409	0.195138	-3.28183	0.00103137	0.0167562	POLR2L	protein_coding
ENSG00000198727.2	12315.8	-0.409041	0.124627	-3.28213	0.00103025	0.0167562	MT-CYB	protein_coding
ENSG00000105429.12	886.011	-0.548527	0.167348	-3.27775	0.00104636	0.0169129	MEGF8	protein_coding
ENSG00000103888.16	96.6161	-1.45142	0.443472	-3.27284	0.00106471	0.017122	CEMIP	protein_coding
ENSG00000091986.15	3218.07	-1.27805	0.390719	-3.27102	0.00107159	0.0171671	CCDC80	protein_coding
ENSG00000137809.16	430.862	-0.738768	0.226257	-3.26518	0.00109395	0.0174811	ITGA11	protein_coding
ENSG00000143382.14	56.1503	-1.61327	0.495297	-3.25717	0.00112529	0.0178915	ADAMTSL4	protein_coding
ENSG00000196776.14	767.245	-0.574608	0.176499	-3.25558	0.00113162	0.0179696	CD47	protein_coding
ENSG00000134590.13	769.078	-0.562118	0.173053	-3.24825	0.00116118	0.0183012	RTL8C	protein_coding
ENSG00000106484.14	363.756	-1.54931	0.47767	-3.24348	0.00118079	0.0185641	MEST	protein_coding
ENSG00000196735.11	113.405	-1.2276	0.378624	-3.24226	0.00118584	0.0186203	HLA-DQA1	protein_coding
ENSG00000138326.18	2351.83	-0.461178	0.142535	-3.23555	0.0012141	0.0189465	RPS24	protein_coding
ENSG00000143390.17	397.548	-0.684184	0.211452	-3.23565	0.00121368	0.0189465	RFX5	protein_coding
ENSG00000148303.16	4989.16	-0.419005	0.129464	-3.23646	0.00121023	0.0189465	RPL7A	protein_coding
ENSG00000113083.13	15515.5	-0.452988	0.140042	-3.23466	0.00121789	0.0189823	LOX	protein_coding
ENSG00000154654.14	62.4916	-1.56633	0.485261	-3.2278	0.00124744	0.0193713	NCAM2	protein_coding
ENSG00000137834.14	102.43	-1.19859	0.37149	-3.22645	0.00125338	0.0194158	SMAD6	protein_coding
ENSG00000056972.18	259.49	-0.796421	0.246931	-3.22527	0.00125852	0.0194717	TRAF3IP2	protein_coding
ENSG00000119714.10	213.787	-0.887206	0.275301	-3.22267	0.00127	0.0195775	GPR68	protein_coding
ENSG00000112299.7	24.0277	-2.50143	0.777433	-3.21755	0.0012929	0.019858	VNN1	protein_coding
ENSG00000196932.11	59.1482	-1.53841	0.478247	-3.21677	0.00129643	0.0198735	TMEM26	protein_coding
ENSG00000049449.8	1680.35	-0.471469	0.146593	-3.21617	0.00129914	0.0198814	RCN1	protein_coding
ENSG00000160789.19	4363.78	-0.422532	0.131409	-3.2154	0.00130261	0.0199105	LMNA	protein_coding
ENSG00000006831.9	916.965	0.531302	0.165495	3.21038	0.00132558	0.0201715	ADIPOR2	protein_coding
ENSG00000102393.9	315.592	0.745278	0.232119	3.21075	0.00132387	0.0201715	GLA	protein_coding
ENSG00000107562.16	220.757	0.873684	0.272152	3.21028	0.00132606	0.0201715	CXCL12	protein_coding
ENSG00000137776.16	787.227	0.558488	0.174043	3.2089	0.00133244	0.0202355	SLTM	protein_coding
ENSG00000103257.8	1707.68	0.486693	0.151723	3.20779	0.00133761	0.020274	SLC7A5	protein_coding
ENSG00000115977.18	1149.68	0.505255	0.157582	3.20629	0.00134456	0.0203064	AAK1	protein_coding
ENSG00000198742.9	595.574	0.603129	0.188091	3.20659	0.00134319	0.0203064	SMURF1	protein_coding
ENSG00000147471.11	201.557	0.885684	0.276588	3.20218	0.00136391	0.0205496	PLPBP	protein_coding
ENSG00000068878.14	1137.45	0.507263	0.15849	3.2006	0.00137142	0.0206136	PSME4	protein_coding
ENSG00000124422.11	2924.37	0.433093	0.135666	3.19235	0.00141121	0.0211365	USP22	protein_coding
ENSG00000118900.14	668.358	0.573274	0.17968	3.19053	0.00142013	0.0212449	UBN1	protein_coding
ENSG00000177169.9	596.95	0.590906	0.185629	3.18326	0.00145626	0.0217084	ULK1	protein_coding
ENSG00000141367.11	6584.19	0.403715	0.127072	3.17705	0.00148783	0.0221269	CLTC	protein_coding
ENSG00000198000.11	318.109	0.726611	0.229089	3.17175	0.00151525	0.0224621	NOL8	protein_coding
ENSG00000131471.6	32.1831	2.08364	0.657132	3.17081	0.00152015	0.0225018	AOC3	protein_coding
ENSG00000196924.14	8755.33	0.401489	0.126655	3.16994	0.00152468	0.0225425	FLNA	protein_coding
ENSG00000196233.13	551.589	0.608865	0.192509	3.16279	0.00156263	0.0229961	LCOR	protein_coding
ENSG00000047578.12	373.83	0.692671	0.219249	3.1593	0.0015815	0.0232468	KIAA0556	protein_coding
ENSG00000204569.9	700.903	0.569503	0.180319	3.1583	0.0015869	0.023299	PPP1R10	protein_coding
ENSG00000198408.13	1981.08	0.463201	0.146683	3.15784	0.00158941	0.0233089	MGEA5	protein_coding
ENSG00000112308.12	2389.55	0.439455	0.139552	3.14904	0.00163807	0.0239669	C6orf62	protein_coding
ENSG00000131652.13	236.421	0.813466	0.258879	3.14227	0.00167644	0.0243874	THOC6	protein_coding
ENSG00000140948.11	337.878	0.70153	0.223324	3.1413	0.00168198	0.0244399	ZCCHC14	protein_coding
ENSG00000089916.17	842.284	0.531575	0.169402	3.13795	0.00170134	0.0246081	GPATCH2L	protein_coding
ENSG00000106245.10	826.444	0.534514	0.17032	3.13829	0.00169935	0.0246081	BUD31	protein_coding
ENSG00000146842.16	464.865	0.630869	0.201038	3.13806	0.00170071	0.0246081	TMEM209	protein_coding
ENSG00000224470.7	630.404	0.574311	0.183066	3.13718	0.00170583	0.0246169	ATXN1L	protein_coding
ENSG00000056097.15	1778.18	0.456369	0.145648	3.13336	0.00172814	0.0248539	ZFR	protein_coding
ENSG00000157637.12	769.847	0.55838	0.178187	3.13368	0.00172629	0.0248539	SLC38A10	protein_coding
ENSG00000133313.14	339.405	0.698742	0.22337	3.12818	0.00175894	0.0252394	CNDP2	protein_coding
ENSG00000171497.4	293.475	0.740945	0.237195	3.12378	0.00178541	0.0255036	PPID	protein_coding
ENSG00000186480.12	1164.09	0.489142	0.156924	3.11706	0.00182664	0.0259752	INSIG1	protein_coding
ENSG00000105298.13	269.53	0.772528	0.248111	3.11364	0.00184795	0.0261899	CACTIN	protein_coding
ENSG00000104635.13	1777.85	0.488698	0.157195	3.10886	0.00187812	0.0265285	SLC39A14	protein_coding
ENSG00000185624.14	6106.74	0.399283	0.128422	3.10915	0.00187628	0.0265285	P4HB	protein_coding
ENSG00000015676.17	1044.56	0.499988	0.160934	3.1068	0.00189127	0.026625	NUDCD3	protein_coding
ENSG00000008710.19	1009.32	0.535143	0.172436	3.10344	0.00191286	0.0268692	PKD1	protein_coding
ENSG00000159216.18	1064.16	0.543952	0.175373	3.10169	0.0019242	0.0269687	RUNX1	protein_coding
ENSG00000128487.16	294.811	0.728874	0.235042	3.10104	0.00192844	0.0269982	SPECC1	protein_coding
ENSG00000107290.13	1285.29	0.47759	0.154086	3.09951	0.00193839	0.027051	SETX	protein_coding
ENSG00000004478.7	670.498	0.603345	0.19479	3.09741	0.0019522	0.0271804	FKBP4	protein_coding
ENSG00000146648.17	2484.86	0.448798	0.14491	3.09708	0.00195435	0.0271805	EGFR	protein_coding
ENSG00000130706.12	976.581	0.525036	0.16985	3.09117	0.00199368	0.0276363	ADRM1	protein_coding
ENSG00000109066.13	303.601	0.729747	0.236292	3.08833	0.00201286	0.0278108	TMEM104	protein_coding
ENSG00000108175.16	2209.52	0.433854	0.140508	3.08776	0.0020167	0.0278336	ZMIZ1	protein_coding
ENSG00000104549.11	321.788	0.717574	0.233177	3.07738	0.00208826	0.028696	SQLE	protein_coding
ENSG00000198853.11	889.586	0.521601	0.169587	3.07572	0.00209997	0.0287632	RUSC2	protein_coding
ENSG00000151893.14	556.385	0.589169	0.191859	3.07084	0.00213454	0.0291422	CACUL1	protein_coding
ENSG00000188786.9	457.997	0.631351	0.205643	3.07013	0.00213962	0.02918	MTF1	protein_coding
ENSG00000079432.7	1076.12	0.488143	0.159528	3.05993	0.00221391	0.0299031	CIC	protein_coding
ENSG00000115758.12	1255.39	0.49252	0.160934	3.06038	0.00221059	0.0299031	ODC1	protein_coding
ENSG00000126775.8	426.121	0.641262	0.209531	3.06046	0.00220998	0.0299031	ATG14	protein_coding
ENSG00000171824.13	656.92	0.554443	0.181183	3.06013	0.0022124	0.0299031	EXOSC10	protein_coding
ENSG00000176595.3	111.768	1.20646	0.394386	3.05907	0.00222023	0.0299565	KBTBD11	protein_coding
ENSG00000153201.15	1743.86	0.448939	0.146907	3.05594	0.00224358	0.0302071	RANBP2	protein_coding
ENSG00000148358.19	1668.47	0.448599	0.146878	3.05424	0.00225632	0.030345	GPR107	protein_coding
ENSG00000113194.12	1069.23	0.487949	0.159921	3.0512	0.00227932	0.030526	FAF2	protein_coding
ENSG00000106261.16	1764.34	0.441973	0.145215	3.04358	0.00233783	0.0311733	ZKSCAN1	protein_coding
ENSG00000139514.12	899.029	0.505779	0.166194	3.0433	0.00233997	0.0311733	SLC7A1	protein_coding
ENSG00000162775.14	150.989	0.939075	0.308568	3.04333	0.00233977	0.0311733	RBM15	protein_coding
ENSG00000126217.20	161.785	0.928422	0.305263	3.04138	0.00235496	0.0313072	MCF2L	protein_coding
ENSG00000238227.7	305.256	0.71562	0.235573	3.03779	0.00238321	0.0315831	TMEM250	protein_coding
ENSG00000173846.12	218.258	0.819318	0.269814	3.03661	0.00239258	0.031641	PLK3	protein_coding
ENSG00000179889.18	929.767	0.509172	0.167737	3.03553	0.00240113	0.031721	PDXDC1	protein_coding
ENSG00000179562.2	555.51	0.574624	0.189532	3.03181	0.00243091	0.032081	GCC1	protein_coding
ENSG00000042286.14	183.056	0.860117	0.283872	3.02995	0.00244595	0.0322457	AIFM2	protein_coding
ENSG00000115548.16	842.579	0.511255	0.168968	3.02575	0.00248014	0.0325271	KDM3A	protein_coding
ENSG00000188522.14	293.916	0.710477	0.234953	3.02391	0.00249534	0.0326925	FAM83G	protein_coding
ENSG00000163472.18	104.258	1.21488	0.401955	3.02242	0.00250758	0.032819	TMEM79	protein_coding
ENSG00000131435.12	534.393	0.586992	0.194467	3.01847	0.00254056	0.0332162	PDLIM4	protein_coding
ENSG00000198538.10	214.425	0.800701	0.265693	3.01363	0.00258139	0.0336449	ZNF28	protein_coding
ENSG00000143479.15	189.216	0.847898	0.282185	3.00477	0.00265786	0.0345358	DYRK3	protein_coding
ENSG00000117360.12	456.875	0.605342	0.201524	3.00382	0.00266617	0.0345697	PRPF3	protein_coding
ENSG00000160299.16	453.894	0.606844	0.202044	3.00353	0.00266866	0.0345697	PCNT	protein_coding
ENSG00000164327.12	541.53	0.575745	0.191736	3.0028	0.00267507	0.0346173	RICTOR	protein_coding
ENSG00000182149.20	1598.05	0.447767	0.149197	3.00118	0.00268937	0.0347668	IST1	protein_coding
ENSG00000146587.17	352.515	0.660686	0.220854	2.9915	0.00277609	0.0357783	RBAK	protein_coding
ENSG00000116701.14	36.3989	1.81831	0.611163	2.97516	0.00292839	0.0375499	NCF2	protein_coding
ENSG00000167977.8	455.863	0.604968	0.204313	2.96099	0.00306655	0.03904	KCTD5	protein_coding
ENSG00000172493.20	442.177	0.6051	0.204563	2.95801	0.00309629	0.0393046	AFF1	protein_coding
ENSG00000104853.15	1112.82	0.47367	0.160215	2.95647	0.00311184	0.0394229	CLPTM1	protein_coding
ENSG00000103035.10	621.391	0.544092	0.18415	2.95461	0.00313063	0.0396144	PSMD7	protein_coding
ENSG00000135241.16	865.983	0.495373	0.167799	2.95219	0.00315531	0.039735	PNPLA8	protein_coding
ENSG00000179454.13	184.072	0.835413	0.282974	2.95226	0.00315455	0.039735	KLHL28	protein_coding
ENSG00000106853.18	848.089	0.501162	0.169875	2.95018	0.00317587	0.0398883	PTGR1	protein_coding
ENSG00000166340.15	555.228	0.588057	0.199336	2.95008	0.00317694	0.0398883	TPP1	protein_coding
ENSG00000245025.2	19.5203	2.538	0.860285	2.95018	0.00317587	0.0398883	AC107959.1	antisense_RNA
ENSG00000065911.11	932.44	0.486027	0.164811	2.949	0.00318806	0.0399881	MTHFD2	protein_coding
ENSG00000126368.5	370.294	0.63821	0.216566	2.94695	0.00320922	0.0402137	NR1D1	protein_coding
ENSG00000211455.7	176.769	0.84793	0.28779	2.94635	0.00321552	0.0402528	STK38L	protein_coding
ENSG00000161813.21	818.056	0.503504	0.170986	2.94471	0.00323261	0.0404268	LARP4	protein_coding
ENSG00000137207.11	731.633	0.514882	0.175123	2.94011	0.003281	0.0408704	YIPF3	protein_coding
ENSG00000135069.13	416.643	0.655733	0.22308	2.93945	0.00328792	0.0409164	PSAT1	protein_coding
ENSG00000153922.10	574.774	0.552316	0.188047	2.93711	0.00331282	0.0411452	CHD1	protein_coding
ENSG00000138674.16	2950.53	0.398443	0.135745	2.93523	0.00333298	0.041344	SEC31A	protein_coding
ENSG00000170471.14	1221.29	0.455446	0.155262	2.93339	0.00335278	0.0414464	RALGAPB	protein_coding
ENSG00000198855.6	112.282	1.0425	0.355531	2.93223	0.00336537	0.0415533	FICD	protein_coding
ENSG00000185619.18	509.562	0.56963	0.194572	2.9276	0.00341585	0.0420126	PCGF3	protein_coding
ENSG00000264522.5	505.088	0.586196	0.200348	2.92589	0.00343475	0.0421223	OTUD7B	protein_coding
ENSG00000059804.15	626.792	0.538359	0.184323	2.92074	0.00349206	0.042701	SLC2A3	protein_coding
ENSG00000134108.12	1119.84	0.464924	0.159225	2.91991	0.00350133	0.042773	ARL8B	protein_coding
ENSG00000169967.16	902.599	0.488095	0.16726	2.91819	0.0035207	0.0428553	MAP3K2	protein_coding
ENSG00000233818.1	27.4518	2.0843	0.714411	2.91751	0.00352836	0.0428962	AP000695.2	antisense_RNA
ENSG00000123136.14	293.134	0.752071	0.257846	2.91675	0.003537	0.0429258	DDX39A	protein_coding
ENSG00000135631.16	1042.13	0.471723	0.161732	2.9167	0.00353758	0.0429258	RAB11FIP5	protein_coding
ENSG00000120685.19	315.425	0.667431	0.228855	2.9164	0.00354102	0.0429264	PROSER1	protein_coding
ENSG00000096070.19	463.063	0.591244	0.202754	2.91606	0.00354479	0.0429309	BRPF3	protein_coding
ENSG00000100883.11	925.047	0.481938	0.16536	2.91447	0.00356291	0.0431092	SRP54	protein_coding
ENSG00000128039.10	150.786	0.896136	0.307547	2.91382	0.00357038	0.0431582	SRD5A3	protein_coding
ENSG00000090060.17	2175.27	0.410292	0.140847	2.91303	0.00357945	0.0432266	PAPOLA	protein_coding
ENSG00000115760.13	1423.73	0.438791	0.150729	2.91112	0.00360134	0.0434081	BIRC6	protein_coding
ENSG00000147535.16	362.338	0.639375	0.219925	2.90724	0.00364634	0.043867	PLPP5	protein_coding
ENSG00000119048.7	564.679	0.572118	0.196813	2.90691	0.00365024	0.0438722	UBE2B	protein_coding
ENSG00000136235.15	690.784	0.518059	0.178703	2.899	0.00374352	0.044908	GPNMB	protein_coding
ENSG00000129518.8	278.632	0.72017	0.249062	2.89153	0.00383372	0.04573	EAPP	protein_coding
ENSG00000223496.2	377.539	0.644206	0.222875	2.89044	0.00384702	0.0458216	EXOSC6	protein_coding
ENSG00000135842.16	286.642	0.750487	0.260171	2.88459	0.00391919	0.0465302	FAM129A	protein_coding
ENSG00000158373.8	120.742	0.980142	0.339905	2.88357	0.00393191	0.0466376	HIST1H2BD	protein_coding
ENSG00000162298.18	547.826	0.578897	0.20086	2.88208	0.00395053	0.0467708	SYVN1	protein_coding
ENSG00000170949.17	414.709	0.602727	0.209198	2.88114	0.00396243	0.046824	ZNF160	protein_coding
ENSG00000075785.12	2403.56	0.401903	0.139551	2.87998	0.00397703	0.0469527	RAB7A	protein_coding
ENSG00000107862.4	1415.5	0.435737	0.151339	2.87921	0.00398672	0.0470233	GBF1	protein_coding
ENSG00000141867.17	743.253	0.503085	0.174946	2.87565	0.00403194	0.047424	BRD4	protein_coding
ENSG00000260276.2	43.6391	1.687	0.586823	2.87479	0.00404292	0.047509	AC022167.2	antisense_RNA
ENSG00000196576.14	2656.47	0.394463	0.137247	2.8741	0.00405183	0.0475569	PLXNB2	protein_coding
ENSG00000130522.5	388.3	0.63797	0.222301	2.86984	0.00410679	0.0479921	JUND	protein_coding
ENSG00000138768.14	1433.13	0.436205	0.152032	2.86916	0.00411566	0.0480072	USO1	protein_coding
ENSG00000198793.12	864.125	0.492213	0.171621	2.86803	0.00413036	0.04809	MTOR	protein_coding
ENSG00000078699.21	403.229	0.612595	0.213662	2.86712	0.00414227	0.0481401	CBFA2T2	protein_coding
ENSG00000137075.17	347.817	0.633345	0.221057	2.86508	0.004169	0.0483504	RNF38	protein_coding
ENSG00000176853.15	866.639	0.480152	0.1678	2.86146	0.00421692	0.0486653	FAM91A1	protein_coding
ENSG00000162819.11	570.677	0.537987	0.18811	2.85996	0.0042369	0.0487475	BROX	protein_coding
ENSG00000175073.7	444.127	0.584409	0.204474	2.85811	0.00426177	0.0489446	VCPIP1	protein_coding
ENSG00000145817.16	1254.72	0.442449	0.154889	2.85656	0.00428263	0.0490951	YIPF5	protein_coding
ENSG00000164300.16	324.399	0.657645	0.230604	2.85183	0.0043468	0.0497378	SERINC5	protein_coding
ENSG00000121741.16	869.378	0.478269	0.167836	2.84961	0.00437722	0.0499118	ZMYM2	protein_coding
ENSG00000133794.17	163.953	0.860878	0.30207	2.84993	0.00437295	0.0499118	ARNTL	protein_coding
ENSG00000165006.13	833.419	0.482434	0.169299	2.84959	0.00437753	0.0499118	UBAP1	protein_coding
ENSG00000166225.8	485.715	0.57177	0.200702	2.84886	0.00438764	0.049982	FRS2	protein_coding
ENSG00000065883.14	875.182	0.484722	0.170229	2.84748	0.00440673	0.0501543	CDK13	protein_coding
ENSG00000125107.17	2170.96	0.403508	0.141724	2.84714	0.00441136	0.0501619	CNOT1	protein_coding
ENSG00000112787.12	221.202	0.750381	0.264054	2.84177	0.00448634	0.0509229	FBRSL1	protein_coding
ENSG00000109917.10	539.586	0.542837	0.191056	2.84125	0.00449377	0.0509616	ZPR1	protein_coding
ENSG00000069956.11	1277.39	0.438407	0.154401	2.8394	0.00451987	0.0511659	MAPK6	protein_coding
ENSG00000104695.12	1218.13	0.440333	0.155331	2.83479	0.00458553	0.0517702	PPP2CB	protein_coding
ENSG00000143816.7	48.5089	1.47785	0.521276	2.83505	0.0045818	0.0517702	WNT9A	protein_coding
ENSG00000099331.13	1141.67	0.449763	0.158757	2.83303	0.00461086	0.0520099	MYO9B	protein_coding
ENSG00000090020.10	516.052	0.548751	0.193903	2.83003	0.00465439	0.0524541	SLC9A1	protein_coding
ENSG00000115541.10	434.694	0.61618	0.217798	2.82913	0.00466751	0.0525552	HSPE1	protein_coding
ENSG00000189079.15	508.421	0.553823	0.195825	2.82815	0.00468178	0.052669	ARID2	protein_coding
ENSG00000164190.17	915.593	0.51676	0.182971	2.82427	0.00473889	0.0532168	NIPBL	protein_coding
ENSG00000104825.16	243.311	0.740805	0.262508	2.82203	0.00477207	0.0534472	NFKBIB	protein_coding
ENSG00000166783.21	699.064	0.500154	0.17731	2.82078	0.00479066	0.053608	MARF1	protein_coding
ENSG00000134684.10	1092.1	0.461287	0.163584	2.81988	0.00480421	0.0537121	YARS	protein_coding
ENSG00000155304.5	1012.14	0.480599	0.170516	2.81851	0.00482478	0.0537506	HSPA13	protein_coding
ENSG00000173991.5	38.7963	1.65954	0.58886	2.81823	0.00482889	0.0537506	TCAP	protein_coding
ENSG00000175482.8	158.111	0.848597	0.30124	2.81701	0.00484728	0.0539079	POLD4	protein_coding
ENSG00000116161.17	629.918	0.550169	0.195625	2.81236	0.00491788	0.0545971	CACYBP	protein_coding
ENSG00000169359.13	360.008	0.613818	0.21841	2.8104	0.00494807	0.0546923	SLC33A1	protein_coding
ENSG00000133275.15	557.646	0.54395	0.194107	2.80233	0.00507355	0.0558933	CSNK1G2	protein_coding
ENSG00000143970.16	675.371	0.506566	0.18077	2.80227	0.00507438	0.0558933	ASXL2	protein_coding
ENSG00000152102.17	1849.86	0.403519	0.144153	2.79925	0.0051222	0.0562864	FAM168B	protein_coding
ENSG00000119280.16	174.394	0.824002	0.29469	2.79616	0.00517132	0.0567634	C1orf198	protein_coding
ENSG00000159720.11	751.723	0.490138	0.175523	2.79244	0.00523118	0.0572714	ATP6V0D1	protein_coding
ENSG00000100731.15	905.664	0.471247	0.16896	2.7891	0.00528548	0.057766	PCNX1	protein_coding
ENSG00000107263.18	610.942	0.515518	0.184868	2.78858	0.00529397	0.0578088	RAPGEF1	protein_coding
ENSG00000240891.7	71.238	1.26444	0.453504	2.78815	0.00530095	0.0578352	PLCXD2	protein_coding
ENSG00000118058.20	1351.19	0.423904	0.152192	2.78532	0.00534747	0.0582905	KMT2A	protein_coding
ENSG00000116095.10	346.392	0.620043	0.222793	2.78304	0.00538519	0.0585488	PLEKHA3	protein_coding
ENSG00000120053.10	354.781	0.610642	0.219458	2.7825	0.00539411	0.0585488	GOT1	protein_coding
ENSG00000175970.10	546.554	0.53152	0.1911	2.78137	0.00541304	0.0587039	UNC119B	protein_coding
ENSG00000110237.3	394.282	0.586425	0.21143	2.77362	0.00554372	0.0599358	ARHGEF17	protein_coding
ENSG00000186111.9	575.158	0.519785	0.187411	2.77351	0.00554557	0.0599358	PIP5K1C	protein_coding
ENSG00000198431.15	5276.31	0.357395	0.128851	2.7737	0.00554224	0.0599358	TXNRD1	protein_coding
ENSG00000040487.12	199.678	0.758884	0.274287	2.76675	0.00566177	0.0608796	PQLC2	protein_coding
ENSG00000108639.7	85.4926	1.09612	0.396892	2.76177	0.00574894	0.0616076	SYNGR2	protein_coding
ENSG00000166598.14	10160.5	0.346458	0.125432	2.76212	0.00574271	0.0616076	HSP90B1	protein_coding
ENSG00000181016.9	61.0931	1.35451	0.490412	2.76198	0.00574528	0.0616076	LSMEM1	protein_coding
ENSG00000159314.11	30.391	1.9145	0.693383	2.7611	0.0057607	0.0616292	ARHGAP27	protein_coding
ENSG00000171094.17	29.9676	1.89245	0.685528	2.76056	0.00577015	0.0616642	ALK	protein_coding
ENSG00000171658.8	159.839	0.838062	0.303606	2.76036	0.00577371	0.0616642	NMRAL2P	transcribed_unprocessed_pseudogene
ENSG00000103227.18	68.2414	1.22552	0.444166	2.75915	0.00579525	0.061738	LMF1	protein_coding
ENSG00000173575.20	1325.29	0.42919	0.15566	2.75722	0.00582951	0.0619985	CHD2	protein_coding
ENSG00000164151.11	840.242	0.475009	0.172354	2.75601	0.00585112	0.0621761	ICE1	protein_coding
ENSG00000123562.16	2814.89	0.374929	0.13626	2.75158	0.00593083	0.0627245	MORF4L2	protein_coding
ENSG00000077235.17	1239.14	0.427036	0.155249	2.75066	0.0059476	0.0627797	GTF3C1	protein_coding
ENSG00000115966.16	557.944	0.537976	0.195713	2.7488	0.00598135	0.0630307	ATF2	protein_coding
ENSG00000110851.11	706.114	0.527999	0.192145	2.74792	0.00599744	0.0631477	PRDM4	protein_coding
ENSG00000051009.10	251.413	0.684999	0.249384	2.74676	0.00601875	0.0631687	FAM160A2	protein_coding
ENSG00000108557.18	349.883	0.60697	0.221023	2.74618	0.00602938	0.0631687	RAI1	protein_coding
ENSG00000151690.14	169.738	0.807761	0.294096	2.74659	0.00602181	0.0631687	MFSD6	protein_coding
ENSG00000272391.5	818.997	0.468557	0.170968	2.74062	0.00613241	0.0640361	POM121C	protein_coding
ENSG00000215717.5	609.977	0.506301	0.184892	2.73836	0.00617467	0.0643712	TMEM167B	protein_coding
ENSG00000125651.13	717.477	0.48249	0.176665	2.7311	0.00631233	0.0654826	GTF2F1	protein_coding
ENSG00000117394.20	617.674	0.59934	0.219583	2.72945	0.00634396	0.0657031	SLC2A1	protein_coding
ENSG00000061987.15	635.062	0.501666	0.183947	2.72723	0.00638691	0.0660398	MON2	protein_coding
ENSG00000166454.9	690.782	0.485804	0.178251	2.72539	0.00642247	0.0663443	ATMIN	protein_coding
ENSG00000082212.12	428.067	0.560156	0.205669	2.72358	0.00645777	0.0665009	ME2	protein_coding
ENSG00000118496.4	634.255	0.497485	0.182644	2.72379	0.00645377	0.0665009	FBXO30	protein_coding
ENSG00000117222.13	350.789	0.600011	0.220368	2.72277	0.00647376	0.0666113	RBBP5	protein_coding
ENSG00000114933.15	235.245	0.710748	0.261107	2.72205	0.00648775	0.0666684	INO80D	protein_coding
ENSG00000122741.15	482.67	0.54234	0.199247	2.72195	0.00648984	0.0666684	DCAF10	protein_coding
ENSG00000176393.10	453.57	0.548902	0.201772	2.72041	0.0065201	0.0669249	RNPEP	protein_coding
ENSG00000110344.9	826.659	0.461214	0.169644	2.71871	0.00655361	0.0671056	UBE4A	protein_coding
ENSG00000239305.6	334.272	0.613011	0.225514	2.71828	0.00656224	0.0671396	RNF103	protein_coding
ENSG00000182208.13	164.727	0.811822	0.298853	2.71646	0.00659838	0.0673461	MOB2	protein_coding
ENSG00000013275.7	775.677	0.468112	0.172413	2.71506	0.00662631	0.0675766	PSMC4	protein_coding
ENSG00000116584.17	983.026	0.444851	0.164133	2.71031	0.00672211	0.0682785	ARHGEF2	protein_coding
ENSG00000099875.14	298.063	0.659181	0.24339	2.70833	0.00676225	0.0685761	MKNK2	protein_coding
ENSG00000148248.13	3506.7	0.360357	0.133082	2.70777	0.00677365	0.0686368	SURF4	protein_coding
ENSG00000135111.15	207.06	0.77517	0.287047	2.7005	0.00692361	0.0699882	TBX3	protein_coding
ENSG00000111711.9	874.827	0.454374	0.16832	2.69947	0.00694507	0.0701491	GOLT1B	protein_coding
ENSG00000121892.14	1434.56	0.416603	0.154707	2.69285	0.00708439	0.0712779	PDS5A	protein_coding
ENSG00000007047.14	450.556	0.56187	0.208726	2.69191	0.00710444	0.0713553	MARK4	protein_coding
ENSG00000072803.17	953.097	0.443322	0.164718	2.6914	0.00711523	0.0713553	FBXW11	protein_coding
ENSG00000143322.19	1388.38	0.410481	0.152503	2.69163	0.00711031	0.0713553	ABL2	protein_coding
ENSG00000163602.10	495.183	0.53057	0.197101	2.69187	0.00710525	0.0713553	RYBP	protein_coding
ENSG00000132694.18	614.786	0.493686	0.183757	2.68663	0.00721769	0.0722111	ARHGEF11	protein_coding
ENSG00000165671.19	1040.72	0.431332	0.160827	2.68197	0.00731903	0.0729516	NSD1	protein_coding
ENSG00000172893.15	246.752	0.672871	0.250893	2.6819	0.00732052	0.0729516	DHCR7	protein_coding
ENSG00000144566.10	863.229	0.450626	0.168059	2.68136	0.00733235	0.0729546	RAB5A	protein_coding
ENSG00000156983.15	314.122	0.615453	0.22951	2.6816	0.0073272	0.0729546	BRPF1	protein_coding
ENSG00000105662.15	166.226	0.788908	0.29463	2.67762	0.00741473	0.0734853	CRTC1	protein_coding
ENSG00000152242.10	435.301	0.551885	0.20608	2.67801	0.00740609	0.0734853	C18orf25	protein_coding
ENSG00000165632.7	152.24	0.819475	0.30603	2.67776	0.00741171	0.0734853	TAF3	protein_coding
ENSG00000078687.17	169.019	0.784349	0.29314	2.67568	0.00745777	0.0738541	TNRC6C	protein_coding
ENSG00000197780.9	483.661	0.54204	0.202735	2.67364	0.00750323	0.0742462	TAF13	protein_coding
ENSG00000100207.18	620.718	0.491876	0.184021	2.67294	0.00751905	0.0743446	TCF20	protein_coding
ENSG00000159217.9	362.531	0.584512	0.218757	2.67197	0.00754071	0.0743844	IGF2BP1	protein_coding
ENSG00000166889.13	721.241	0.473834	0.177487	2.66968	0.00759239	0.0748359	PATL1	protein_coding
ENSG00000198730.7	864.286	0.449315	0.168633	2.66445	0.00771132	0.0758899	CTR9	protein_coding
ENSG00000181744.8	193.937	0.742624	0.279107	2.66072	0.00779742	0.0763809	C3orf58	protein_coding
ENSG00000066084.12	505.425	0.518373	0.194904	2.65963	0.00782269	0.0764509	DIP2B	protein_coding
ENSG00000117450.13	2908.11	0.36078	0.135695	2.65876	0.00784298	0.0765901	PRDX1	protein_coding
ENSG00000173545.4	429.741	0.547619	0.206208	2.65566	0.00791525	0.0771173	ZNF622	protein_coding
ENSG00000103042.8	352.306	0.59941	0.225835	2.65419	0.00794979	0.0773943	SLC38A7	protein_coding
ENSG00000126709.14	2868.85	0.417752	0.157476	2.65281	0.00798253	0.0776532	IFI6	protein_coding
ENSG00000142168.14	1381.31	0.419311	0.158226	2.65008	0.0080473	0.0781632	SOD1	protein_coding
ENSG00000136010.13	466.384	0.530344	0.20018	2.64933	0.00806508	0.0782758	ALDH1L2	protein_coding
ENSG00000126070.19	367.481	0.576033	0.217463	2.64888	0.00807598	0.0783216	AGO3	protein_coding
ENSG00000137337.14	516.275	0.513049	0.19384	2.64677	0.00812647	0.0786304	MDC1	protein_coding
ENSG00000063660.8	667.69	0.478401	0.180797	2.64607	0.00814338	0.0786946	GPC1	protein_coding
ENSG00000130396.20	511.859	0.527471	0.199348	2.64598	0.00814554	0.0786946	AFDN	protein_coding
ENSG00000175183.9	152.988	0.81425	0.308186	2.64207	0.00824002	0.0794255	CSRP2	protein_coding
ENSG00000109920.12	753.406	0.459767	0.174059	2.64144	0.00825553	0.0794568	FNBP4	protein_coding
ENSG00000115484.14	1940.37	0.382321	0.144749	2.64128	0.0082594	0.0794568	CCT4	protein_coding
ENSG00000166224.16	758.71	0.466206	0.176528	2.64098	0.00826667	0.0794568	SGPL1	protein_coding
ENSG00000139370.11	237.628	0.678256	0.257361	2.63542	0.00840326	0.0804475	SLC15A4	protein_coding
ENSG00000116128.10	194.656	0.726485	0.276064	2.63158	0.00849881	0.0809916	BCL9	protein_coding
ENSG00000116688.16	1382.82	0.399214	0.151699	2.63162	0.00849794	0.0809916	MFN2	protein_coding
ENSG00000164823.9	504.386	0.527464	0.200451	2.63139	0.00850357	0.0809916	OSGIN2	protein_coding
ENSG00000103978.15	974.312	0.428867	0.163163	2.62845	0.0085775	0.0814598	TMEM87A	protein_coding
ENSG00000171316.11	62.418	1.20558	0.458683	2.62836	0.00857979	0.0814598	CHD7	protein_coding
ENSG00000154803.12	289.481	0.629321	0.239559	2.627	0.00861407	0.0816627	FLCN	protein_coding
ENSG00000026559.13	19.0356	2.32738	0.887354	2.62283	0.0087202	0.0824834	KCNG1	protein_coding
ENSG00000151092.16	280.583	0.627959	0.23947	2.62229	0.00873417	0.0825539	NGLY1	protein_coding
ENSG00000095209.11	220.497	0.691903	0.264168	2.61918	0.0088142	0.082877	TMEM38B	protein_coding
ENSG00000100325.14	438.525	0.53547	0.204441	2.6192	0.00881368	0.082877	ASCC2	protein_coding
ENSG00000132429.9	348.58	0.578416	0.220826	2.61933	0.00881028	0.082877	POPDC3	protein_coding
ENSG00000143190.21	202.965	0.713716	0.272493	2.61921	0.00881337	0.082877	POU2F1	protein_coding
ENSG00000143067.4	186.46	0.740453	0.283116	2.61537	0.00891319	0.0835278	ZNF697	protein_coding
ENSG00000141664.9	162.831	0.778835	0.297859	2.61477	0.00892863	0.0835805	ZCCHC2	protein_coding
ENSG00000063587.13	253.685	0.648872	0.248205	2.61426	0.00894217	0.0836453	ZNF275	protein_coding
ENSG00000117139.16	1036.9	0.421359	0.161212	2.61369	0.00895691	0.083709	KDM5B	protein_coding
ENSG00000196821.9	851.612	0.446993	0.171033	2.61349	0.0089622	0.083709	C6orf106	protein_coding
ENSG00000125834.12	536.353	0.500236	0.19146	2.61274	0.00898183	0.0838304	STK35	protein_coding
ENSG00000077150.18	472.232	0.519993	0.199302	2.60907	0.00907875	0.0843473	NFKB2	protein_coding
ENSG00000140961.12	303.173	0.626278	0.240079	2.60863	0.00909053	0.0843473	OSGIN1	protein_coding
ENSG00000005206.16	193.6	0.764412	0.293206	2.60708	0.00913181	0.0844625	SPPL2B	protein_coding
ENSG00000106012.17	488.705	0.513712	0.197054	2.60696	0.00913503	0.0844625	IQCE	protein_coding
ENSG00000070476.14	188.39	0.734971	0.282128	2.6051	0.00918486	0.0847935	ZXDC	protein_coding
ENSG00000005486.16	1034.98	0.429709	0.165215	2.60091	0.00929767	0.0856414	RHBDD2	protein_coding
ENSG00000075856.11	636.845	0.487499	0.187502	2.59997	0.00932328	0.0856941	SART3	protein_coding
ENSG00000166033.11	3651.7	0.356684	0.137196	2.59981	0.00932767	0.0856941	HTRA1	protein_coding
ENSG00000183495.13	782.234	0.45574	0.175305	2.5997	0.00933047	0.0856941	EP400	protein_coding
ENSG00000142186.16	679.482	0.466202	0.179409	2.59854	0.0093621	0.0859222	SCYL1	protein_coding
ENSG00000256683.6	92.8706	0.987177	0.380564	2.59398	0.00948716	0.0867554	ZNF350	protein_coding
ENSG00000272886.5	446.078	0.527558	0.203525	2.5921	0.00953912	0.0871049	DCP1A	protein_coding
ENSG00000173039.18	771.043	0.447295	0.172669	2.59048	0.00958436	0.0873287	RELA	protein_coding
ENSG00000197608.11	204.948	0.700328	0.270317	2.59076	0.00957631	0.0873287	ZNF841	protein_coding
ENSG00000120708.16	26118.8	0.337288	0.130318	2.5882	0.00964802	0.0877194	TGFBI	protein_coding
ENSG00000116580.18	498.398	0.511896	0.198076	2.58434	0.00975663	0.0885161	GON4L	protein_coding
ENSG00000165219.21	807.918	0.44487	0.17237	2.5809	0.00985427	0.0892329	GAPVD1	protein_coding
ENSG00000158161.15	343.992	0.573427	0.222462	2.57764	0.00994766	0.0898627	EYA3	protein_coding
ENSG00000143469.18	160.632	0.781101	0.303222	2.576	0.00999506	0.0900985	SYT14	protein_coding
ENSG00000149930.17	956.718	0.42818	0.16622	2.57598	0.00999568	0.0900985	TAOK2	protein_coding
ENSG00000213799.11	170.047	0.755277	0.293254	2.57551	0.0100094	0.0900985	ZNF845	protein_coding
ENSG00000196152.10	54.7461	1.25652	0.48841	2.57267	0.0100917	0.0906466	ZNF79	protein_coding
ENSG00000113504.20	26.5272	1.82692	0.710612	2.57091	0.0101433	0.0909802	SLC12A7	protein_coding
ENSG00000064419.13	1282.73	0.394659	0.153709	2.56757	0.0102413	0.0917946	TNPO3	protein_coding
ENSG00000085721.12	704.275	0.464024	0.180751	2.5672	0.0102523	0.0918282	RRN3	protein_coding
ENSG00000139990.17	678.59	0.461229	0.179767	2.5657	0.0102968	0.0920959	DCAF5	protein_coding
ENSG00000167291.15	685.531	0.477115	0.186077	2.56408	0.010345	0.0924619	TBC1D16	protein_coding
ENSG00000145715.14	1081.34	0.420217	0.164057	2.5614	0.0104251	0.0930557	RASA1	protein_coding
ENSG00000179918.18	577.999	0.4797	0.187301	2.56111	0.0104337	0.0930557	SEPHS2	protein_coding
ENSG00000204054.13	450.123	0.52401	0.2046	2.56114	0.010433	0.0930557	LINC00963	processed_transcript
ENSG00000187531.13	176.268	0.750658	0.293267	2.55964	0.0104782	0.0932571	SIRT7	protein_coding
ENSG00000134574.11	359.328	0.558773	0.218406	2.55841	0.0105152	0.0935206	DDB2	protein_coding
ENSG00000107651.12	783.017	0.441238	0.172597	2.55647	0.010574	0.0939777	SEC23IP	protein_coding
ENSG00000159263.15	173.061	0.753725	0.294913	2.55575	0.0105958	0.0941056	SIM2	protein_coding
ENSG00000083844.10	308.156	0.596638	0.233579	2.55433	0.0106393	0.0943396	ZNF264	protein_coding
ENSG00000128591.15	3739.99	0.338314	0.132443	2.55442	0.0106366	0.0943396	FLNC	protein_coding
ENSG00000156671.12	864.982	0.428694	0.167842	2.55416	0.0106445	0.0943396	SAMD8	protein_coding
ENSG00000011021.21	394.408	0.545717	0.213827	2.55215	0.0107062	0.0946873	CLCN6	protein_coding
ENSG00000115524.15	3244.45	0.346533	0.135863	2.55061	0.0107536	0.0949736	SF3B1	protein_coding
ENSG00000072518.20	297.356	0.599151	0.235004	2.54954	0.0107866	0.0951989	MARK2	protein_coding
ENSG00000174373.16	235.789	0.652348	0.25634	2.54485	0.0109324	0.0962844	RALGAPA1	protein_coding
ENSG00000148606.12	616.889	0.470164	0.184887	2.54298	0.0109912	0.0967348	POLR3A	protein_coding
ENSG00000128335.13	436.261	0.527684	0.207733	2.5402	0.0110789	0.0973037	APOL2	protein_coding
ENSG00000188211.8	113.124	0.910153	0.358364	2.53975	0.0110933	0.0973622	NCR3LG1	protein_coding
ENSG00000104897.9	436.813	0.558981	0.220136	2.53925	0.0111091	0.0974336	SF3A2	protein_coding
ENSG00000139644.12	6529.17	0.322097	0.127021	2.53579	0.0112195	0.0982004	TMBIM6	protein_coding
ENSG00000165699.13	573.356	0.484635	0.191119	2.53578	0.0112198	0.0982004	TSC1	protein_coding
ENSG00000147133.15	540.687	0.483868	0.190941	2.53412	0.011273	0.0985294	TAF1	protein_coding
ENSG00000159082.17	277.567	0.607646	0.239915	2.53275	0.0113171	0.0987787	SYNJ1	protein_coding
ENSG00000134109.10	774.889	0.438609	0.173247	2.5317	0.0113511	0.0990073	EDEM1	protein_coding
ENSG00000060069.16	334.164	0.566787	0.224062	2.52959	0.0114194	0.0995348	CTDP1	protein_coding
ENSG00000165782.10	311.857	0.606294	0.239799	2.52835	0.0114601	0.0996541	TMEM55B	protein_coding
ENSG00000102572.14	675.626	0.452422	0.179067	2.52655	0.0115188	0.0998506	STK24	protein_coding
ENSG00000126062.3	601.956	0.477751	0.189046	2.52717	0.0114985	0.0998506	TMEM115	protein_coding
ENSG00000197694.15	3126.55	0.341249	0.135092	2.52604	0.0115356	0.0999274	SPTAN1	protein_coding
ENSG00000134644.15	1144.21	0.396987	0.157359	2.52281	0.0116422	0.100645	PUM1	protein_coding
ENSG00000174851.15	459.15	0.51184	0.203067	2.52055	0.0117171	0.101154	YIF1A	protein_coding
ENSG00000091164.12	621.345	0.46601	0.18501	2.51884	0.0117741	0.101576	TXNL1	protein_coding
ENSG00000065548.17	754.045	0.446953	0.177465	2.51854	0.0117843	0.101595	ZC3H15	protein_coding
ENSG00000119844.15	309.832	0.579189	0.230278	2.51518	0.0118973	0.102221	AFTPH	protein_coding
ENSG00000248333.8	266.173	0.613666	0.243981	2.51522	0.011896	0.102221	CDK11B	protein_coding
ENSG00000123146.19	328.824	0.57523	0.229164	2.51012	0.012069	0.103416	ADGRE5	protein_coding
ENSG00000139372.14	255.801	0.620907	0.247339	2.51034	0.0120614	0.103416	TDG	protein_coding
ENSG00000167978.16	5162.3	0.332956	0.132631	2.51039	0.0120597	0.103416	SRRM2	protein_coding
ENSG00000110619.17	691.711	0.44584	0.177905	2.50606	0.0122085	0.104258	CARS	protein_coding
ENSG00000179832.17	204.886	0.704222	0.281218	2.50418	0.0122735	0.104743	MROH1	protein_coding
ENSG00000106733.20	132.604	0.819153	0.327458	2.50155	0.0123651	0.105453	NMRK1	protein_coding
ENSG00000121579.12	1506.88	0.374811	0.14998	2.49906	0.0124522	0.106053	NAA50	protein_coding
ENSG00000107796.13	371.67	0.54188	0.216869	2.49865	0.0124669	0.106067	ACTA2	protein_coding
ENSG00000110497.14	287.048	0.600249	0.24024	2.49854	0.0124706	0.106067	AMBRA1	protein_coding
ENSG00000157741.14	500.993	0.488613	0.195664	2.49721	0.0125176	0.106324	UBN2	protein_coding
ENSG00000117500.12	1021.54	0.411548	0.164951	2.49498	0.0125966	0.10678	TMED5	protein_coding
ENSG00000013375.15	1124.37	0.397692	0.159497	2.49341	0.0126522	0.107108	PGM3	protein_coding
ENSG00000181555.20	1205.24	0.393746	0.157948	2.49289	0.0126708	0.107194	SETD2	protein_coding
ENSG00000007923.15	461.847	0.501133	0.201885	2.48227	0.013055	0.109856	DNAJC11	protein_coding
ENSG00000024048.10	618.329	0.46923	0.189091	2.4815	0.0130831	0.11002	UBR2	protein_coding
ENSG00000169155.9	239.194	0.641308	0.258744	2.47855	0.0131919	0.11067	ZBTB43	protein_coding
ENSG00000126746.17	565.663	0.466192	0.188271	2.47617	0.0132799	0.110818	ZNF384	protein_coding
ENSG00000173273.15	979.903	0.412183	0.166481	2.47585	0.0132919	0.110818	TNKS	protein_coding
ENSG00000269706.1	11.4632	2.80997	1.13552	2.4746	0.0133384	0.111133	AC008687.6	unprocessed_pseudogene
ENSG00000167202.11	522.155	0.483273	0.195332	2.47411	0.0133567	0.111212	TBC1D2B	protein_coding
ENSG00000137522.17	266.691	0.603451	0.244006	2.4731	0.0133946	0.111429	RNF121	protein_coding
ENSG00000215193.12	439.281	0.503819	0.203949	2.47031	0.0134994	0.112179	PEX26	protein_coding
ENSG00000118960.12	216.884	0.661936	0.268336	2.46682	0.013632	0.11291	HS1BP3	protein_coding
ENSG00000110713.15	1244.88	0.386775	0.156806	2.46658	0.013641	0.112911	NUP98	protein_coding
ENSG00000115419.12	1459.88	0.430956	0.174929	2.46361	0.0137544	0.113775	GLS	protein_coding
ENSG00000138767.12	301.258	0.593105	0.240795	2.46311	0.0137738	0.11379	CNOT6L	protein_coding
ENSG00000101266.17	1385.19	0.374714	0.152286	2.46059	0.0138709	0.114365	CSNK2A1	protein_coding
ENSG00000114354.13	1432.7	0.370324	0.150476	2.46101	0.0138546	0.114365	TFG	protein_coding
ENSG00000133884.9	692.425	0.452148	0.183751	2.46065	0.0138684	0.114365	DPF2	protein_coding
ENSG00000124782.19	255.843	0.60864	0.247642	2.45774	0.0139816	0.114759	RREB1	protein_coding
ENSG00000164944.11	850.719	0.41477	0.168762	2.45772	0.0139822	0.114759	VIRMA	protein_coding
ENSG00000198586.13	541.556	0.468623	0.190788	2.45625	0.0140394	0.115154	TLK1	protein_coding
ENSG00000102606.17	607.989	0.451537	0.184344	2.44943	0.0143082	0.117055	ARHGEF7	protein_coding
ENSG00000104221.12	228.332	0.631851	0.258514	2.44416	0.014519	0.11855	BRF2	protein_coding
ENSG00000089902.9	480.492	0.497265	0.20362	2.44212	0.0146011	0.11899	RCOR1	protein_coding
ENSG00000215375.6	68.9595	1.10181	0.451212	2.44189	0.0146106	0.118991	MYL5	protein_coding
ENSG00000196387.9	185.017	0.687558	0.281711	2.44065	0.0146609	0.119324	ZNF140	protein_coding
ENSG00000166986.14	1175.46	0.390826	0.1604	2.43658	0.014827	0.120366	MARS	protein_coding
ENSG00000078902.15	528.206	0.468241	0.192264	2.4354	0.0148752	0.12068	TOLLIP	protein_coding
ENSG00000115221.10	15.6963	2.27291	0.933763	2.43414	0.0149271	0.120946	ITGB6	protein_coding
ENSG00000115806.12	1024.53	0.391761	0.161145	2.43111	0.0150526	0.121651	GORASP2	protein_coding
ENSG00000135926.14	1659.55	0.357993	0.147248	2.43122	0.0150481	0.121651	TMBIM1	protein_coding
ENSG00000138592.13	772.197	0.421534	0.173371	2.43141	0.0150404	0.121651	USP8	protein_coding
ENSG00000167508.11	134.451	0.787397	0.324	2.43023	0.015089	0.12179	MVD	protein_coding
ENSG00000162194.12	59.9241	1.18867	0.489366	2.42901	0.0151401	0.122124	LBHD1	protein_coding
ENSG00000052841.14	1079.52	0.391403	0.161261	2.42714	0.0152184	0.122555	TTC17	protein_coding
ENSG00000174227.15	519.01	0.483844	0.199476	2.42557	0.0152843	0.122974	PIGG	protein_coding
ENSG00000100401.19	1186.39	0.405717	0.167355	2.42429	0.0153385	0.123332	RANGAP1	protein_coding
ENSG00000132823.10	309.196	0.563001	0.232495	2.42156	0.0154542	0.124183	OSER1	protein_coding
ENSG00000138081.20	632.901	0.447092	0.184727	2.42028	0.0155087	0.124542	FBXO11	protein_coding
ENSG00000158615.8	545.177	0.465099	0.192312	2.41846	0.0155862	0.125085	PPP1R15B	protein_coding
ENSG00000070404.9	225.568	0.637827	0.263824	2.41762	0.0156224	0.125223	FSTL3	protein_coding
ENSG00000129315.10	678.25	0.44219	0.182933	2.41722	0.0156394	0.125273	CCNT1	protein_coding
ENSG00000173226.16	185.048	0.683082	0.283045	2.41333	0.0158074	0.126299	IQCB1	protein_coding
ENSG00000151694.12	766.318	0.421239	0.17459	2.41274	0.0158332	0.126426	ADAM17	protein_coding
ENSG00000126653.17	374.541	0.530739	0.220072	2.41166	0.0158802	0.126721	NSRP1	protein_coding
ENSG00000164211.12	250.483	0.63216	0.262277	2.41027	0.0159405	0.127043	STARD4	protein_coding
ENSG00000174231.16	3183.43	0.326637	0.135563	2.40949	0.015975	0.127077	PRPF8	protein_coding
ENSG00000152749.7	264.869	0.592194	0.245802	2.40923	0.015986	0.127085	GPR180	protein_coding
ENSG00000172273.12	210.257	0.646064	0.26828	2.40817	0.0160327	0.127376	HINFP	protein_coding
ENSG00000272333.5	507.593	0.494638	0.205432	2.40779	0.0160495	0.12743	KMT2B	protein_coding
ENSG00000183723.12	372.185	0.519021	0.215844	2.40462	0.0161895	0.12846	CMTM4	protein_coding
ENSG00000109929.9	392.862	0.510925	0.212594	2.40329	0.0162482	0.128803	SC5D	protein_coding
ENSG00000128524.4	737.986	0.427423	0.17788	2.40288	0.0162666	0.128803	ATP6V1F	protein_coding
ENSG00000173889.15	645.467	0.439324	0.182844	2.40273	0.0162734	0.128803	PHC3	protein_coding
ENSG00000175130.6	565.572	0.452542	0.188325	2.40299	0.0162617	0.128803	MARCKSL1	protein_coding
ENSG00000137868.18	122.818	0.823464	0.342796	2.4022	0.016297	0.128909	STRA6	protein_coding
ENSG00000025772.7	603.617	0.448124	0.186717	2.40002	0.0163941	0.129435	TOMM34	protein_coding
ENSG00000214160.9	260.035	0.59098	0.246277	2.39965	0.0164106	0.129484	ALG3	protein_coding
ENSG00000198746.12	137.127	0.796149	0.331939	2.39848	0.0164633	0.129811	GPATCH3	protein_coding
ENSG00000119899.12	332.419	0.548829	0.228999	2.39665	0.0165459	0.130308	SLC17A5	protein_coding
ENSG00000122390.17	297.804	0.567285	0.236783	2.39581	0.0165839	0.130526	NAA60	protein_coding
ENSG00000080815.18	813.655	0.411647	0.171949	2.39401	0.0166653	0.131004	PSEN1	protein_coding
ENSG00000160908.14	246.645	0.629935	0.263234	2.39307	0.0167083	0.13126	ZNF394	protein_coding
ENSG00000251143.1	12.2594	2.65067	1.10881	2.39055	0.0168232	0.131999	AP002490.1	antisense_RNA
ENSG00000197714.8	30.0123	1.5796	0.661036	2.38958	0.0168674	0.132182	ZNF460	protein_coding
ENSG00000067798.14	1013.32	0.397089	0.166221	2.38892	0.0168982	0.132309	NAV3	protein_coding
ENSG00000078674.17	1061.61	0.391759	0.164016	2.38855	0.016915	0.132309	PCM1	protein_coding
ENSG00000106615.9	899.846	0.400784	0.167787	2.38865	0.0169103	0.132309	RHEB	protein_coding
ENSG00000064666.14	654.718	0.434642	0.182019	2.3879	0.0169452	0.132403	CNN2	protein_coding
ENSG00000204574.12	1096.49	0.383649	0.160668	2.38784	0.0169479	0.132403	ABCF1	protein_coding
ENSG00000158545.15	489.997	0.472024	0.197797	2.38641	0.0170138	0.132836	ZC3H18	protein_coding
ENSG00000108262.15	568.055	0.452755	0.189824	2.38514	0.0170728	0.133132	GIT1	protein_coding
ENSG00000243225.2	14.1651	2.3862	1.00092	2.384	0.0171258	0.133381	AC007686.1	processed_pseudogene
ENSG00000260912.1	27.0824	1.65038	0.692488	2.38327	0.0171597	0.133481	AL158206.1	sense_overlapping
ENSG00000198373.12	410.417	0.4972	0.208677	2.38263	0.0171894	0.13363	WWP2	protein_coding
ENSG00000189308.10	223.164	0.621185	0.260863	2.38127	0.0172529	0.134041	LIN54	protein_coding
ENSG00000146731.10	3434.38	0.325154	0.136567	2.38091	0.01727	0.134091	CCT6A	protein_coding
ENSG00000120705.12	1768.52	0.345822	0.145299	2.38007	0.0173092	0.134314	ETF1	protein_coding
ENSG00000090905.18	1188.47	0.371468	0.156155	2.37885	0.0173669	0.134678	TNRC6A	protein_coding
ENSG00000141568.20	549.742	0.452231	0.190267	2.37682	0.0174628	0.135126	FOXK2	protein_coding
ENSG00000105866.13	114.158	0.825495	0.347688	2.37424	0.0175849	0.135869	SP4	protein_coding
ENSG00000155744.9	199.963	0.650734	0.274169	2.37348	0.0176214	0.136069	FAM126B	protein_coding
ENSG00000003056.7	793.61	0.418321	0.17632	2.37251	0.0176678	0.136344	M6PR	protein_coding
ENSG00000159873.9	344.378	0.525691	0.221662	2.37159	0.0177116	0.136599	CCDC117	protein_coding
ENSG00000168137.15	1392.14	0.359034	0.151428	2.37099	0.0177405	0.136649	SETD5	protein_coding
ENSG00000103111.14	463.347	0.480117	0.202643	2.36927	0.0178231	0.137041	MON1B	protein_coding
ENSG00000089091.16	49.0295	1.21728	0.513937	2.36854	0.0178584	0.137229	DZANK1	protein_coding
ENSG00000136709.11	632.045	0.4382	0.185026	2.36832	0.0178693	0.137229	WDR33	protein_coding
ENSG00000165617.14	44.0618	1.29661	0.547728	2.36726	0.0179205	0.137539	DACT1	protein_coding
ENSG00000063978.15	859.431	0.400892	0.169437	2.36603	0.0179802	0.137769	RNF4	protein_coding
ENSG00000177034.14	470.05	0.472183	0.199566	2.36605	0.0179791	0.137769	MTX3	protein_coding
ENSG00000248049.6	115.545	0.815942	0.345078	2.36451	0.0180537	0.138059	UBA6-AS1	antisense_RNA
ENSG00000122257.18	819.992	0.432726	0.183247	2.36143	0.0182047	0.138849	RBBP6	protein_coding
ENSG00000174106.2	360.252	0.516233	0.218724	2.3602	0.018265	0.139003	LEMD3	protein_coding
ENSG00000153214.9	716.578	0.431226	0.182773	2.35936	0.0183067	0.139153	TMEM87B	protein_coding
ENSG00000100354.20	440.692	0.483649	0.205284	2.356	0.0184727	0.140162	TNRC6B	protein_coding
ENSG00000204120.14	742.812	0.415514	0.176473	2.35454	0.0185454	0.140461	GIGYF2	protein_coding
ENSG00000134824.13	127.829	0.775048	0.329233	2.3541	0.0185675	0.140544	FADS2	protein_coding
ENSG00000165195.15	108.89	0.831579	0.353384	2.35319	0.0186131	0.140756	PIGA	protein_coding
ENSG00000143751.9	411.987	0.492422	0.209489	2.35059	0.0187438	0.14154	SDE2	protein_coding
ENSG00000122203.14	1396.87	0.358827	0.152851	2.34757	0.0188966	0.142508	KIAA1191	protein_coding
ENSG00000137877.9	14.4878	2.42955	1.03504	2.34729	0.0189103	0.142508	SPTBN5	protein_coding
ENSG00000143612.19	1336.09	0.358603	0.152873	2.34576	0.0189882	0.14296	C1orf43	protein_coding
ENSG00000100664.10	3298.63	0.318844	0.135982	2.34476	0.0190396	0.143044	EIF5	protein_coding
ENSG00000165861.13	437.363	0.480384	0.204876	2.34475	0.0190398	0.143044	ZFYVE1	protein_coding
ENSG00000177076.5	28.6734	1.57631	0.672298	2.34466	0.0190446	0.143044	ACER2	protein_coding
ENSG00000076201.14	540.639	0.446579	0.190897	2.33937	0.0193164	0.144485	PTPN23	protein_coding
ENSG00000135636.13	31.319	1.5641	0.66921	2.33723	0.0194273	0.145143	DYSF	protein_coding
ENSG00000197961.11	251.156	0.58237	0.249158	2.33736	0.0194206	0.145143	ZNF121	protein_coding
ENSG00000154127.9	363.092	0.52804	0.22606	2.33584	0.0194995	0.145339	UBASH3B	protein_coding
ENSG00000197323.11	526.949	0.44928	0.192337	2.3359	0.0194967	0.145339	TRIM33	protein_coding
ENSG00000138448.11	2598.46	0.355882	0.152658	2.33124	0.019741	0.146707	ITGAV	protein_coding
ENSG00000182134.15	56.2798	1.13244	0.486635	2.32708	0.0199608	0.147993	TDRKH	protein_coding
ENSG00000169016.16	206.176	0.62664	0.269463	2.32552	0.0200443	0.148264	E2F6	protein_coding
ENSG00000141002.19	570.538	0.43661	0.187818	2.32464	0.0200914	0.148353	TCF25	protein_coding
ENSG00000107854.5	1295.96	0.359495	0.154679	2.32413	0.0201184	0.148379	TNKS2	protein_coding
ENSG00000117151.12	240.416	0.589246	0.253573	2.32377	0.0201377	0.148435	CTBS	protein_coding
ENSG00000125826.20	658.725	0.435571	0.187479	2.3233	0.020163	0.148535	RBCK1	protein_coding
ENSG00000127511.9	632.992	0.426378	0.183589	2.32245	0.0202085	0.148584	SIN3B	protein_coding
ENSG00000134369.15	1633.09	0.388115	0.167083	2.32289	0.020185	0.148584	NAV1	protein_coding
ENSG00000011405.13	805.453	0.417892	0.180026	2.32129	0.020271	0.148897	PIK3C2A	protein_coding
ENSG00000120733.13	1055.75	0.37235	0.160474	2.32032	0.0203238	0.149112	KDM3B	protein_coding
ENSG00000048405.9	336.833	0.517902	0.223374	2.31855	0.0204197	0.149383	ZNF800	protein_coding
ENSG00000136021.18	788.066	0.398096	0.171746	2.31793	0.0204531	0.149454	SCYL2	protein_coding
ENSG00000100038.19	166.441	0.698627	0.301545	2.31683	0.0205132	0.149796	TOP3B	protein_coding
ENSG00000181617.5	414.091	0.492155	0.212463	2.31642	0.0205352	0.149796	FDCSP	protein_coding
ENSG00000198952.8	1021.38	0.378122	0.163236	2.31642	0.0205354	0.149796	SMG5	protein_coding
ENSG00000140259.6	376.139	0.49737	0.214736	2.31619	0.0205478	0.1498	MFAP1	protein_coding
ENSG00000108448.21	347.221	0.514189	0.222029	2.31586	0.0205659	0.149846	TRIM16L	protein_coding
ENSG00000047056.14	410.47	0.484005	0.209049	2.31527	0.0205982	0.149946	WDR37	protein_coding
ENSG00000100380.13	2641.47	0.317831	0.137282	2.31518	0.0206033	0.149946	ST13	protein_coding
ENSG00000160208.12	359.464	0.505065	0.218353	2.31307	0.020719	0.150615	RRP1B	protein_coding
ENSG00000221926.11	298.62	0.543244	0.23488	2.31286	0.0207304	0.150615	TRIM16	protein_coding
ENSG00000185359.12	1371.94	0.362142	0.156676	2.31141	0.0208102	0.151017	HGS	protein_coding
ENSG00000187689.9	29.065	1.58586	0.686613	2.30969	0.0209054	0.151534	AMTN	protein_coding
ENSG00000128563.13	413.219	0.482577	0.209063	2.30828	0.0209835	0.151753	PRKRIP1	protein_coding
ENSG00000139636.15	345.462	0.524378	0.227293	2.30705	0.0210518	0.15216	LMBR1L	protein_coding
ENSG00000104064.16	307.516	0.546627	0.237118	2.3053	0.02115	0.152695	GABPB1	protein_coding
ENSG00000168014.16	315.299	0.543905	0.235966	2.30502	0.0211656	0.15272	C2CD3	protein_coding
ENSG00000084463.7	772.401	0.400589	0.173837	2.3044	0.0212004	0.152814	WBP11	protein_coding
ENSG00000123066.7	1033.35	0.370582	0.16083	2.30419	0.021212	0.152814	MED13L	protein_coding
ENSG00000129245.11	687.731	0.413198	0.179329	2.30414	0.0212148	0.152814	FXR2	protein_coding
ENSG00000135503.12	378.691	0.494782	0.21476	2.30388	0.0212294	0.152833	ACVR1B	protein_coding
ENSG00000099814.15	752.39	0.413432	0.179555	2.30254	0.0213048	0.153201	CEP170B	protein_coding
ENSG00000108021.19	1295.01	0.36455	0.158485	2.30022	0.0214356	0.15372	FAM208B	protein_coding
ENSG00000108829.9	1633.65	0.348837	0.151658	2.30016	0.0214391	0.15372	LRRC59	protein_coding
ENSG00000101310.14	588.54	0.430336	0.187224	2.29851	0.0215331	0.154142	SEC23B	protein_coding
ENSG00000013374.15	1077.85	0.36721	0.159814	2.29773	0.0215772	0.154283	NUB1	protein_coding
ENSG00000104969.9	563.146	0.447605	0.194795	2.29783	0.0215714	0.154283	SGTA	protein_coding
ENSG00000156304.14	437.341	0.47662	0.207509	2.29687	0.0216261	0.154458	SCAF4	protein_coding
ENSG00000173540.12	196.585	0.65026	0.283104	2.29689	0.0216249	0.154458	GMPPB	protein_coding
ENSG00000139697.13	755.939	0.398654	0.173642	2.29584	0.021685	0.154704	SBNO1	protein_coding
ENSG00000175920.16	30.7591	1.49127	0.649642	2.29552	0.0217031	0.154745	DOK7	protein_coding
ENSG00000204520.12	383.604	0.502204	0.218948	2.29372	0.0218068	0.15531	MICA	protein_coding
ENSG00000055917.15	1339.16	0.350176	0.15284	2.29113	0.0219559	0.156031	PUM2	protein_coding
ENSG00000140450.8	203.922	0.70458	0.307507	2.29127	0.0219479	0.156031	ARRDC4	protein_coding
ENSG00000143622.10	365.342	0.50589	0.220799	2.29118	0.0219532	0.156031	RIT1	protein_coding
ENSG00000198087.7	588.924	0.464486	0.202839	2.28992	0.0220258	0.156343	CD2AP	protein_coding
ENSG00000109133.12	742.829	0.421984	0.18435	2.28903	0.0220775	0.156534	TMEM33	protein_coding
ENSG00000115461.4	41.376	1.32046	0.576862	2.28904	0.0220769	0.156534	IGFBP5	protein_coding
ENSG00000100439.10	738.066	0.406126	0.177678	2.28574	0.0222696	0.157461	ABHD4	protein_coding
ENSG00000143457.10	256.368	0.567957	0.248444	2.28606	0.022251	0.157461	GOLPH3L	protein_coding
ENSG00000173653.7	101.112	0.854482	0.373835	2.28572	0.0222704	0.157461	RCE1	protein_coding
ENSG00000150764.13	333.332	0.548659	0.240125	2.28489	0.0223193	0.157542	DIXDC1	protein_coding
ENSG00000124006.14	141.331	0.720769	0.315624	2.28363	0.0223933	0.157889	OBSL1	protein_coding
ENSG00000125386.15	373.861	0.491326	0.215531	2.27961	0.0226311	0.15921	FAM193A	protein_coding
ENSG00000185163.9	189.632	0.651556	0.285978	2.27835	0.0227059	0.159648	DDX51	protein_coding
ENSG00000165185.14	38.0157	1.32188	0.580872	2.27568	0.0228654	0.16068	KIAA1958	protein_coding
ENSG00000056586.15	945.647	0.373632	0.164274	2.27444	0.0229397	0.1609	RC3H2	protein_coding
ENSG00000079805.16	1109.5	0.360867	0.158644	2.27469	0.0229246	0.1609	DNM2	protein_coding
ENSG00000158710.14	2093.71	0.342037	0.150466	2.27318	0.0230155	0.161109	TAGLN2	protein_coding
ENSG00000198799.11	278.219	0.554361	0.243919	2.27273	0.0230425	0.161208	LRIG2	protein_coding
ENSG00000261609.5	128.209	0.786887	0.346295	2.2723	0.0230681	0.161298	GAN	protein_coding
ENSG00000166847.9	1019.68	0.367985	0.162042	2.27092	0.0231519	0.161656	DCTN5	protein_coding
ENSG00000117410.13	746.839	0.399835	0.176126	2.27017	0.0231976	0.161757	ATP6V0B	protein_coding
ENSG00000125505.16	1370.31	0.368015	0.162101	2.27029	0.0231899	0.161757	MBOAT7	protein_coding
ENSG00000109756.8	869.685	0.381836	0.168275	2.26911	0.0232614	0.162112	RAPGEF2	protein_coding
ENSG00000104142.10	376.215	0.504473	0.222407	2.26824	0.0233144	0.162214	VPS18	protein_coding
ENSG00000196712.17	1287.57	0.352188	0.155268	2.26826	0.0233132	0.162214	NF1	protein_coding
ENSG00000131759.17	214.911	0.605952	0.26725	2.26736	0.023368	0.162498	RARA	protein_coding
ENSG00000036257.12	840.745	0.382946	0.168912	2.26713	0.0233823	0.162508	CUL3	protein_coding
ENSG00000185947.14	207.915	0.631062	0.278519	2.26578	0.0234651	0.162904	ZNF267	protein_coding
ENSG00000132141.13	16.0353	2.06383	0.91114	2.26511	0.023506	0.163099	CCT6B	protein_coding
ENSG00000102081.13	456.261	0.456447	0.201658	2.26347	0.0236065	0.163706	FMR1	protein_coding
ENSG00000089234.15	362.577	0.501211	0.221493	2.26287	0.0236435	0.163871	BRAP	protein_coding
ENSG00000105556.11	187.105	0.645449	0.28534	2.26204	0.0236951	0.163871	MIER2	protein_coding
ENSG00000175213.2	143.993	0.709787	0.313725	2.26245	0.0236694	0.163871	ZNF408	protein_coding
ENSG00000106052.13	2819.96	0.315772	0.139741	2.2597	0.02384	0.164514	TAX1BP1	protein_coding
ENSG00000196323.12	450.047	0.45924	0.203215	2.25987	0.0238292	0.164514	ZBTB44	protein_coding
ENSG00000163904.12	450.158	0.459185	0.203941	2.25157	0.0243498	0.167211	SENP2	protein_coding
ENSG00000273559.4	198.64	0.615439	0.273442	2.25071	0.0244038	0.167491	CWC25	protein_coding
ENSG00000131100.12	1196.76	0.353764	0.157323	2.24865	0.0245349	0.168118	ATP6V1E1	protein_coding
ENSG00000175105.6	433.464	0.460229	0.205109	2.24383	0.0248436	0.169865	ZNF654	protein_coding
ENSG00000103269.13	20.7139	1.7899	0.798921	2.2404	0.0250652	0.171011	RHBDL1	protein_coding
ENSG00000122482.20	539.431	0.438299	0.195723	2.23938	0.025131	0.171106	ZNF644	protein_coding
ENSG00000159461.14	1227.73	0.3479	0.155337	2.23964	0.0251141	0.171106	AMFR	protein_coding
ENSG00000130783.13	20.5454	1.8173	0.811859	2.23844	0.0251923	0.171232	CCDC62	protein_coding
ENSG00000120800.4	462.382	0.463168	0.206975	2.23779	0.0252347	0.171428	UTP20	protein_coding
ENSG00000078018.19	38.04	1.32966	0.594436	2.23684	0.025297	0.171648	MAP2	protein_coding
ENSG00000124209.3	816.976	0.380573	0.170152	2.23667	0.0253078	0.171648	RAB22A	protein_coding
ENSG00000179335.18	403.528	0.48651	0.217741	2.23435	0.0254602	0.172497	CLK3	protein_coding
ENSG00000177683.13	267.698	0.563306	0.252149	2.23402	0.0254818	0.172551	THAP5	protein_coding
ENSG00000105856.13	1090.86	0.361267	0.161776	2.23313	0.0255403	0.172854	HBP1	protein_coding
ENSG00000124383.8	391.547	0.481555	0.215664	2.23289	0.0255559	0.172868	MPHOSPH10	protein_coding
ENSG00000021762.19	155.077	0.682962	0.306087	2.23127	0.0256632	0.173408	OSBPL5	protein_coding
ENSG00000112406.4	373.566	0.497765	0.223237	2.22976	0.0257635	0.1739	HECA	protein_coding
ENSG00000100196.10	445.529	0.459072	0.206007	2.22843	0.0258516	0.174402	KDELR3	protein_coding
ENSG00000123989.13	1145.33	0.35091	0.157706	2.22509	0.0260753	0.17563	CHPF	protein_coding
ENSG00000196236.12	210.18	0.600136	0.269833	2.2241	0.0261415	0.175982	XPNPEP3	protein_coding
ENSG00000139116.18	45.7776	1.19374	0.537074	2.22268	0.0262376	0.176441	KIF21A	protein_coding
ENSG00000065970.8	501.489	0.449561	0.202404	2.2211	0.0263439	0.176985	FOXJ2	protein_coding
ENSG00000179134.15	1225.37	0.344376	0.155249	2.21822	0.0265397	0.178	SAMD4B	protein_coding
ENSG00000022840.15	1145.9	0.348687	0.157312	2.21653	0.026655	0.178361	RNF10	protein_coding
ENSG00000111266.8	112.298	0.796968	0.359516	2.21678	0.0266382	0.178361	DUSP16	protein_coding
ENSG00000138463.8	153.976	0.676186	0.305488	2.21346	0.0268659	0.179238	DIRC2	protein_coding
ENSG00000142002.16	881.591	0.369844	0.167225	2.21165	0.0269906	0.179975	DPP9	protein_coding
ENSG00000146833.15	560.572	0.417345	0.188889	2.20947	0.0271421	0.180795	TRIM4	protein_coding
ENSG00000103994.16	1299.84	0.339334	0.153628	2.20881	0.0271881	0.181006	ZNF106	protein_coding
ENSG00000120868.13	327.888	0.501411	0.227041	2.20846	0.0272119	0.181069	APAF1	protein_coding
ENSG00000137496.17	84.7582	0.87377	0.395766	2.2078	0.0272585	0.181189	IL18BP	protein_coding
ENSG00000062725.9	644.913	0.404172	0.183187	2.20634	0.02736	0.181577	APPBP2	protein_coding
ENSG00000177425.10	379.027	0.495914	0.225094	2.20314	0.0275849	0.182974	PAWR	protein_coding
ENSG00000060237.16	3064.45	0.297179	0.134928	2.2025	0.0276302	0.183092	WNK1	protein_coding
ENSG00000107959.15	874.425	0.36837	0.167252	2.20248	0.0276316	0.183092	PITRM1	protein_coding
ENSG00000185019.16	126.556	0.730306	0.331871	2.20057	0.0277666	0.183794	UBOX5	protein_coding
ENSG00000095787.21	1419.27	0.332336	0.151141	2.19885	0.0278884	0.18436	WAC	protein_coding
ENSG00000101680.14	44.0306	1.2031	0.547175	2.19875	0.0278958	0.18436	LAMA1	protein_coding
ENSG00000127804.12	363.741	0.48034	0.21846	2.19876	0.0278952	0.18436	METTL16	protein_coding
ENSG00000105771.13	394.348	0.472605	0.215036	2.19779	0.027964	0.184622	SMG9	protein_coding
ENSG00000165626.16	135.681	0.707971	0.32213	2.19778	0.0279646	0.184622	BEND7	protein_coding
ENSG00000214517.9	797.466	0.376058	0.171157	2.19716	0.0280091	0.184729	PPME1	protein_coding
ENSG00000175104.14	156.637	0.662059	0.301398	2.19663	0.028047	0.184876	TRAF6	protein_coding
ENSG00000100796.17	725.66	0.385316	0.175457	2.19607	0.0280872	0.184949	PPP4R3A	protein_coding
ENSG00000104643.9	414.853	0.457447	0.2083	2.1961	0.028085	0.184949	MTMR9	protein_coding
ENSG00000141034.9	180.275	0.627047	0.285624	2.19535	0.0281382	0.185188	GID4	protein_coding
ENSG00000123411.14	103.817	0.796586	0.363017	2.19435	0.0282103	0.18547	IKZF4	protein_coding
ENSG00000157538.13	602.688	0.407119	0.185587	2.19368	0.0282583	0.185541	DSCR3	protein_coding
ENSG00000258890.6	237.903	0.558073	0.25469	2.19119	0.0284382	0.186194	CEP95	protein_coding
ENSG00000172071.11	254.637	0.573747	0.261904	2.19068	0.0284752	0.18634	EIF2AK3	protein_coding
ENSG00000236255.1	13.7097	2.18143	0.996139	2.18989	0.0285325	0.186619	AC009404.1	lincRNA
ENSG00000132740.8	183.985	0.621239	0.283785	2.18912	0.0285884	0.186791	IGHMBP2	protein_coding
ENSG00000136930.12	1166.92	0.357179	0.163188	2.18876	0.0286142	0.186863	PSMB7	protein_coding
ENSG00000048649.13	903.308	0.386764	0.176867	2.18674	0.0287612	0.18763	RSF1	protein_coding
ENSG00000084731.14	435.452	0.454112	0.20774	2.18597	0.0288181	0.187904	KIF3C	protein_coding
ENSG00000130338.12	457.813	0.438702	0.201002	2.18257	0.0290673	0.18908	TULP4	protein_coding
ENSG00000132952.11	260.014	0.55341	0.253636	2.18191	0.0291163	0.189264	USPL1	protein_coding
ENSG00000123384.13	7473.17	0.2771	0.127154	2.17924	0.0293135	0.190447	LRP1	protein_coding
ENSG00000108256.8	1550.96	0.328291	0.150788	2.17716	0.0294684	0.191159	NUFIP2	protein_coding
ENSG00000162517.12	506.746	0.424547	0.195078	2.17629	0.0295334	0.191483	PEF1	protein_coding
ENSG00000170681.6	34.1273	1.3343	0.613298	2.17562	0.0295839	0.191712	CAVIN4	protein_coding
ENSG00000149658.17	499.579	0.425503	0.195709	2.17416	0.0296927	0.192319	YTHDF1	protein_coding
ENSG00000157933.9	923.004	0.361369	0.166257	2.17356	0.0297382	0.192417	SKI	protein_coding
ENSG00000131626.16	788.55	0.381302	0.175483	2.17287	0.0297899	0.192653	PPFIA1	protein_coding
ENSG00000118200.14	1177.9	0.346307	0.15953	2.17079	0.0299469	0.19347	CAMSAP2	protein_coding
ENSG00000172661.17	569.263	0.409037	0.188511	2.16982	0.0300202	0.193845	WASHC2C	protein_coding
ENSG00000115677.16	7296.47	0.273768	0.126243	2.16858	0.0301145	0.194354	HDLBP	protein_coding
ENSG00000124459.11	259.295	0.534676	0.246923	2.16535	0.0303605	0.195842	ZNF45	protein_coding
ENSG00000181090.20	469.968	0.433115	0.200113	2.16435	0.0304377	0.196163	EHMT1	protein_coding
ENSG00000106211.8	1462.61	0.39109	0.180752	2.16368	0.0304887	0.196369	HSPB1	protein_coding
ENSG00000005100.12	391.56	0.4611	0.213182	2.16294	0.0305458	0.196537	DHX33	protein_coding
ENSG00000145740.18	522.912	0.41962	0.194001	2.16298	0.0305431	0.196537	SLC30A5	protein_coding
ENSG00000165416.14	643.726	0.391786	0.181337	2.16054	0.0307309	0.197426	SUGT1	protein_coding
ENSG00000130559.18	639.642	0.405922	0.188034	2.15876	0.0308684	0.198008	CAMSAP1	protein_coding
ENSG00000187605.15	254.166	0.540522	0.250432	2.15836	0.0308996	0.198108	TET3	protein_coding
ENSG00000104067.16	1297.9	0.330958	0.153366	2.15796	0.0309313	0.19811	TJP1	protein_coding
ENSG00000154124.4	355.388	0.47802	0.221619	2.15695	0.0310096	0.198411	OTULIN	protein_coding
ENSG00000198356.11	548.348	0.410494	0.190332	2.15672	0.0310272	0.198424	ASNA1	protein_coding
ENSG00000055483.19	587.961	0.457913	0.212446	2.15543	0.0311283	0.198814	USP36	protein_coding
ENSG00000198722.14	154.835	0.652669	0.302815	2.15534	0.0311354	0.198814	UNC13B	protein_coding
ENSG00000257704.3	70.7623	0.926468	0.430026	2.15445	0.0312052	0.199159	INAFM1	protein_coding
ENSG00000125977.6	973.41	0.354426	0.164564	2.15373	0.0312612	0.199316	EIF2S2	protein_coding
ENSG00000136152.14	548.323	0.408856	0.190016	2.1517	0.0314211	0.200033	COG3	protein_coding
ENSG00000204842.14	460.955	0.430574	0.200682	2.14555	0.0319089	0.202731	ATXN2	protein_coding
ENSG00000099804.8	322.143	0.512139	0.238844	2.14424	0.0320138	0.203193	CDC34	protein_coding
ENSG00000147649.9	1501.58	0.320264	0.149397	2.14371	0.0320561	0.203257	MTDH	protein_coding
ENSG00000086619.13	139.652	0.679851	0.317339	2.14235	0.0321654	0.203702	ERO1B	protein_coding
ENSG00000198018.6	194.443	0.619699	0.289356	2.14165	0.0322219	0.2039	ENTPD7	protein_coding
ENSG00000127663.14	454.582	0.431709	0.201756	2.13976	0.0323739	0.20461	KDM4B	protein_coding
ENSG00000167178.15	25.8673	1.5386	0.719087	2.13966	0.0323826	0.20461	ISLR2	protein_coding
ENSG00000071859.14	529.086	0.410609	0.192065	2.13786	0.0325281	0.205324	FAM50A	protein_coding
ENSG00000127080.9	206.515	0.574648	0.269063	2.13574	0.0327005	0.206104	IPPK	protein_coding
ENSG00000102978.12	617.672	0.394219	0.184808	2.13313	0.032914	0.206852	POLR2C	protein_coding
ENSG00000127947.15	1928.84	0.313553	0.146963	2.13355	0.0328796	0.206852	PTPN12	protein_coding
ENSG00000128731.15	1061.66	0.346608	0.162463	2.13345	0.0328874	0.206852	HERC2	protein_coding
ENSG00000177463.15	671.958	0.383513	0.179828	2.13267	0.0329517	0.206966	NR2C2	protein_coding
ENSG00000105287.12	342.284	0.478904	0.224636	2.13191	0.0330139	0.207254	PRKD2	protein_coding
ENSG00000136868.10	637.519	0.388079	0.182063	2.13157	0.0330423	0.207329	SLC31A1	protein_coding
ENSG00000104517.12	1693.81	0.311453	0.146143	2.13115	0.0330769	0.207339	UBR5	protein_coding
ENSG00000188677.14	181.629	0.607665	0.285146	2.13107	0.0330837	0.207339	PARVB	protein_coding
ENSG00000198752.10	1542.27	0.31643	0.148492	2.13095	0.0330929	0.207339	CDC42BPB	protein_coding
ENSG00000122705.16	963.447	0.348049	0.163391	2.13016	0.0331586	0.20752	CLTA	protein_coding
ENSG00000156232.7	154.763	0.64917	0.304774	2.13001	0.0331711	0.20752	WHAMM	protein_coding
ENSG00000162086.14	203.403	0.579322	0.272272	2.12773	0.0333593	0.208286	ZNF75A	protein_coding
ENSG00000108306.11	332.937	0.47775	0.224639	2.12675	0.0334408	0.208443	FBXL20	protein_coding
ENSG00000158201.9	63.4959	0.96363	0.453151	2.12651	0.033461	0.208443	ABHD3	protein_coding
ENSG00000163510.13	282.579	0.511144	0.240453	2.12575	0.0335242	0.208595	CWC22	protein_coding
ENSG00000143473.12	19.1433	1.77672	0.835992	2.12528	0.0335635	0.208737	KCNH1	protein_coding
ENSG00000066422.4	422.452	0.444477	0.209198	2.12467	0.0336139	0.208882	ZBTB11	protein_coding
ENSG00000198646.13	736.095	0.371242	0.174735	2.1246	0.0336199	0.208882	NCOA6	protein_coding
ENSG00000133398.3	419.013	0.43991	0.207159	2.12354	0.0337086	0.209228	MED10	protein_coding
ENSG00000161677.11	131.41	0.704584	0.331902	2.12287	0.0337647	0.209474	JOSD2	protein_coding
ENSG00000100109.16	456.426	0.426611	0.201206	2.12027	0.0339835	0.210364	TFIP11	protein_coding
ENSG00000133424.20	54.8524	1.02972	0.4861	2.11833	0.0341469	0.21071	LARGE1	protein_coding
ENSG00000143106.12	851.956	0.356605	0.168329	2.1185	0.0341325	0.21071	PSMA5	protein_coding
ENSG00000167695.14	224.822	0.551646	0.260406	2.11841	0.0341402	0.21071	FAM57A	protein_coding
ENSG00000144445.16	122.176	0.712735	0.336574	2.11762	0.0342071	0.210875	KANSL1L	protein_coding
ENSG00000182534.13	2593.1	0.312304	0.147476	2.11766	0.0342041	0.210875	MXRA7	protein_coding
ENSG00000130734.9	154.187	0.642192	0.303311	2.11728	0.0342365	0.210953	ATG4D	protein_coding
ENSG00000168495.12	470.397	0.42204	0.199393	2.11662	0.034292	0.210986	POLR3D	protein_coding
ENSG00000133104.12	1041.44	0.34941	0.165174	2.11541	0.0343954	0.211417	SPART	protein_coding
ENSG00000131013.3	330.657	0.476463	0.225275	2.11502	0.0344279	0.211514	PPIL4	protein_coding
ENSG00000168275.14	163.984	0.639492	0.302451	2.11437	0.034484	0.211756	COA6	protein_coding
ENSG00000150527.17	406.517	0.442104	0.209183	2.11348	0.0345598	0.212119	CTAGE5	protein_coding
ENSG00000163125.15	605.613	0.395458	0.187149	2.11306	0.0345957	0.212236	RPRD2	protein_coding
ENSG00000139793.18	461.316	0.427425	0.202334	2.11247	0.0346461	0.212339	MBNL2	protein_coding
ENSG00000213699.8	312.388	0.485105	0.229632	2.11253	0.0346409	0.212339	SLC35F6	protein_coding
ENSG00000114209.14	366.2	0.45776	0.216775	2.11168	0.0347139	0.2125	PDCD10	protein_coding
ENSG00000196449.3	237.472	0.539994	0.255713	2.11172	0.0347107	0.2125	YRDC	protein_coding
ENSG00000181038.13	128.475	0.694118	0.328973	2.10995	0.0348625	0.213129	METTL23	protein_coding
ENSG00000168564.5	250.857	0.525219	0.249101	2.10846	0.0349914	0.213606	CDKN2AIP	protein_coding
ENSG00000118508.4	237.733	0.535662	0.2542	2.10725	0.035096	0.213956	RAB32	protein_coding
ENSG00000116786.11	874.967	0.353081	0.167662	2.10591	0.0352121	0.214458	PLEKHM2	protein_coding
ENSG00000105722.9	414.901	0.448496	0.21302	2.10542	0.0352548	0.214615	ERF	protein_coding
ENSG00000100867.14	13.8706	2.2283	1.05918	2.10379	0.0353972	0.215275	DHRS2	protein_coding
ENSG00000133606.10	1045.84	0.338019	0.161085	2.09839	0.035871	0.217634	MKRN1	protein_coding
ENSG00000124789.11	903.391	0.351151	0.167395	2.09774	0.0359279	0.217874	NUP153	protein_coding
ENSG00000163930.9	687.909	0.373831	0.178255	2.09717	0.0359786	0.218077	BAP1	protein_coding
ENSG00000164080.13	510.921	0.413287	0.197178	2.09601	0.0360815	0.218596	RAD54L2	protein_coding
ENSG00000146112.11	1420.58	0.317077	0.151297	2.09573	0.0361063	0.218642	PPP1R18	protein_coding
ENSG00000164916.10	994.631	0.340167	0.16243	2.09424	0.036239	0.219279	FOXK1	protein_coding
ENSG00000175470.18	258.881	0.521343	0.248952	2.09416	0.0362461	0.219279	PPP2R2D	protein_coding
ENSG00000156639.11	1027.26	0.338056	0.161539	2.09273	0.0363736	0.219858	ZFAND3	protein_coding
ENSG00000188559.13	118.479	0.712489	0.340554	2.09215	0.0364255	0.219858	RALGAPA2	protein_coding
ENSG00000047932.13	770.991	0.374342	0.178983	2.0915	0.0364836	0.219979	GOPC	protein_coding
ENSG00000105327.17	143.159	0.680371	0.325345	2.09123	0.0365077	0.22002	BBC3	protein_coding
ENSG00000213523.10	446.086	0.435613	0.208344	2.09084	0.0365425	0.220125	SRA1	protein_coding
ENSG00000128191.15	521.733	0.403301	0.192941	2.09028	0.0365929	0.220249	DGCR8	protein_coding
ENSG00000161179.13	43.8722	1.13057	0.541144	2.08922	0.0366878	0.220371	YDJC	protein_coding
ENSG00000166123.13	171.41	0.609151	0.291678	2.08843	0.0367588	0.220588	GPT2	protein_coding
ENSG00000049239.12	826.068	0.363168	0.173941	2.08788	0.0368086	0.220744	H6PD	protein_coding
ENSG00000244045.12	166.113	0.616215	0.295156	2.08776	0.0368197	0.220744	TMEM199	protein_coding
ENSG00000085978.21	309.639	0.487921	0.233853	2.08645	0.0369381	0.220792	ATG16L1	protein_coding
ENSG00000105723.11	467.341	0.429153	0.205658	2.08673	0.0369127	0.220792	GSK3A	protein_coding
ENSG00000117475.13	399.35	0.438789	0.210288	2.08661	0.0369235	0.220792	BLZF1	protein_coding
ENSG00000124151.18	595.746	0.39115	0.187403	2.08721	0.0368694	0.220792	NCOA3	protein_coding
ENSG00000174021.10	422.657	0.43206	0.206985	2.0874	0.0368521	0.220792	GNG5	protein_coding
ENSG00000160752.14	533.817	0.406277	0.194852	2.08506	0.0370641	0.22084	FDPS	protein_coding
ENSG00000163960.11	1140.68	0.329165	0.157866	2.08509	0.0370611	0.22084	UBXN7	protein_coding
ENSG00000090565.15	321.005	0.472995	0.227149	2.08231	0.0373144	0.221922	RAB11FIP3	protein_coding
ENSG00000087086.14	18088.1	0.255552	0.122745	2.08196	0.0373457	0.222004	FTL	protein_coding
ENSG00000163349.21	970.439	0.344356	0.165515	2.08051	0.0374786	0.222585	HIPK1	protein_coding
ENSG00000162430.16	942.318	0.342505	0.164696	2.07962	0.03756	0.222964	SELENON	protein_coding
ENSG00000163935.13	95.2107	0.779139	0.374816	2.07873	0.0376426	0.223175	SFMBT1	protein_coding
ENSG00000119638.12	1238.49	0.325939	0.156846	2.07808	0.0377016	0.223385	NEK9	protein_coding
ENSG00000100567.12	516.683	0.402051	0.193603	2.07667	0.0378318	0.223947	PSMA3	protein_coding
ENSG00000128567.16	101.531	1.63107	0.785525	2.0764	0.0378565	0.223989	PODXL	protein_coding
ENSG00000100284.20	531.905	0.397951	0.191735	2.07552	0.0379383	0.224263	TOM1	protein_coding
ENSG00000130758.7	167.807	0.648834	0.312909	2.07356	0.0381205	0.225025	MAP3K10	protein_coding
ENSG00000164187.6	201.562	0.562649	0.271481	2.07252	0.0382169	0.225383	LMBRD2	protein_coding
ENSG00000251369.8	149.95	0.636114	0.306908	2.07266	0.0382043	0.225383	ZNF550	protein_coding
ENSG00000146872.17	404.836	0.442215	0.213478	2.07148	0.0383141	0.225852	TLK2	protein_coding
ENSG00000061936.9	401.916	0.438747	0.211917	2.07038	0.0384169	0.226247	SFSWAP	protein_coding
ENSG00000164574.15	897.67	0.362928	0.175407	2.06907	0.03854	0.226562	GALNT10	protein_coding
ENSG00000160551.11	1875.03	0.308451	0.149196	2.06742	0.0386943	0.22714	TAOK1	protein_coding
ENSG00000153207.14	840.591	0.349207	0.169007	2.06623	0.0388066	0.227439	AHCTF1	protein_coding
ENSG00000187735.13	926.917	0.34225	0.165649	2.06612	0.0388171	0.227439	TCEA1	protein_coding
ENSG00000196182.10	250.387	0.520512	0.251892	2.06641	0.0387898	0.227439	STK40	protein_coding
ENSG00000088205.12	809.127	0.352899	0.17083	2.06579	0.0388486	0.227519	DDX18	protein_coding
ENSG00000173210.19	930.02	0.344816	0.166993	2.06486	0.0389366	0.227863	ABLIM3	protein_coding
ENSG00000206418.3	370.252	0.447024	0.216499	2.06478	0.0389435	0.227863	RAB12	protein_coding
ENSG00000274180.1	161.061	0.61714	0.298926	2.06452	0.038968	0.227901	NATD1	protein_coding
ENSG00000182578.13	19.4469	1.73377	0.841354	2.06069	0.0393322	0.229396	CSF1R	protein_coding
ENSG00000052749.13	382.998	0.446469	0.21674	2.05993	0.0394053	0.229618	RRP12	protein_coding
ENSG00000110721.11	105.957	0.75128	0.364736	2.05979	0.0394186	0.229618	CHKA	protein_coding
ENSG00000173327.7	523.515	0.396984	0.19277	2.05937	0.0394591	0.229712	MAP3K11	protein_coding
ENSG00000196498.13	1584.01	0.304788	0.148016	2.05915	0.0394795	0.229725	NCOR2	protein_coding
ENSG00000110852.4	128.211	0.675378	0.328359	2.05683	0.0397029	0.230919	CLEC2B	protein_coding
ENSG00000249859.9	134.864	0.661323	0.3216	2.05635	0.0397487	0.230973	PVT1	lincRNA
ENSG00000129460.15	265.009	0.512731	0.249685	2.05351	0.0400229	0.232247	NGDN	protein_coding
ENSG00000196505.10	160.195	0.637056	0.310264	2.05327	0.0400462	0.232275	GDAP2	protein_coding
ENSG00000153879.8	395.018	0.436679	0.212836	2.05172	0.0401971	0.233044	CEBPG	protein_coding
ENSG00000100485.11	549.063	0.398871	0.194489	2.05086	0.0402804	0.23342	SOS2	protein_coding
ENSG00000135018.13	1975.42	0.292385	0.142651	2.04965	0.0403987	0.233891	UBQLN1	protein_coding
ENSG00000125304.8	1570.27	0.307972	0.15032	2.04877	0.0404846	0.234281	TM9SF2	protein_coding
ENSG00000030110.12	180.568	0.588063	0.287185	2.04768	0.0405914	0.234577	BAK1	protein_coding
ENSG00000114784.3	234.89	0.522984	0.255396	2.04774	0.0405853	0.234577	EIF1B	protein_coding
ENSG00000148572.15	350.538	0.453172	0.221456	2.04633	0.0407241	0.235108	NRBF2	protein_coding
ENSG00000197647.11	47.1467	1.06626	0.521187	2.04582	0.0407739	0.235202	ZNF433	protein_coding
ENSG00000198925.10	894.502	0.346239	0.169365	2.04434	0.0409201	0.235686	ATG9A	protein_coding
ENSG00000141562.17	222.892	0.533357	0.260976	2.0437	0.0409831	0.235872	NARF	protein_coding
ENSG00000164168.7	566.761	0.388262	0.190082	2.0426	0.0410923	0.236326	TMEM184C	protein_coding
ENSG00000166579.15	536.871	0.390431	0.191199	2.04201	0.0411506	0.236513	NDEL1	protein_coding
ENSG00000127191.17	114.003	0.723446	0.354382	2.04143	0.0412084	0.236736	TRAF2	protein_coding
ENSG00000141252.19	496.971	0.399712	0.195842	2.041	0.0412512	0.236769	VPS53	protein_coding
ENSG00000151208.16	986.52	0.33383	0.163778	2.03831	0.0415186	0.238195	DLG5	protein_coding
ENSG00000214022.11	696.502	0.362173	0.177724	2.03784	0.0415662	0.238361	REPIN1	protein_coding
ENSG00000100647.7	218.263	0.535701	0.262928	2.03744	0.0416058	0.23848	SUSD6	protein_coding
ENSG00000172331.11	483.848	0.444007	0.218024	2.0365	0.0416998	0.23891	BPGM	protein_coding
ENSG00000117707.15	50.7738	1.03178	0.507251	2.03406	0.0419456	0.24021	PROX1	protein_coding
ENSG00000102921.7	453.927	0.411564	0.202552	2.03189	0.0421646	0.240895	N4BP1	protein_coding
ENSG00000157827.19	609.778	0.374113	0.184125	2.03185	0.0421693	0.240895	FMNL2	protein_coding
ENSG00000168924.14	516.981	0.394208	0.194042	2.03156	0.0421985	0.240895	LETM1	protein_coding
ENSG00000040531.14	152.801	0.620993	0.305705	2.03135	0.0422197	0.240907	CTNS	protein_coding
ENSG00000196954.13	705.734	0.363045	0.178739	2.03115	0.0422396	0.240912	CASP4	protein_coding
ENSG00000278053.4	459.2	0.408977	0.201493	2.02973	0.0423842	0.241628	DDX52	protein_coding
ENSG00000205277.9	12.0878	2.18749	1.07817	2.02889	0.0424695	0.241788	MUC12	protein_coding
ENSG00000129646.14	120.517	0.68667	0.338503	2.02855	0.0425042	0.241859	QRICH2	protein_coding
ENSG00000205085.11	27.2358	1.38946	0.685005	2.02839	0.0425203	0.241859	FAM71F2	protein_coding
ENSG00000180357.9	742.77	0.353257	0.174536	2.02398	0.0429719	0.244043	ZNF609	protein_coding
ENSG00000174243.9	858.176	0.340878	0.168557	2.02233	0.0431426	0.24441	DDX23	protein_coding
ENSG00000182541.17	292.439	0.475025	0.234952	2.02179	0.0431976	0.244612	LIMK2	protein_coding
ENSG00000198833.6	654.777	0.364637	0.180414	2.02111	0.043268	0.244902	UBE2J1	protein_coding
ENSG00000187522.14	91.6151	0.773035	0.382592	2.02052	0.0433296	0.245031	HSPA14	protein_coding
ENSG00000182372.9	312.192	0.472603	0.233961	2.02001	0.0433827	0.245222	CLN8	protein_coding
ENSG00000177125.5	155.857	0.613806	0.303928	2.01958	0.0434273	0.245364	ZBTB34	protein_coding
ENSG00000139946.9	86.9034	0.796923	0.394755	2.01878	0.0435106	0.245615	PELI2	protein_coding
ENSG00000160336.14	205.818	0.542921	0.269192	2.01686	0.0437103	0.246633	ZNF761	protein_coding
ENSG00000136888.6	763.183	0.355953	0.17664	2.01513	0.043891	0.247542	ATP6V1G1	protein_coding
ENSG00000253710.2	136.295	0.673996	0.334558	2.01459	0.043948	0.247753	ALG11	protein_coding
ENSG00000087365.15	2070.88	0.287603	0.142853	2.01327	0.0440858	0.248419	SF3B2	protein_coding
ENSG00000174177.12	73.1635	0.862435	0.428576	2.01233	0.0441855	0.24876	CTU2	protein_coding
ENSG00000159256.12	411.975	0.420223	0.208905	2.01155	0.0442678	0.249001	MORC3	protein_coding
ENSG00000185728.16	1111.87	0.326734	0.162427	2.01158	0.0442647	0.249001	YTHDF3	protein_coding
ENSG00000119771.14	64.5404	0.901127	0.448384	2.00972	0.0444603	0.249527	KLHL29	protein_coding
ENSG00000163743.13	220.675	0.526418	0.262159	2.00801	0.0446422	0.250107	RCHY1	protein_coding
ENSG00000107864.14	20.4313	1.5903	0.792349	2.00706	0.0447428	0.25056	CPEB3	protein_coding
ENSG00000198399.14	381.62	0.433501	0.216118	2.00585	0.0448721	0.251173	ITSN2	protein_coding
ENSG00000068383.18	140.72	0.640028	0.319165	2.00532	0.044929	0.25138	INPP5A	protein_coding
ENSG00000132334.16	135.852	0.647012	0.322803	2.00436	0.0450316	0.251843	PTPRE	protein_coding
ENSG00000143862.7	258.542	0.514883	0.256955	2.00379	0.0450926	0.251984	ARL8A	protein_coding
ENSG00000175931.12	364.939	0.438152	0.218684	2.00358	0.0451149	0.251984	UBE2O	protein_coding
ENSG00000174574.15	772.856	0.345544	0.172499	2.00316	0.0451602	0.252113	AKIRIN1	protein_coding
ENSG00000112343.10	411.471	0.41983	0.209744	2.00163	0.0453247	0.252589	TRIM38	protein_coding
ENSG00000157514.16	360.533	0.446094	0.223005	2.00038	0.0454597	0.253016	TSC22D3	protein_coding
ENSG00000160216.18	707.781	0.353093	0.17659	1.99951	0.045553	0.253016	AGPAT3	protein_coding
ENSG00000171606.17	174.771	0.575529	0.287743	2.00015	0.0454841	0.253016	ZNF274	protein_coding
ENSG00000092439.13	748.545	0.350231	0.175459	1.99608	0.0459252	0.254925	TRPM7	protein_coding
ENSG00000244242.1	70.515	0.982094	0.492165	1.99546	0.0459928	0.255077	IFITM10	protein_coding
ENSG00000062650.18	856.21	0.336467	0.168645	1.99513	0.0460291	0.255166	WAPL	protein_coding
ENSG00000140553.17	562.483	0.376465	0.188827	1.99371	0.0461841	0.255913	UNC45A	protein_coding
ENSG00000100614.17	591.06	0.370907	0.186112	1.99292	0.0462698	0.256075	PPM1A	protein_coding
ENSG00000114739.13	95.7082	0.752168	0.377366	1.99321	0.0462387	0.256075	ACVR2B	protein_coding
ENSG00000160685.13	272.558	0.486984	0.244481	1.99191	0.0463815	0.256446	ZBTB7B	protein_coding
ENSG00000253797.2	329.62	0.454482	0.228194	1.99165	0.0464099	0.256462	UTP14C	protein_coding
ENSG00000196337.11	15.8158	1.82711	0.918223	1.98983	0.0466096	0.25737	CGB7	protein_coding
ENSG00000113282.13	1045.07	0.320074	0.160875	1.98958	0.0466376	0.257412	CLINT1	protein_coding
ENSG00000126602.10	229.637	0.513256	0.258024	1.98918	0.0466811	0.257428	TRAP1	protein_coding
ENSG00000119682.16	955.498	0.3272	0.16469	1.98676	0.046949	0.258459	AREL1	protein_coding
ENSG00000158079.14	138.67	0.676557	0.340582	1.98647	0.0469807	0.258517	PTPDC1	protein_coding
ENSG00000074054.17	865.9	0.334384	0.168452	1.98504	0.0471403	0.258609	CLASP1	protein_coding
ENSG00000101391.20	209.575	0.535645	0.269838	1.98507	0.0471372	0.258609	CDK5RAP1	protein_coding
ENSG00000130939.18	489.231	0.392379	0.197702	1.9847	0.047178	0.258609	UBE4B	protein_coding
ENSG00000176095.11	704.19	0.352083	0.177334	1.98542	0.0470979	0.258609	IP6K1	protein_coding
ENSG00000225190.10	400.419	0.429295	0.216197	1.98567	0.0470699	0.258609	PLEKHM1	protein_coding
ENSG00000171988.18	1070.89	0.337922	0.170386	1.98327	0.0473371	0.259013	JMJD1C	protein_coding
ENSG00000198492.15	697.273	0.352126	0.177578	1.98294	0.0473741	0.259104	YTHDF2	protein_coding
ENSG00000072736.18	263.346	0.488444	0.246348	1.98274	0.0473968	0.259116	NFATC3	protein_coding
ENSG00000134313.15	1047.67	0.317869	0.160355	1.98228	0.0474478	0.259236	KIDINS220	protein_coding
ENSG00000163166.14	579.025	0.374929	0.189168	1.98199	0.0474801	0.259236	IWS1	protein_coding
ENSG00000143756.11	547.009	0.376731	0.190326	1.9794	0.0477711	0.260039	FBXO28	protein_coding
ENSG00000145016.15	266.778	0.483789	0.244405	1.97946	0.047764	0.260039	RUBCN	protein_coding
ENSG00000163818.16	215.348	0.53039	0.267947	1.97946	0.0477646	0.260039	LZTFL1	protein_coding
ENSG00000179094.15	215.745	0.54513	0.2754	1.97941	0.0477693	0.260039	PER1	protein_coding
ENSG00000197226.12	1322.57	0.303746	0.153587	1.97768	0.0479648	0.260716	TBC1D9B	protein_coding
ENSG00000161091.12	343.641	0.437883	0.221579	1.97619	0.0481327	0.261333	MFSD12	protein_coding
ENSG00000113811.10	273.1	0.476446	0.241202	1.9753	0.0482343	0.261727	SELENOK	protein_coding
ENSG00000136448.11	1254.09	0.31466	0.159306	1.97519	0.0482466	0.261727	NMT1	protein_coding
ENSG00000123240.16	816.377	0.341334	0.172897	1.9742	0.0483587	0.261998	OPTN	protein_coding
ENSG00000120071.13	469.068	0.39761	0.201523	1.97302	0.0484928	0.262163	KANSL1	protein_coding
ENSG00000168528.11	65.1463	0.896142	0.454183	1.97309	0.0484857	0.262163	SERINC2	protein_coding
ENSG00000142657.20	1224.03	0.305978	0.155143	1.97223	0.0485835	0.262542	PGD	protein_coding
ENSG00000131323.14	505.153	0.385759	0.195789	1.97028	0.048806	0.26315	TRAF3	protein_coding
ENSG00000157625.15	488.202	0.400336	0.203177	1.97038	0.0487953	0.26315	TAB3	protein_coding
ENSG00000010322.15	606.697	0.372944	0.189574	1.96728	0.0491514	0.264594	NISCH	protein_coding
ENSG00000090372.14	824.716	0.344952	0.175865	1.96147	0.0498247	0.267226	STRN4	protein_coding
ENSG00000106299.7	1285.55	0.30308	0.154463	1.96215	0.0497451	0.267226	WASL	protein_coding
ENSG00000119242.8	325.334	0.475883	0.2426	1.96159	0.0498101	0.267226	CCDC92	protein_coding
ENSG00000151640.12	91.7859	0.749438	0.38209	1.96142	0.0498304	0.267226	DPYSL4	protein_coding
ENSG00000143013.12	320.914	0.447648	0.228291	1.96087	0.0498945	0.267457	LMO4	protein_coding
ENSG00000185722.16	771.768	0.338329	0.172678	1.95931	0.0500768	0.267753	ANKFY1	protein_coding
ENSG00000109332.19	2294.14	0.273603	0.139669	1.95894	0.0501202	0.267792	UBE2D3	protein_coding
ENSG00000166024.13	230.155	0.511984	0.261389	1.9587	0.0501475	0.267792	R3HCC1L	protein_coding
ENSG00000149657.19	419.939	0.406469	0.207573	1.95819	0.0502074	0.267886	LSM14B	protein_coding
ENSG00000109016.17	96.3949	0.731807	0.374008	1.95666	0.0503871	0.268448	DHRS7B	protein_coding
ENSG00000141699.10	492.433	0.385947	0.197257	1.95657	0.0503976	0.268448	RETREG3	protein_coding
ENSG00000107036.11	471.431	0.394096	0.201468	1.95613	0.0504501	0.26845	RIC1	protein_coding
ENSG00000133619.17	157.555	0.589037	0.301134	1.95606	0.0504579	0.26845	KRBA1	protein_coding
ENSG00000108587.15	618.442	0.358573	0.183366	1.95551	0.0505235	0.268491	GOSR1	protein_coding
ENSG00000161533.11	349.809	0.43213	0.22099	1.95542	0.0505329	0.268491	ACOX1	protein_coding
ENSG00000128965.11	116.679	0.688605	0.352363	1.95425	0.0506717	0.268777	CHAC1	protein_coding
ENSG00000132964.11	185.376	0.554637	0.283809	1.95427	0.0506698	0.268777	CDK8	protein_coding
ENSG00000174652.17	250.519	0.505874	0.259169	1.9519	0.0509496	0.270137	ZNF266	protein_coding
ENSG00000047249.17	468.203	0.390521	0.200181	1.95084	0.0510758	0.270679	ATP6V1H	protein_coding
ENSG00000169184.5	45.7808	1.1102	0.569131	1.95068	0.0510946	0.270679	MN1	protein_coding
ENSG00000070540.12	468.875	0.389236	0.199752	1.9486	0.0513433	0.271478	WIPI1	protein_coding
ENSG00000189114.6	114.344	0.672224	0.345175	1.94749	0.0514765	0.271664	BLOC1S3	protein_coding
ENSG00000164244.20	866.604	0.328499	0.168752	1.94663	0.0515786	0.271991	PRRC1	protein_coding
ENSG00000075643.5	170.944	0.568285	0.292538	1.94261	0.0520638	0.273638	MOCOS	protein_coding
ENSG00000129562.10	769.524	0.33627	0.173082	1.94284	0.052035	0.273638	DAD1	protein_coding
ENSG00000136052.9	110.262	0.681372	0.350693	1.94293	0.0520242	0.273638	SLC41A2	protein_coding
ENSG00000150459.12	1038.04	0.316152	0.162704	1.94312	0.0520019	0.273638	SAP18	protein_coding
ENSG00000233822.4	48.6091	0.996364	0.512898	1.94262	0.0520626	0.273638	HIST1H2BN	protein_coding
ENSG00000014164.6	192.354	0.541475	0.279029	1.94057	0.0523106	0.274479	ZC3H3	protein_coding
ENSG00000139620.12	351.926	0.427395	0.220211	1.94084	0.0522781	0.274479	KANSL2	protein_coding
ENSG00000166167.17	460.268	0.390897	0.201417	1.94073	0.0522912	0.274479	BTRC	protein_coding
ENSG00000197102.10	6972.5	0.253768	0.130844	1.93947	0.0524436	0.275063	DYNC1H1	protein_coding
ENSG00000143797.11	264.459	0.493825	0.254901	1.93732	0.0527059	0.276209	MBOAT2	protein_coding
ENSG00000125740.13	34.0385	1.19022	0.614464	1.93701	0.052744	0.276295	FOSB	protein_coding
ENSG00000163719.19	299.932	0.451991	0.2335	1.93572	0.0529018	0.277007	MTMR14	protein_coding
ENSG00000086589.11	479.98	0.382842	0.197971	1.93383	0.0531336	0.277991	RBM22	protein_coding
ENSG00000111897.6	3896.08	0.256562	0.132785	1.93216	0.0533401	0.278817	SERINC1	protein_coding
ENSG00000213903.8	57.2621	0.921928	0.477185	1.93202	0.0533576	0.278817	LTB4R	protein_coding
ENSG00000122515.14	718.387	0.339692	0.175909	1.93107	0.0534747	0.279198	ZMIZ2	protein_coding
ENSG00000140265.12	310.637	0.443335	0.22977	1.92948	0.0536718	0.279947	ZSCAN29	protein_coding
ENSG00000150961.14	1742.26	0.283314	0.146843	1.92937	0.0536845	0.279947	SEC24D	protein_coding
ENSG00000100889.11	85.3633	0.763791	0.396013	1.9287	0.0537677	0.280265	PCK2	protein_coding
ENSG00000135074.15	369.945	0.91347	0.474089	1.92679	0.0540059	0.281391	ADAM19	protein_coding
ENSG00000169696.15	222.315	0.511351	0.265615	1.92516	0.0542093	0.281986	ASPSCR1	protein_coding
ENSG00000234127.8	506.822	0.397325	0.206373	1.92528	0.0541947	0.281986	TRIM26	protein_coding
ENSG00000160075.11	631.539	0.350361	0.182332	1.92156	0.0546614	0.283818	SSU72	protein_coding
ENSG00000170153.10	24.1455	1.4149	0.736369	1.92146	0.0546734	0.283818	RNF150	protein_coding
ENSG00000002919.14	246.231	0.481796	0.250793	1.92109	0.0547204	0.283945	SNX11	protein_coding
ENSG00000089876.11	351.715	0.423899	0.22078	1.92001	0.0548572	0.284388	DHX32	protein_coding
ENSG00000100603.13	731.721	0.337979	0.176082	1.91944	0.054929	0.284444	SNW1	protein_coding
ENSG00000197183.14	156.289	0.581461	0.30293	1.91945	0.0549268	0.284444	NOL4L	protein_coding
ENSG00000163162.8	377.547	0.411143	0.214546	1.91634	0.0553219	0.286245	RNF149	protein_coding
ENSG00000001629.9	1424.46	0.290928	0.151914	1.91508	0.0554827	0.286842	ANKIB1	protein_coding
ENSG00000127220.5	172.145	0.584535	0.305206	1.91522	0.055465	0.286842	ABHD8	protein_coding
ENSG00000101577.9	633.703	0.348677	0.182129	1.91445	0.0555632	0.287141	LPIN2	protein_coding
ENSG00000116096.5	239.159	0.49376	0.258338	1.91129	0.0559671	0.288639	SPR	protein_coding
ENSG00000169925.16	352.287	0.419943	0.219759	1.91093	0.0560139	0.288762	BRD3	protein_coding
ENSG00000119812.18	742.644	0.332681	0.174288	1.9088	0.056288	0.289842	FAM98A	protein_coding
ENSG00000234771.3	55.2293	0.951283	0.498375	1.90877	0.0562921	0.289842	SLC25A25-AS1	antisense_RNA
ENSG00000116698.21	1111.07	0.302569	0.158555	1.90829	0.0563539	0.289925	SMG7	protein_coding
ENSG00000131023.12	535.697	0.371503	0.194674	1.90833	0.0563486	0.289925	LATS1	protein_coding
ENSG00000088356.5	250.911	0.480778	0.252344	1.90525	0.0567481	0.290771	PDRG1	protein_coding
ENSG00000115145.9	724.536	0.336349	0.176492	1.90575	0.0566826	0.290771	STAM2	protein_coding
ENSG00000124228.14	535.42	0.373294	0.195897	1.90556	0.0567071	0.290771	DDX27	protein_coding
ENSG00000066455.12	753.899	0.331419	0.174012	1.90457	0.0568362	0.291104	GOLGA5	protein_coding
ENSG00000119314.15	749.417	0.331324	0.17408	1.90329	0.0570026	0.291731	PTBP3	protein_coding
ENSG00000132963.7	787.562	0.338348	0.177779	1.9032	0.057015	0.291731	POMP	protein_coding
ENSG00000169398.19	977.69	0.312636	0.164277	1.9031	0.0570276	0.291731	PTK2	protein_coding
ENSG00000009954.10	2372.52	0.265744	0.139791	1.90102	0.0572997	0.292878	BAZ1B	protein_coding
ENSG00000141198.15	206.352	0.513123	0.270118	1.89962	0.0574826	0.293465	TOM1L1	protein_coding
ENSG00000143183.16	849.819	0.323151	0.17016	1.89911	0.0575507	0.293694	TMCO1	protein_coding
ENSG00000101146.12	408.88	0.396446	0.208866	1.89809	0.0576838	0.293899	RAE1	protein_coding
ENSG00000131016.16	629.718	0.386523	0.203635	1.89812	0.0576807	0.293899	AKAP12	protein_coding
ENSG00000147883.10	498.038	0.393958	0.20751	1.8985	0.0576306	0.293899	CDKN2B	protein_coding
ENSG00000230479.1	22.9987	1.41683	0.746556	1.89782	0.0577204	0.293967	AP000695.1	antisense_RNA
ENSG00000157578.13	11.5114	2.03793	1.07418	1.89721	0.0578007	0.29414	LCA5L	protein_coding
ENSG00000130684.13	248.94	0.483254	0.25495	1.89549	0.0580281	0.294941	ZNF337	protein_coding
ENSG00000131115.15	184.667	0.536995	0.283272	1.89569	0.0580014	0.294941	ZNF227	protein_coding
ENSG00000118816.9	2888.93	0.26598	0.140673	1.89077	0.0586548	0.296825	CCNI	protein_coding
ENSG00000177426.20	716.267	0.335282	0.177335	1.89067	0.0586687	0.296825	TGIF1	protein_coding
ENSG00000136813.14	1517.64	0.282295	0.149363	1.89	0.0587586	0.296949	KIAA0368	protein_coding
ENSG00000189306.10	322.044	0.4284	0.226682	1.88987	0.0587752	0.296949	RRP7A	protein_coding
ENSG00000182446.13	1593.83	0.281934	0.149255	1.88895	0.058899	0.297457	NPLOC4	protein_coding
ENSG00000001084.10	276.77	0.454541	0.240723	1.88824	0.0589943	0.297582	GCLC	protein_coding
ENSG00000166747.12	1429.82	0.28423	0.150556	1.88787	0.0590435	0.297711	AP1G1	protein_coding
ENSG00000125875.13	765.013	0.326448	0.173091	1.88599	0.0592964	0.298688	TBC1D20	protein_coding
ENSG00000240230.5	182.339	0.53691	0.284656	1.88617	0.059272	0.298688	COX19	protein_coding
ENSG00000260196.1	17.3591	1.62877	0.863657	1.8859	0.0593081	0.298688	AC124798.1	antisense_RNA
ENSG00000125686.11	1017.87	0.307728	0.163297	1.88446	0.0595024	0.299528	MED1	protein_coding
ENSG00000275066.4	669.472	0.347702	0.184524	1.88432	0.0595221	0.299528	SYNRG	protein_coding
ENSG00000107679.14	371.153	0.410364	0.217838	1.8838	0.0595914	0.299757	PLEKHA1	protein_coding
ENSG00000186951.16	285.482	0.455601	0.241971	1.88287	0.0597179	0.300274	PPARA	protein_coding
ENSG00000138688.15	1452.1	0.290267	0.154208	1.88231	0.0597939	0.300489	KIAA1109	protein_coding
ENSG00000177674.15	310.592	0.436964	0.232155	1.8822	0.0598082	0.300489	AGTRAP	protein_coding
ENSG00000044115.20	3278.13	0.252078	0.133961	1.88173	0.0598728	0.300694	CTNNA1	protein_coding
ENSG00000125447.16	257.11	0.470663	0.250149	1.88153	0.0599004	0.300714	GGA3	protein_coding
ENSG00000170390.15	68.796	0.821322	0.436878	1.87998	0.0601106	0.301291	DCLK2	protein_coding
ENSG00000006451.7	1013.53	0.347181	0.184904	1.87762	0.0604327	0.301752	RALA	protein_coding
ENSG00000101407.12	267.367	0.456816	0.243271	1.87781	0.0604078	0.301752	TTI1	protein_coding
ENSG00000109270.12	360.45	0.409242	0.217956	1.87763	0.0604315	0.301752	LAMTOR3	protein_coding
ENSG00000203965.12	103.872	0.696392	0.370995	1.87709	0.0605055	0.301955	EFCAB7	protein_coding
ENSG00000146278.10	395.569	0.399778	0.21307	1.87627	0.0606178	0.302119	PNRC1	protein_coding
ENSG00000157680.15	156.468	0.582707	0.310576	1.87622	0.0606254	0.302119	DGKI	protein_coding
ENSG00000168795.4	207.201	0.52712	0.280958	1.87616	0.0606339	0.302119	ZBTB5	protein_coding
ENSG00000118007.12	793.366	0.321339	0.171426	1.87451	0.0608604	0.302771	STAG1	protein_coding
ENSG00000109171.14	770.306	0.323504	0.172677	1.87346	0.0610044	0.302829	SLAIN2	protein_coding
ENSG00000124160.11	319.93	0.428536	0.228699	1.8738	0.0609586	0.302829	NCOA5	protein_coding
ENSG00000174151.14	240.709	0.47741	0.254768	1.8739	0.0609444	0.302829	CYB561D1	protein_coding
ENSG00000162623.15	409.477	0.401233	0.214218	1.87301	0.0610667	0.302863	TYW3	protein_coding
ENSG00000270504.1	69.2793	0.818393	0.437124	1.87222	0.061176	0.303268	AL391422.3	antisense_RNA
ENSG00000170852.10	850.214	0.315918	0.168801	1.87154	0.0612704	0.303498	KBTBD2	protein_coding
ENSG00000186501.14	326.44	0.422654	0.225828	1.87157	0.0612654	0.303498	TMEM222	protein_coding
ENSG00000131263.12	832.874	0.317379	0.169729	1.86992	0.0614955	0.304365	RLIM	protein_coding
ENSG00000164542.12	37.7232	1.1078	0.59253	1.86962	0.0615369	0.304365	KIAA0895	protein_coding
ENSG00000183655.12	54.255	0.925466	0.495057	1.86941	0.0615656	0.304365	KLHL25	protein_coding
ENSG00000120137.6	960.687	0.315195	0.168737	1.86797	0.061766	0.304998	PANK3	protein_coding
ENSG00000153147.5	1145.45	0.294682	0.157754	1.86799	0.0617637	0.304998	SMARCA5	protein_coding
ENSG00000168477.17	38.2868	1.16451	0.623723	1.86703	0.0618981	0.305531	TNXB	protein_coding
ENSG00000115808.11	643.234	0.343109	0.183911	1.86563	0.0620937	0.306051	STRN	protein_coding
ENSG00000167785.8	271.165	0.451055	0.241777	1.86558	0.0621002	0.306051	ZNF558	protein_coding
ENSG00000168256.17	417.703	0.404908	0.217027	1.86571	0.0620826	0.306051	NKIRAS2	protein_coding
ENSG00000114904.12	237.197	0.477159	0.2558	1.86536	0.0621314	0.306078	NEK4	protein_coding
ENSG00000140992.18	760.475	0.324653	0.174128	1.86445	0.062259	0.306476	PDPK1	protein_coding
ENSG00000176248.8	285.205	0.467234	0.250701	1.86371	0.0623627	0.306815	ANAPC2	protein_coding
ENSG00000180900.18	520.086	0.370342	0.198796	1.86292	0.0624738	0.307175	SCRIB	protein_coding
ENSG00000198815.8	1028.13	0.300092	0.161135	1.86237	0.0625506	0.307433	FOXJ3	protein_coding
ENSG00000048707.13	748.586	0.325305	0.174722	1.86184	0.0626253	0.307562	VPS13D	protein_coding
ENSG00000155545.19	280.379	0.448817	0.241235	1.8605	0.062815	0.308135	MIER3	protein_coding
ENSG00000130703.15	321.504	0.423583	0.227742	1.85992	0.0628964	0.308316	OSBPL2	protein_coding
ENSG00000167657.13	623.035	0.343393	0.18471	1.85909	0.0630148	0.308517	DAPK3	protein_coding
ENSG00000164347.17	443.532	0.377416	0.203232	1.85707	0.0633016	0.309683	GFM2	protein_coding
ENSG00000023734.10	1545.35	0.275851	0.148659	1.85559	0.063512	0.309962	STRAP	protein_coding
ENSG00000054967.12	212.566	0.499048	0.268957	1.8555	0.0635255	0.309962	RELT	protein_coding
ENSG00000075568.16	960.803	0.319761	0.17226	1.85628	0.0634144	0.309962	TMEM131	protein_coding
ENSG00000126067.11	1067.69	0.30125	0.162456	1.85434	0.0636898	0.310261	PSMB2	protein_coding
ENSG00000136867.10	121.365	0.662957	0.357741	1.85317	0.0638575	0.310735	SLC31A2	protein_coding
ENSG00000160214.12	189.622	0.526567	0.284155	1.8531	0.0638685	0.310735	RRP1	protein_coding
ENSG00000165678.20	1505.47	0.276683	0.149318	1.85298	0.0638853	0.310735	GHITM	protein_coding
ENSG00000077044.10	314.844	0.423668	0.228731	1.85225	0.0639899	0.311124	DGKD	protein_coding
ENSG00000166716.9	522.003	0.375171	0.202634	1.85147	0.0641019	0.311549	ZNF592	protein_coding
ENSG00000013583.8	190.697	0.513546	0.277428	1.8511	0.0641555	0.31169	HEBP1	protein_coding
ENSG00000104687.12	587.461	0.345932	0.186996	1.84994	0.064322	0.312016	GSR	protein_coding
ENSG00000110422.11	915.822	0.313697	0.169581	1.84983	0.0643375	0.312016	HIPK3	protein_coding
ENSG00000146830.9	942.915	0.323015	0.174672	1.84926	0.0644196	0.312131	GIGYF1	protein_coding
ENSG00000176720.5	195.419	0.512828	0.277448	1.84837	0.0645483	0.312518	BOK	protein_coding
ENSG00000160972.9	273.076	0.458565	0.248258	1.84713	0.0647282	0.313032	PPP1R16A	protein_coding
ENSG00000157259.6	678.526	0.329942	0.1787	1.84635	0.0648415	0.313403	GATAD1	protein_coding
ENSG00000076924.11	409.523	0.387286	0.209874	1.84532	0.0649911	0.313871	XAB2	protein_coding
ENSG00000068650.18	290.513	0.434204	0.235362	1.84483	0.0650617	0.313924	ATP11A	protein_coding
ENSG00000158109.14	479.474	0.365578	0.198208	1.84442	0.0651222	0.314096	TPRG1L	protein_coding
ENSG00000196428.12	293.189	0.432824	0.234793	1.84343	0.0652667	0.314313	TSC22D2	protein_coding
ENSG00000136811.16	354.21	0.404547	0.219571	1.84244	0.0654112	0.314889	ODF2	protein_coding
ENSG00000171928.13	360.926	0.402668	0.21862	1.84187	0.0654949	0.315053	TVP23B	protein_coding
ENSG00000170185.9	390.033	0.390168	0.211953	1.84082	0.0656482	0.315431	USP38	protein_coding
ENSG00000142327.12	167.603	0.538453	0.292665	1.83983	0.0657932	0.315578	RNPEPL1	protein_coding
ENSG00000138623.9	453.69	0.397674	0.216201	1.83937	0.065861	0.315734	SEMA7A	protein_coding
ENSG00000161036.12	262.109	0.481755	0.261981	1.8389	0.0659306	0.315947	LRWD1	protein_coding
ENSG00000164309.14	25.604	1.31288	0.714508	1.83746	0.0661416	0.316839	CMYA5	protein_coding
ENSG00000227345.8	296.018	0.429761	0.233987	1.83668	0.0662566	0.31715	PARG	protein_coding
ENSG00000047346.12	370.427	0.400074	0.217941	1.8357	0.0664021	0.317606	FAM214A	protein_coding
ENSG00000214226.8	27.1175	1.25376	0.68358	1.83411	0.066638	0.318493	C17orf67	protein_coding
ENSG00000103064.13	511.961	0.358676	0.195672	1.83305	0.0667956	0.319119	SLC7A6	protein_coding
ENSG00000100226.15	485.652	0.361291	0.197235	1.83179	0.0669834	0.319661	GTPBP1	protein_coding
ENSG00000117614.9	463.199	0.367353	0.200634	1.83096	0.0671067	0.320129	SYF2	protein_coding
ENSG00000004866.20	319.544	0.41699	0.227879	1.82988	0.0672681	0.320537	ST7	protein_coding
ENSG00000101152.10	972.652	0.301333	0.164724	1.82932	0.0673514	0.320813	DNAJC5	protein_coding
ENSG00000143761.15	3764.04	0.243093	0.132924	1.82882	0.0674272	0.321053	ARF1	protein_coding
ENSG00000107341.4	762.358	0.316611	0.173198	1.82803	0.0675447	0.321384	UBE2R2	protein_coding
ENSG00000129083.12	2414.29	0.253577	0.138732	1.82781	0.0675777	0.321384	COPB1	protein_coding
ENSG00000159479.16	310.497	0.422546	0.231215	1.82751	0.0676238	0.321384	MED8	protein_coding
ENSG00000166046.10	130.688	0.597454	0.32684	1.82797	0.0675541	0.321384	TCP11L2	protein_coding
ENSG00000254858.9	95.3686	0.685423	0.375141	1.82711	0.0676834	0.321519	MPV17L2	protein_coding
ENSG00000169249.12	84.1082	0.725436	0.39745	1.82523	0.0679667	0.322409	ZRSR2	protein_coding
ENSG00000079974.17	160.589	0.557811	0.305732	1.82451	0.0680747	0.322679	RABL2B	protein_coding
ENSG00000100554.11	672.463	0.331706	0.1819	1.82357	0.0682174	0.323234	ATP6V1D	protein_coding
ENSG00000145916.18	121.056	0.613799	0.336724	1.82285	0.0683258	0.323284	RMND5B	protein_coding
ENSG00000213593.9	574.805	0.347581	0.190755	1.82213	0.0684348	0.323593	TMX2	protein_coding
ENSG00000247679.2	26.8007	1.24937	0.685849	1.82164	0.0685091	0.323768	AC139795.2	antisense_RNA
ENSG00000011304.19	2631.77	0.24998	0.13727	1.82107	0.0685955	0.323934	PTBP1	protein_coding
ENSG00000175854.11	138.254	0.590333	0.32423	1.82073	0.0686486	0.323985	SWI5	protein_coding
ENSG00000159588.14	18.0504	1.5451	0.848889	1.82014	0.0687371	0.324022	CCDC17	protein_coding
ENSG00000167972.13	11.6823	1.9779	1.08669	1.82011	0.068742	0.324022	ABCA3	protein_coding
ENSG00000182858.13	230.391	0.468255	0.25722	1.82045	0.0686911	0.324022	ALG12	protein_coding
ENSG00000168411.13	506.363	0.354573	0.195013	1.8182	0.0690334	0.325153	RFWD3	protein_coding
ENSG00000061676.14	3032.46	0.249772	0.137524	1.81621	0.0693379	0.325788	NCKAP1	protein_coding
ENSG00000102221.13	123.524	0.607844	0.334689	1.81614	0.0693483	0.325788	JADE3	protein_coding
ENSG00000267317.2	53.1004	0.899753	0.495413	1.81617	0.0693447	0.325788	AC027307.2	antisense_RNA
ENSG00000281649.1	609.735	0.334332	0.184071	1.81632	0.0693213	0.325788	EBLN3P	lincRNA
ENSG00000025796.13	1224.73	0.281461	0.155106	1.81463	0.0695804	0.326134	SEC63	protein_coding
ENSG00000134697.12	672.146	0.325625	0.179442	1.81465	0.0695776	0.326134	GNL2	protein_coding
ENSG00000147050.14	276.64	0.435579	0.239949	1.81529	0.0694787	0.326134	KDM6A	protein_coding
ENSG00000174343.5	36.9546	1.10518	0.609254	1.81399	0.0696798	0.326134	CHRNA9	protein_coding
ENSG00000174437.16	2947.26	0.245825	0.135502	1.81418	0.0696497	0.326134	ATP2A2	protein_coding
ENSG00000070010.18	633.898	0.349678	0.192814	1.81355	0.0697468	0.326313	UFD1	protein_coding
ENSG00000165660.7	303.76	0.419685	0.231552	1.81248	0.0699113	0.326669	ABRAXAS2	protein_coding
ENSG00000176531.10	67.6237	0.797693	0.440169	1.81224	0.0699489	0.326669	PHLDB3	protein_coding
ENSG00000161638.10	2959.42	0.247669	0.136687	1.81195	0.0699945	0.326762	ITGA5	protein_coding
ENSG00000123395.14	493.711	0.373153	0.206132	1.81027	0.0702542	0.32751	ATG101	protein_coding
ENSG00000215114.8	127.145	0.598686	0.330768	1.80999	0.0702974	0.32751	UBXN2B	protein_coding
ENSG00000140830.8	198.12	0.494086	0.273146	1.80887	0.070471	0.327657	TXNL4B	protein_coding
ENSG00000102531.16	1223.9	0.286572	0.158444	1.80866	0.0705041	0.32769	FNDC3A	protein_coding
ENSG00000215769.8	30.879	1.20901	0.668617	1.80823	0.0705706	0.327758	ARHGAP27P1-BPTFP1-KPNA2P3	processed_transcript
ENSG00000092531.9	577.664	0.361724	0.20013	1.80745	0.0706925	0.328152	SNAP23	protein_coding
ENSG00000085760.14	319.599	0.413357	0.229362	1.80221	0.0715128	0.330075	MTIF2	protein_coding
ENSG00000168159.11	834.821	0.304866	0.169437	1.79929	0.0719735	0.33196	RNF187	protein_coding
ENSG00000167881.14	894.582	0.302474	0.168241	1.79787	0.0721982	0.332783	SRP68	protein_coding
ENSG00000094975.13	1146.93	0.29881	0.166454	1.79515	0.0726296	0.334012	SUCO	protein_coding
ENSG00000147684.7	363.261	0.391214	0.21791	1.7953	0.0726064	0.334012	NDUFB9	protein_coding
ENSG00000083520.14	853.021	0.310075	0.172848	1.79392	0.0728265	0.334552	DIS3	protein_coding
ENSG00000049618.22	572.414	0.336139	0.187492	1.79282	0.0730017	0.334871	ARID1B	protein_coding
ENSG00000164061.4	22.6482	1.36524	0.761464	1.79292	0.0729863	0.334871	BSN	protein_coding
ENSG00000221823.10	654.101	0.333916	0.186221	1.79312	0.0729539	0.334871	PPP3R1	protein_coding
ENSG00000168476.11	159.22	0.551456	0.30762	1.79265	0.0730285	0.334873	REEP4	protein_coding
ENSG00000176142.12	349.861	0.39515	0.220489	1.79216	0.073108	0.334995	TMEM39A	protein_coding
ENSG00000107164.15	974.86	0.292632	0.163339	1.79156	0.0732028	0.335198	FUBP3	protein_coding
ENSG00000198198.15	438.812	0.383924	0.214298	1.79155	0.0732053	0.335198	SZT2	protein_coding
ENSG00000088247.17	1286.49	0.275451	0.153824	1.79068	0.0733439	0.335347	KHSRP	protein_coding
ENSG00000163374.19	393.478	0.378486	0.211345	1.79085	0.073318	0.335347	YY1AP1	protein_coding
ENSG00000197136.4	657.79	0.323451	0.180669	1.79029	0.0734066	0.335422	PCNX3	protein_coding
ENSG00000119688.20	284.661	0.444793	0.248633	1.78895	0.0736229	0.335934	ABCD4	protein_coding
ENSG00000132005.8	130.179	0.612458	0.342349	1.78899	0.0736166	0.335934	RFX1	protein_coding
ENSG00000164252.12	366.553	0.387956	0.216966	1.7881	0.0737604	0.335934	AGGF1	protein_coding
ENSG00000166987.14	370.078	0.431001	0.240974	1.78858	0.0736819	0.335934	MBD6	protein_coding
ENSG00000187134.13	430.044	0.366887	0.205186	1.78807	0.0737644	0.335934	AKR1C1	protein_coding
ENSG00000099917.17	738.851	0.312531	0.17482	1.78773	0.0738189	0.336061	MED15	protein_coding
ENSG00000081014.10	326.746	0.40338	0.225723	1.78706	0.0739279	0.336195	AP4E1	protein_coding
ENSG00000150594.6	21.3407	1.42429	0.797168	1.78668	0.0739888	0.336195	ADRA2A	protein_coding
ENSG00000157450.15	507.946	0.352088	0.197112	1.78623	0.0740617	0.336195	RNF111	protein_coding
ENSG00000163945.16	323.437	0.404213	0.226301	1.78618	0.0740707	0.336195	UVSSA	protein_coding
ENSG00000171466.9	232.417	0.458333	0.256614	1.78607	0.0740871	0.336195	ZNF562	protein_coding
ENSG00000181220.15	374.418	0.395622	0.221494	1.78615	0.0740745	0.336195	ZNF746	protein_coding
ENSG00000120727.12	548.419	0.339328	0.19014	1.78463	0.074322	0.337019	PAIP2	protein_coding
ENSG00000131381.12	453.627	0.359657	0.201521	1.78471	0.0743077	0.337019	RBSN	protein_coding
ENSG00000168994.13	353.675	0.394442	0.221045	1.78444	0.074352	0.337034	PXDC1	protein_coding
ENSG00000204619.7	585.391	0.339403	0.19023	1.78417	0.0743953	0.337109	PPP1R11	protein_coding
ENSG00000164776.9	15.2773	1.64237	0.921293	1.78268	0.0746388	0.337729	PHKG1	protein_coding
ENSG00000054118.13	1147.95	0.282499	0.158507	1.78225	0.0747093	0.337927	THRAP3	protein_coding
ENSG00000123836.14	85.2095	0.70753	0.397202	1.78128	0.0748662	0.338298	PFKFB2	protein_coding
ENSG00000127946.16	572.919	0.344024	0.193136	1.78125	0.0748713	0.338298	HIP1	protein_coding
ENSG00000198218.10	901.089	0.301054	0.169089	1.78045	0.0750023	0.338527	QRICH1	protein_coding
ENSG00000144233.9	580.409	0.333816	0.187931	1.77627	0.0756886	0.341016	AMMECR1L	protein_coding
ENSG00000214655.10	890.913	0.303557	0.170929	1.77592	0.0757454	0.341151	ZSWIM8	protein_coding
ENSG00000172375.12	144.999	0.558213	0.314428	1.77533	0.0758436	0.341472	C2CD2L	protein_coding
ENSG00000136891.13	378.155	0.385689	0.217559	1.7728	0.0762611	0.343012	TEX10	protein_coding
ENSG00000065268.10	141.446	0.566147	0.319506	1.77194	0.0764042	0.343507	WDR18	protein_coding
ENSG00000096384.19	10341.8	0.222518	0.125617	1.7714	0.0764939	0.343681	HSP90AB1	protein_coding
ENSG00000161526.14	487.674	0.361531	0.204096	1.77138	0.0764974	0.343681	SAP30BP	protein_coding
ENSG00000134909.18	363.278	0.389676	0.220171	1.76988	0.0767472	0.344071	ARHGAP32	protein_coding
ENSG00000085982.13	453.811	0.356298	0.201552	1.76777	0.0770993	0.34516	USP40	protein_coding
ENSG00000107537.13	199.404	0.484388	0.273995	1.76787	0.0770823	0.34516	PHYH	protein_coding
ENSG00000108846.15	296.007	0.420143	0.237702	1.76752	0.077141	0.345225	ABCC3	protein_coding
ENSG00000101158.13	442.682	0.365191	0.206878	1.76525	0.0775217	0.346054	NELFCD	protein_coding
ENSG00000110435.11	424.613	0.367289	0.208083	1.76511	0.077545	0.346054	PDHX	protein_coding
ENSG00000136935.13	307.168	0.40665	0.230637	1.76316	0.0778735	0.346908	GOLGA1	protein_coding
ENSG00000213190.3	448.266	0.35987	0.204065	1.76351	0.0778151	0.346908	MLLT11	protein_coding
ENSG00000148308.17	367.733	0.387318	0.219903	1.76131	0.0781856	0.348083	GTF3C5	protein_coding
ENSG00000167395.10	366.065	0.405167	0.230042	1.76127	0.0781921	0.348083	ZNF646	protein_coding
ENSG00000010818.9	1065.83	0.286831	0.162943	1.76031	0.0783547	0.348561	HIVEP2	protein_coding
ENSG00000153815.16	142.538	0.551778	0.313438	1.76041	0.0783385	0.348561	CMIP	protein_coding
ENSG00000162702.7	366.378	0.384846	0.21867	1.75994	0.0784184	0.348722	ZNF281	protein_coding
ENSG00000110675.12	41.7235	0.984806	0.559755	1.75935	0.0785177	0.348918	ELMOD1	protein_coding
ENSG00000224660.1	122.07	0.637347	0.362537	1.75802	0.0787446	0.349804	SH3BP5-AS1	antisense_RNA
ENSG00000173418.11	423.37	0.363548	0.206853	1.75752	0.0788298	0.35006	NAA20	protein_coding
ENSG00000274523.4	533.119	0.337281	0.191992	1.75674	0.0789614	0.350275	RCC1L	protein_coding
ENSG00000116954.7	239.382	0.445114	0.253428	1.75637	0.0790256	0.350314	RRAGC	protein_coding
ENSG00000185404.16	263.632	0.428654	0.244133	1.75582	0.0791194	0.350607	SP140L	protein_coding
ENSG00000070770.8	622.284	0.321258	0.183002	1.75549	0.0791762	0.350737	CSNK2A2	protein_coding
ENSG00000187837.3	215.301	0.472446	0.269182	1.75512	0.0792396	0.350894	HIST1H1C	protein_coding
ENSG00000108588.13	1069.08	0.281038	0.160158	1.75476	0.079301	0.351043	CCDC47	protein_coding
ENSG00000143324.13	478.819	0.351125	0.200374	1.75234	0.0797145	0.352504	XPR1	protein_coding
ENSG00000161021.12	482.376	0.346551	0.197799	1.75203	0.0797679	0.352567	MAML1	protein_coding
ENSG00000176407.17	643.057	0.31849	0.181889	1.75102	0.0799432	0.353145	KCMF1	protein_coding
ENSG00000177663.13	274.146	0.46196	0.264007	1.7498	0.0801522	0.353879	IL17RA	protein_coding
ENSG00000090975.12	240.115	0.449219	0.25678	1.74943	0.0802161	0.35398	PITPNM2	protein_coding
ENSG00000112651.11	181.897	0.49771	0.284943	1.7467	0.0806892	0.355	MRPL2	protein_coding
ENSG00000128311.13	42.5696	0.954025	0.546297	1.74635	0.0807505	0.355	TST	protein_coding
ENSG00000143033.17	187.034	0.494676	0.283072	1.74753	0.0805456	0.355	MTF2	protein_coding
ENSG00000167487.11	112.645	0.611884	0.350405	1.74622	0.0807731	0.355	KLHL26	protein_coding
ENSG00000172270.18	2942.35	0.237346	0.135886	1.74665	0.0806981	0.355	BSG	protein_coding
ENSG00000197978.9	32.2984	1.10076	0.630316	1.74636	0.0807488	0.355	GOLGA6L9	protein_coding
ENSG00000041802.10	610.134	0.321276	0.184059	1.7455	0.0808971	0.355185	LSG1	protein_coding
ENSG00000113300.11	581.771	0.33155	0.189928	1.74566	0.0808705	0.355185	CNOT6	protein_coding
ENSG00000165055.15	406.611	0.364904	0.209077	1.74531	0.0809317	0.355185	METTL2B	protein_coding
ENSG00000186566.12	861.375	0.29248	0.167792	1.74311	0.0813144	0.356342	GPATCH8	protein_coding
ENSG00000112282.17	505.067	0.341395	0.195944	1.74231	0.0814544	0.356638	MED23	protein_coding
ENSG00000144659.10	292.365	0.415941	0.238709	1.74246	0.081428	0.356638	SLC25A38	protein_coding
ENSG00000185721.12	453.352	0.351715	0.201882	1.74218	0.0814774	0.356638	DRG1	protein_coding
ENSG00000186432.8	1541.21	0.25898	0.14872	1.7414	0.0816137	0.357035	KPNA4	protein_coding
ENSG00000214783.9	28.1955	1.16225	0.667696	1.74069	0.0817378	0.357454	POLR2J4	processed_transcript
ENSG00000148688.13	241.292	0.449155	0.258113	1.74014	0.0818338	0.357751	RPP30	protein_coding
ENSG00000134815.18	235.59	0.443581	0.255066	1.73908	0.0820201	0.358194	DHX34	protein_coding
ENSG00000111725.10	275.097	0.418902	0.241055	1.73778	0.0822493	0.358824	PRKAB1	protein_coding
ENSG00000272405.1	12.205	1.81588	1.04567	1.73658	0.0824621	0.359377	AL365181.3	antisense_RNA
ENSG00000197562.9	152.909	0.541778	0.312257	1.73504	0.0827344	0.360227	RAB40C	protein_coding
ENSG00000262454.3	61.223	0.819333	0.472239	1.73499	0.0827418	0.360227	MIR193BHG	lincRNA
ENSG00000120306.9	40.7194	0.966049	0.557095	1.73408	0.0829037	0.360294	CYSTM1	protein_coding
ENSG00000163376.11	29.1164	1.1488	0.662558	1.73389	0.0829378	0.360294	KBTBD8	protein_coding
ENSG00000196313.11	803.19	0.298095	0.171933	1.73378	0.0829565	0.360294	POM121	protein_coding
ENSG00000100029.17	763.011	0.299938	0.173085	1.7329	0.083114	0.36055	PES1	protein_coding
ENSG00000184203.7	412.022	0.364964	0.210635	1.73268	0.0831523	0.36055	PPP1R2	protein_coding
ENSG00000105669.13	651.369	0.317563	0.183315	1.73233	0.0832146	0.360673	COPE	protein_coding
ENSG00000268205.1	91.1195	0.661879	0.382492	1.73044	0.0835517	0.36201	AC005261.2	lincRNA
ENSG00000164331.9	229.867	0.455681	0.263487	1.72942	0.0837332	0.362672	ANKRA2	protein_coding
ENSG00000167110.17	1206.97	0.272478	0.157683	1.72801	0.0839867	0.363397	GOLGA2	protein_coding
ENSG00000078237.6	279.787	0.412709	0.239016	1.7267	0.0842212	0.363417	TIGAR	protein_coding
ENSG00000124788.17	390.247	0.365982	0.211882	1.72729	0.0841155	0.363417	ATXN1	protein_coding
ENSG00000169612.3	138.014	0.548702	0.317761	1.72677	0.0842082	0.363417	FAM103A1	protein_coding
ENSG00000160539.4	97.7087	0.639525	0.370774	1.72484	0.0845563	0.364491	PLPP7	protein_coding
ENSG00000198625.12	246.318	0.432175	0.250599	1.72457	0.0846052	0.364491	MDM4	protein_coding
ENSG00000270067.1	17.8365	1.48623	0.862075	1.72402	0.0847051	0.364759	AC008536.1	antisense_RNA
ENSG00000059378.12	196.567	0.477535	0.277091	1.72339	0.0848188	0.36499	PARP12	protein_coding
ENSG00000130305.16	268.586	0.428894	0.248875	1.72333	0.0848285	0.36499	NSUN5	protein_coding
ENSG00000145194.17	35.4142	1.02783	0.596509	1.72308	0.0848739	0.36499	ECE2	protein_coding
ENSG00000140104.13	123.913	0.573873	0.333161	1.72251	0.0849775	0.365095	C14orf79	protein_coding
ENSG00000170836.11	207.594	0.466896	0.271062	1.72247	0.0849849	0.365095	PPM1D	protein_coding
ENSG00000101986.11	242.816	0.435281	0.253047	1.72016	0.0854039	0.366397	ABCD1	protein_coding
ENSG00000117597.17	297.028	0.401639	0.233464	1.72034	0.0853698	0.366397	DIEXF	protein_coding
ENSG00000165209.18	37.641	0.994645	0.578459	1.71947	0.0855283	0.366769	STRBP	protein_coding
ENSG00000124226.10	620.432	0.321867	0.187316	1.71831	0.08574	0.367462	RNF114	protein_coding
ENSG00000130764.9	551.047	0.327001	0.190321	1.71816	0.0857681	0.367462	LRRC47	protein_coding
ENSG00000119402.16	907.14	0.290743	0.169237	1.71797	0.0858029	0.367486	FBXW2	protein_coding
ENSG00000078246.16	492.31	0.343229	0.199845	1.71748	0.0858921	0.367744	TULP3	protein_coding
ENSG00000170242.17	1030.17	0.276283	0.160908	1.71702	0.0859747	0.367885	USP47	protein_coding
ENSG00000268575.1	41.0486	0.957971	0.557982	1.71685	0.0860068	0.367885	AL031282.2	processed_transcript
ENSG00000135999.11	377.904	0.367502	0.214221	1.71553	0.0862484	0.368521	EPC2	protein_coding
ENSG00000116514.16	211.992	0.462345	0.269639	1.71468	0.0864033	0.369059	RNF19B	protein_coding
ENSG00000010539.11	99.2556	0.636446	0.371251	1.71433	0.0864685	0.369192	ZNF200	protein_coding
ENSG00000112200.16	537.768	0.327581	0.191152	1.71372	0.08658	0.36936	ZNF451	protein_coding
ENSG00000083896.12	807.074	0.292261	0.170611	1.71303	0.0867073	0.369733	YTHDC1	protein_coding
ENSG00000177479.19	1105.52	0.277181	0.16199	1.7111	0.0870631	0.370671	ARIH2	protein_coding
ENSG00000124783.12	1515.28	0.261108	0.152701	1.70992	0.0872799	0.371299	SSR1	protein_coding
ENSG00000134153.9	615.806	0.316999	0.185482	1.70905	0.0874415	0.371737	EMC7	protein_coding
ENSG00000055044.10	527.148	0.328649	0.192324	1.70883	0.0874821	0.371784	NOP58	protein_coding
ENSG00000223959.8	126.315	0.573128	0.335711	1.70721	0.0877836	0.37269	AFG3L1P	transcribed_unitary_pseudogene
ENSG00000254402.6	13.1599	1.67252	0.979673	1.70722	0.0877805	0.37269	LRRC24	protein_coding
ENSG00000160785.13	418.914	0.354632	0.207857	1.70614	0.0879824	0.373284	SLC25A44	protein_coding
ENSG00000136866.13	104.696	0.615009	0.360507	1.70596	0.0880159	0.3733	ZFP37	protein_coding
ENSG00000176022.4	171.579	0.51825	0.303834	1.7057	0.0880634	0.373377	B3GALT6	protein_coding
ENSG00000004864.13	235.283	0.447902	0.262855	1.70399	0.0883826	0.374324	SLC25A13	protein_coding
ENSG00000182934.11	1804.85	0.246518	0.144681	1.70387	0.088405	0.374324	SRPRA	protein_coding
ENSG00000113407.13	1285.57	0.261616	0.153647	1.70271	0.0886217	0.375116	TARS	protein_coding
ENSG00000048028.11	294.886	0.398559	0.23413	1.7023	0.0886998	0.375321	USP28	protein_coding
ENSG00000114554.11	935.642	0.28019	0.164655	1.70168	0.0888156	0.375434	PLXNA1	protein_coding
ENSG00000136485.14	1051.26	0.274336	0.161489	1.69879	0.0893589	0.377227	DCAF7	protein_coding
ENSG00000196652.11	507.737	0.330059	0.194495	1.69701	0.0896957	0.378396	ZKSCAN5	protein_coding
ENSG00000072401.14	196.726	0.475109	0.28032	1.69488	0.0900986	0.37959	UBE2D1	protein_coding
ENSG00000130363.11	193.13	0.484422	0.285911	1.69431	0.0902059	0.379663	RSPH3	protein_coding
ENSG00000077585.13	157.61	0.509678	0.301043	1.69304	0.0904485	0.380277	GPR137B	protein_coding
ENSG00000086232.12	1596.4	0.250878	0.148252	1.69224	0.0905999	0.380688	EIF2AK1	protein_coding
ENSG00000171681.12	718.588	0.306516	0.181162	1.69194	0.0906569	0.380801	ATF7IP	protein_coding
ENSG00000131473.16	2914.83	0.230261	0.136105	1.69178	0.0906871	0.380802	ACLY	protein_coding
ENSG00000178623.11	18.2531	1.40853	0.83316	1.69058	0.0909169	0.38126	GPR35	protein_coding
ENSG00000067955.13	615.087	0.3114	0.184254	1.69006	0.0910168	0.381272	CBFB	protein_coding
ENSG00000099889.13	30.8244	1.07741	0.637454	1.69018	0.0909937	0.381272	ARVCF	protein_coding
ENSG00000114988.11	187.561	0.483926	0.286358	1.68994	0.0910402	0.381272	LMAN2L	protein_coding
ENSG00000145819.15	40.0662	0.950976	0.562914	1.68938	0.0911464	0.381591	ARHGAP26	protein_coding
ENSG00000138018.17	538.06	0.323397	0.191457	1.68914	0.0911931	0.38166	SELENOI	protein_coding
ENSG00000095397.13	70.4773	0.724383	0.429896	1.68502	0.091985	0.384212	WHRN	protein_coding
[truncated: 22,310 more rows]
