# Supplementary material for: Small heat-shock protein HSPB3 promotes myogenesis by regulating the lamin B receptor
Source: Cell Death Dis. 2021 May 6;12(5):452. doi: 10.1038/s41419-021-03737-1 (PMC8102500; doi:10.1038/s41419-021-03737-1)
Supplement: Supplementary file 12 — Table S5 [file 41419_2021_3737_MOESM12_ESM.xlsx]

## Sheet: Table 4 - R116P versus HSPB3 OE
cycling myoblasts overexpressing (OE) R116P-HSPB3 compared to cycling myoblasts overexpressing HSPB3 (related to Figure 6E and F)
GencodeID	baseMean	log2FoldChange	lfcSE	stat	pvalue	padj	GeneSymbol	GeneType
ENSG00000139211.6	1020.27	2.66383	0.220424	12.085	1.26748e-33	4.07559e-30	AMIGO2	protein_coding		highly significantly upregulated P < 1*10E-5				used for GO ontology
ENSG00000124225.15	979.658	1.87618	0.193958	9.67309	3.92335e-22	3.36414e-19	PMEPA1	protein_coding		significantly upregulated genes P ≤ 0.01
ENSG00000096696.13	380.879	2.01143	0.253442	7.93645	2.08044e-15	7.87018e-13	DSP	protein_coding		highly significantly downregulated P < 1*10E-5				used for GO ontology
ENSG00000178860.8	178.261	1.84546	0.308697	5.97824	2.25567e-09	3.22361e-07	MSC	protein_coding		significantly downregulated genes P≤ 0.01
ENSG00000103257.8	1457.7	1.05613	0.182369	5.79115	6.99055e-09	8.99124e-07	SLC7A5	protein_coding		non significantly deregulated genes
ENSG00000087494.15	112.807	2.18311	0.378871	5.76216	8.30436e-09	1.04716e-06	PTHLH	protein_coding
ENSG00000130766.4	666.642	1.34139	0.235246	5.70206	1.18368e-08	1.42285e-06	SESN2	protein_coding
ENSG00000166922.8	219.151	1.78761	0.31753	5.62973	1.80494e-08	2.11047e-06	SCG5	protein_coding
ENSG00000111371.15	1114.87	1.11789	0.199176	5.61257	1.9934e-08	2.28921e-06	SLC38A1	protein_coding
ENSG00000174792.10	37.704	6.38737	1.15643	5.52334	3.32622e-08	3.68809e-06	C4orf26	protein_coding
ENSG00000140416.19	4353.42	0.91944	0.167688	5.48305	4.18054e-08	4.51849e-06	TPM1	protein_coding
ENSG00000120694.19	3316.56	1.13676	0.207296	5.48376	4.16381e-08	4.51849e-06	HSPH1	protein_coding
ENSG00000162772.16	157.913	2.24247	0.413151	5.42771	5.70804e-08	6.01777e-06	ATF3	protein_coding
ENSG00000044574.7	14340.3	1.01974	0.188789	5.40146	6.61017e-08	6.8016e-06	HSPA5	protein_coding
ENSG00000213626.11	97.8333	2.08959	0.393634	5.30846	1.10554e-07	1.07723e-05	LBH	protein_coding
ENSG00000187498.14	1264.53	1.03472	0.196738	5.25939	1.44534e-07	1.30915e-05	COL4A1	protein_coding
ENSG00000162616.8	945.102	1.03643	0.198413	5.22359	1.75488e-07	1.53546e-05	DNAJB4	protein_coding
ENSG00000051108.14	1412.73	1.03701	0.199743	5.19175	2.08329e-07	1.77452e-05	HERPUD1	protein_coding
ENSG00000128272.14	2834.68	0.954518	0.187406	5.09333	3.51834e-07	2.84609e-05	ATF4	protein_coding
ENSG00000139508.14	91.309	2.04628	0.404767	5.05544	4.29397e-07	3.30713e-05	SLC46A3	protein_coding
ENSG00000143322.19	1166.19	1.04271	0.20883	4.99308	5.94236e-07	4.49592e-05	ABL2	protein_coding
ENSG00000151012.13	2879.03	0.839112	0.169111	4.96191	6.98033e-07	5.19572e-05	SLC7A11	protein_coding
ENSG00000006652.13	1055.42	1.04809	0.21195	4.94501	7.61395e-07	5.6282e-05	IFRD1	protein_coding
ENSG00000161011.19	10520.6	0.987751	0.200912	4.91633	8.81833e-07	6.26637e-05	SQSTM1	protein_coding
ENSG00000135924.15	690.715	1.00418	0.212155	4.73324	2.20967e-06	0.000137965	DNAJB2	protein_coding
ENSG00000065911.11	812.563	0.967872	0.208941	4.63228	3.61664e-06	0.000213382	MTHFD2	protein_coding
ENSG00000109971.13	24559.9	0.797016	0.17224	4.62735	3.70372e-06	0.000217522	HSPA8	protein_coding
ENSG00000128965.11	88.3391	2.0523	0.446337	4.5981	4.26355e-06	0.000241576	CHAC1	protein_coding
ENSG00000111186.12	90.4129	1.85856	0.404539	4.59427	4.34271e-06	0.000244982	WNT5B	protein_coding
ENSG00000258602.1	42.9602	2.67359	0.589953	4.53187	5.84638e-06	0.000318628	LINC01629	lincRNA
ENSG00000143878.9	1129.25	0.909476	0.201588	4.51157	6.435e-06	0.000347761	RHOB	protein_coding
ENSG00000176994.10	853.67	0.930465	0.207587	4.48229	7.38475e-06	0.000395761	SMCR8	protein_coding
ENSG00000135362.13	145.199	1.49071	0.332576	4.48232	7.38359e-06	0.000395761	PRR5L	protein_coding
ENSG00000128591.15	3271.41	0.794306	0.178481	4.45037	8.57239e-06	0.000448204	FLNC	protein_coding
ENSG00000114861.18	317.306	1.09768	0.24875	4.41277	1.02058e-05	0.000525068	FOXP1	protein_coding
ENSG00000088356.5	201.223	1.32559	0.300807	4.40678	1.04921e-05	0.000535513	PDRG1	protein_coding
ENSG00000139112.10	994.157	0.856745	0.194633	4.40185	1.07331e-05	0.000543499	GABARAPL1	protein_coding
ENSG00000023909.9	847.957	0.892606	0.202974	4.39763	1.09439e-05	0.000552001	GCLM	protein_coding
ENSG00000131652.13	208.461	1.30415	0.296807	4.39393	1.11318e-05	0.000559285	THOC6	protein_coding
ENSG00000128590.4	712.186	0.889684	0.203478	4.37239	1.22895e-05	0.000605622	DNAJB9	protein_coding
ENSG00000178381.11	462.477	1.13505	0.260178	4.36258	1.28536e-05	0.000628603	ZFAND2A	protein_coding
ENSG00000106105.13	2684.8	0.767267	0.176193	4.35469	1.33256e-05	0.00064922	GARS	protein_coding
ENSG00000012660.13	1118.52	0.834071	0.194877	4.27998	1.86913e-05	0.000846505	ELOVL5	protein_coding
ENSG00000090861.15	1583.76	0.771058	0.182572	4.22331	2.4074e-05	0.00106406	AARS	protein_coding
ENSG00000152137.6	260.714	1.20982	0.287758	4.2043	2.61891e-05	0.00113035	HSPB8	protein_coding
ENSG00000135069.13	362.336	1.19951	0.285529	4.20101	2.6573e-05	0.00114309	PSAT1	protein_coding
ENSG00000167996.15	34817.8	0.755916	0.182178	4.14933	3.33445e-05	0.00139699	FTH1	protein_coding
ENSG00000136603.13	987.63	0.809621	0.195492	4.14145	3.45116e-05	0.0014319	SKIL	protein_coding
ENSG00000154127.9	316.89	1.02715	0.247974	4.14216	3.44044e-05	0.0014319	UBASH3B	protein_coding
ENSG00000104221.12	194.704	1.27342	0.309996	4.10788	3.99315e-05	0.00163047	BRF2	protein_coding
ENSG00000157514.16	301.842	1.06871	0.260817	4.09755	4.17538e-05	0.00169413	TSC22D3	protein_coding
ENSG00000217128.11	665.553	0.902603	0.221552	4.07401	4.62114e-05	0.00185162	FNIP1	protein_coding
ENSG00000100292.16	6163.78	1.88195	0.466444	4.03467	5.46784e-05	0.00215068	HMOX1	protein_coding
ENSG00000113013.12	3604.39	0.75941	0.189239	4.01296	5.99619e-05	0.002316	HSPA9	protein_coding
ENSG00000127481.14	6315.32	0.726547	0.181631	4.00013	6.33078e-05	0.00242341	UBR4	protein_coding
ENSG00000133816.13	1898.89	0.716949	0.179352	3.99743	6.40331e-05	0.0024439	MICAL2	protein_coding
ENSG00000167703.14	177.937	1.18372	0.300603	3.93783	8.22224e-05	0.00303892	SLC43A2	protein_coding
ENSG00000157106.16	2432.09	0.687572	0.174858	3.93218	8.41807e-05	0.00309352	SMG1	protein_coding
ENSG00000110172.11	584.839	0.867125	0.220826	3.92673	8.61075e-05	0.00312857	CHORDC1	protein_coding
ENSG00000070495.14	507.64	0.929712	0.236703	3.92776	8.57423e-05	0.00312857	JMJD6	protein_coding
ENSG00000160570.13	297.985	1.06721	0.271928	3.92459	8.68794e-05	0.00314773	DEDD2	protein_coding
ENSG00000128567.16	103.032	1.48805	0.379545	3.92063	8.83165e-05	0.00318187	PODXL	protein_coding
ENSG00000140941.12	1737.27	0.701337	0.17984	3.89979	9.6275e-05	0.00342069	MAP1LC3B	protein_coding
ENSG00000087086.14	15735.1	0.732664	0.18971	3.86201	0.000112457	0.00385807	FTL	protein_coding
ENSG00000095951.16	441.739	0.861331	0.224881	3.83016	0.000128058	0.00433591	HIVEP1	protein_coding
ENSG00000144597.13	521.128	0.846514	0.221446	3.82267	0.000132016	0.00442183	EAF1	protein_coding
ENSG00000275993.2	105.677	1.5023	0.394065	3.81232	0.000137669	0.00458731	CU639417.2	protein_coding
ENSG00000119280.16	156.472	1.21148	0.318154	3.80783	0.000140189	0.00465921	C1orf198	protein_coding
ENSG00000086061.15	2963.65	0.729927	0.191725	3.80715	0.000140578	0.00466007	DNAJA1	protein_coding
ENSG00000121931.15	580.998	0.821687	0.218209	3.76561	0.000166146	0.0053828	LRIF1	protein_coding
ENSG00000198431.15	4746.16	0.692797	0.184433	3.75637	0.000172398	0.00554345	TXNRD1	protein_coding
ENSG00000134684.10	991.624	0.762865	0.204032	3.73896	0.000184785	0.00587665	YARS	protein_coding
ENSG00000171658.8	144.391	1.21023	0.324481	3.72974	0.000191677	0.00602775	NMRAL2P	transcribed_unprocessed_pseudogene
ENSG00000176046.8	148.878	1.25664	0.337096	3.72785	0.000193119	0.00604197	NUPR1	protein_coding
ENSG00000116701.14	33.1155	2.51961	0.676097	3.72669	0.000194008	0.00604197	NCF2	protein_coding
ENSG00000166900.16	231.05	1.10703	0.300374	3.68552	0.000228235	0.00685879	STX3	protein_coding
ENSG00000164070.11	412.443	0.907601	0.246726	3.67858	0.000234537	0.00701539	HSPA4L	protein_coding
ENSG00000006451.7	894.023	0.737896	0.201122	3.6689	0.000243594	0.00718601	RALA	protein_coding
ENSG00000117000.8	450.652	0.820692	0.223937	3.66484	0.000247493	0.00728433	RLF	protein_coding
ENSG00000178607.15	479.186	0.834084	0.227867	3.6604	0.000251821	0.0073948	ERN1	protein_coding
ENSG00000181026.14	955.623	0.734592	0.202072	3.6353	0.000277658	0.00804332	AEN	protein_coding
ENSG00000092820.17	1068.37	0.682566	0.188345	3.62402	0.000290059	0.00832753	EZR	protein_coding
ENSG00000147416.10	1056.19	0.756277	0.208987	3.61877	0.000296004	0.00842302	ATP6V1B2	protein_coding
ENSG00000140105.17	1116.2	0.709388	0.19951	3.55566	0.000377038	0.0102094	WARS	protein_coding
ENSG00000186594.14	623.963	0.735224	0.207813	3.53791	0.000403315	0.0108297	MIR22HG	lincRNA
ENSG00000120053.10	326.257	0.878326	0.248459	3.53509	0.00040763	0.0109001	GOT1	protein_coding
ENSG00000169641.13	790.457	0.698245	0.19764	3.5329	0.000411024	0.010968	LUZP1	protein_coding
ENSG00000113615.12	1126.84	0.65771	0.186381	3.52885	0.000417366	0.0110456	SEC24A	protein_coding
ENSG00000168439.16	1920.81	0.705315	0.200217	3.52275	0.000427089	0.0112797	STIP1	protein_coding
ENSG00000204516.9	196.615	1.14219	0.324833	3.51623	0.000437729	0.0115134	MICB	protein_coding
ENSG00000076108.11	1283.62	0.654856	0.187755	3.48782	0.000486967	0.0126278	BAZ2A	protein_coding
ENSG00000109846.7	508.644	1.89151	0.543404	3.48085	0.000499823	0.0128921	CRYAB	protein_coding
ENSG00000052749.13	336.896	0.851238	0.245111	3.47288	0.000514915	0.0131667	RRP12	protein_coding
ENSG00000167772.11	993.092	0.659572	0.190431	3.46358	0.000533036	0.0135225	ANGPTL4	protein_coding
ENSG00000140830.8	168.586	1.05547	0.305129	3.45909	0.000542007	0.0136692	TXNL4B	protein_coding
ENSG00000172432.18	832.398	0.711872	0.205941	3.45668	0.000546881	0.0137382	GTPBP2	protein_coding
ENSG00000106266.10	441.973	0.810877	0.234734	3.45446	0.000551398	0.0138247	SNX8	protein_coding
ENSG00000106404.13	350.465	0.881305	0.255168	3.45383	0.000552695	0.0138303	CLDN15	protein_coding
ENSG00000114796.15	464.17	0.765388	0.222085	3.44637	0.000568174	0.0141351	KLHL24	protein_coding
ENSG00000166986.14	1068.12	0.66831	0.194412	3.43759	0.000586908	0.0144613	MARS	protein_coding
ENSG00000116717.11	503.551	0.789187	0.23007	3.43021	0.000603115	0.0147197	GADD45A	protein_coding
ENSG00000148843.13	560.011	0.730391	0.214621	3.40317	0.000666091	0.015836	PDCD11	protein_coding
ENSG00000139514.12	838.326	0.729996	0.215198	3.39221	0.000693313	0.0163024	SLC7A1	protein_coding
ENSG00000164715.5	508.338	0.784829	0.231354	3.39233	0.000693013	0.0163024	LMTK2	protein_coding
ENSG00000184575.11	1998.23	0.602808	0.17944	3.35938	0.00078119	0.0181366	XPOT	protein_coding
ENSG00000167522.14	2223.63	0.589201	0.175612	3.35512	0.000793295	0.0183844	ANKRD11	protein_coding
ENSG00000130803.14	458.017	0.783406	0.233695	3.35226	0.00080154	0.0185053	ZNF317	protein_coding
ENSG00000188522.14	277.544	0.880938	0.263296	3.34581	0.000820437	0.0188774	FAM83G	protein_coding
ENSG00000108510.9	1317.72	0.614145	0.184262	3.333	0.000859147	0.0195928	MED13	protein_coding
ENSG00000005339.14	1124.18	0.654026	0.196383	3.33035	0.000867367	0.0197104	CREBBP	protein_coding
ENSG00000125538.11	7320.38	-2.28127	0.167317	-13.6345	2.49815e-42	3.21312e-38	IL1BH2:H58M24H2:H40H2:H79H2:H100M24H2:H40H2:H121M24H2:H40H2:H127M24H2:HH2:H143	protein_coding
ENSG00000141753.6	7547.71	-2.28352	0.177881	-12.8373	1.01292e-37	6.51411e-34	IGFBP4	protein_coding
ENSG00000041353.9	3287.07	-2.16644	0.178458	-12.1398	6.49794e-34	2.78588e-30	RAB27B	protein_coding
ENSG00000141469.16	436.865	-3.45264	0.286785	-12.0391	2.21233e-33	5.691e-30	SLC14A1	protein_coding
ENSG00000138061.11	2349.61	-2.04123	0.186237	-10.9604	5.92551e-28	1.27023e-24	CYP1B1	protein_coding
ENSG00000171451.13	1027.22	-2.18481	0.20978	-10.4148	2.12338e-25	3.90157e-22	DSEL	protein_coding
ENSG00000180447.6	153.275	-4.37997	0.422621	-10.3638	3.62193e-25	5.82316e-22	GAS1	protein_coding
ENSG00000162407.8	469.224	-2.43071	0.235606	-10.3168	5.91481e-25	8.45292e-22	PLPP3	protein_coding
ENSG00000163739.4	487.823	-2.65666	0.258025	-10.2961	7.33497e-25	9.43424e-22	CXCL1	protein_coding
ENSG00000178726.6	2014.3	-1.79422	0.175454	-10.2262	1.51394e-24	1.77021e-21	THBD	protein_coding
ENSG00000128342.4	2478.43	-1.94977	0.194093	-10.0455	9.61356e-24	1.03041e-20	LIF	protein_coding
ENSG00000148344.10	139.222	-4.34783	0.439768	-9.88666	4.7562e-23	4.70571e-20	PTGES	protein_coding
ENSG00000122420.9	598.539	-2.13825	0.219115	-9.75861	1.69466e-22	1.55691e-19	PTGFR	protein_coding
ENSG00000074410.13	466.496	-2.51814	0.265161	-9.49663	2.168e-21	1.7428e-18	CA12	protein_coding
ENSG00000168398.6	203.351	-3.22278	0.34312	-9.39258	5.85459e-21	4.42951e-18	BDKRB2	protein_coding
ENSG00000137033.11	4967.36	-1.71459	0.183283	-9.35485	8.37184e-21	5.98214e-18	IL33	protein_coding
ENSG00000011465.16	3300.7	-1.67047	0.183058	-9.12535	7.15074e-20	4.84067e-17	DCN	protein_coding
ENSG00000204287.13	873.097	-1.79081	0.196819	-9.09876	9.13685e-20	5.87591e-17	HLA-DRA	protein_coding
ENSG00000163661.3	323.773	-2.35117	0.261295	-8.99815	2.29559e-19	1.406e-16	PTX3	protein_coding
ENSG00000186340.14	758.465	-1.79132	0.207277	-8.64219	5.51474e-18	3.22412e-15	THBS2	protein_coding
ENSG00000099260.10	463.524	-2.07891	0.244323	-8.50885	1.75672e-17	9.82386e-15	PALMD	protein_coding
ENSG00000154864.11	489.433	-1.96499	0.231219	-8.49841	1.92202e-17	1.0039e-14	PIEZO2	protein_coding
ENSG00000139329.4	1121.18	-1.93017	0.227168	-8.49666	1.9513e-17	1.0039e-14	LUM	protein_coding
ENSG00000163734.4	478.835	-1.90805	0.226263	-8.43286	3.37315e-17	1.66867e-14	CXCL3	protein_coding
ENSG00000108932.11	224.612	-2.45873	0.295456	-8.32181	8.66328e-17	4.12693e-14	SLC16A6	protein_coding
ENSG00000196154.11	299.475	-2.30652	0.278955	-8.26844	1.35722e-16	6.2345e-14	S100A4	protein_coding
ENSG00000179583.18	170.548	-2.67255	0.325949	-8.19931	2.41774e-16	1.07231e-13	CIITA	protein_coding
ENSG00000074181.8	472.956	-2.08524	0.255682	-8.15559	3.47476e-16	1.48975e-13	NOTCH3	protein_coding
ENSG00000131386.17	80.924	-4.84413	0.597899	-8.10191	5.41018e-16	2.2447e-13	GALNT15	protein_coding
ENSG00000028137.18	321.636	-2.14566	0.266092	-8.06363	7.40637e-16	2.9769e-13	TNFRSF1B	protein_coding
ENSG00000053747.15	455.565	-2.10169	0.260956	-8.0538	8.02612e-16	3.12824e-13	LAMA3	protein_coding
ENSG00000143867.6	202.623	-2.4471	0.308583	-7.93013	2.18924e-15	8.04513e-13	OSR1	protein_coding
ENSG00000081041.8	320.995	-2.00072	0.253238	-7.90053	2.77726e-15	9.92252e-13	CXCL2	protein_coding
ENSG00000169429.10	7822.47	-1.32824	0.17155	-7.7426	9.74006e-15	3.38586e-12	CXCL8	protein_coding
ENSG00000080573.6	88.7316	-3.72171	0.482825	-7.70821	1.27599e-14	4.3189e-12	COL5A3	protein_coding
ENSG00000197632.8	272.865	-2.08492	0.27443	-7.59725	3.02489e-14	9.97593e-12	SERPINB2	protein_coding
ENSG00000075213.10	1061.63	-1.63928	0.215993	-7.58948	3.21199e-14	1.03282e-11	SEMA3A	protein_coding
ENSG00000124126.13	519.945	-1.66335	0.220138	-7.55596	4.15777e-14	1.30432e-11	PREX1	protein_coding
ENSG00000171246.5	719.695	-3.86819	0.512446	-7.54848	4.4038e-14	1.34861e-11	NPTX1	protein_coding
ENSG00000153234.13	192.75	-2.32819	0.309662	-7.51849	5.54116e-14	1.65745e-11	NR4A2	protein_coding
ENSG00000157240.3	694.072	-1.61518	0.214957	-7.51396	5.73637e-14	1.67685e-11	FZD1	protein_coding
ENSG00000164619.8	431.763	-1.78756	0.238794	-7.48577	7.11276e-14	2.03298e-11	BMPER	protein_coding
ENSG00000109321.10	139.823	-3.12623	0.420985	-7.42599	1.11937e-13	3.12985e-11	AREG	protein_coding
ENSG00000108001.13	375.697	-1.79308	0.243148	-7.37443	1.65044e-13	4.51658e-11	EBF3	protein_coding
ENSG00000087303.17	1199.91	-1.36575	0.187169	-7.29685	2.94591e-13	7.89382e-11	NID2	protein_coding
ENSG00000122862.4	1771.85	-1.40311	0.192377	-7.29353	3.01939e-13	7.92558e-11	SRGN	protein_coding
ENSG00000171408.13	132.258	-2.62605	0.360371	-7.28707	3.16775e-13	8.14872e-11	PDE7B	protein_coding
ENSG00000164442.9	772.271	-1.6028	0.221238	-7.24468	4.33448e-13	1.09314e-10	CITED2	protein_coding
ENSG00000106991.13	1144.84	-1.4329	0.198299	-7.22596	4.97563e-13	1.2307e-10	ENG	protein_coding
ENSG00000112096.16	2040.53	-1.40963	0.198159	-7.11364	1.13022e-12	2.74282e-10	SOD2	protein_coding
ENSG00000139318.7	1519.12	-1.31327	0.188982	-6.94921	3.67338e-12	8.74945e-10	DUSP6	protein_coding
ENSG00000154188.9	138.038	-2.44642	0.354047	-6.90986	4.8512e-12	1.13448e-09	ANGPT1	protein_coding
ENSG00000112769.18	214.168	-2.1054	0.30514	-6.8998	5.20752e-12	1.19606e-09	LAMA4	protein_coding
ENSG00000109861.15	516.035	-1.63921	0.23876	-6.86551	6.62535e-12	1.495e-09	CTSC	protein_coding
ENSG00000197321.14	1199.64	-1.35051	0.196948	-6.8572	7.02248e-12	1.5573e-09	SVIL	protein_coding
ENSG00000144810.15	1232.41	-1.46064	0.213613	-6.8378	8.04185e-12	1.75312e-09	COL8A1	protein_coding
ENSG00000169851.15	122.788	-2.69847	0.397616	-6.78663	1.14786e-11	2.46063e-09	PCDH7	protein_coding
ENSG00000135373.12	110.144	-2.98221	0.440409	-6.77145	1.27499e-11	2.63261e-09	EHF	protein_coding
ENSG00000127920.5	1264.13	-1.53547	0.226812	-6.76981	1.28949e-11	2.63261e-09	GNG11	protein_coding
ENSG00000003436.15	2434.47	-1.35935	0.200712	-6.77265	1.26446e-11	2.63261e-09	TFPI	protein_coding
ENSG00000183098.10	279.54	-1.90703	0.281938	-6.764	1.34232e-11	2.69764e-09	GPC6	protein_coding
ENSG00000196937.10	2002.09	-1.35562	0.201275	-6.73517	1.63734e-11	3.23993e-09	FAM3C	protein_coding
ENSG00000184254.16	267.806	-1.81534	0.271077	-6.69677	2.13072e-11	4.15231e-09	ALDH1A3	protein_coding
ENSG00000134013.15	3801.06	-1.20094	0.179568	-6.68797	2.26288e-11	4.34405e-09	LOXL2	protein_coding
ENSG00000124882.3	142.646	-2.4483	0.373945	-6.54721	5.86214e-11	1.10881e-08	EREG	protein_coding
ENSG00000139364.10	205.766	-2.19173	0.339932	-6.44755	1.13674e-10	2.03066e-08	TMEM132B	protein_coding
ENSG00000144152.12	414.755	-1.5885	0.246318	-6.44897	1.12612e-10	2.03066e-08	FBLN7	protein_coding
ENSG00000101224.17	436.593	-1.5623	0.242201	-6.45041	1.11548e-10	2.03066e-08	CDC25B	protein_coding
ENSG00000163513.17	6021.18	-1.12176	0.173884	-6.45119	1.10972e-10	2.03066e-08	TGFBR2	protein_coding
ENSG00000134247.9	1773.9	-1.2934	0.20092	-6.4374	1.21541e-10	2.14145e-08	PTGFRN	protein_coding
ENSG00000166250.11	3263.97	-1.22631	0.191683	-6.39758	1.57862e-10	2.74382e-08	CLMP	protein_coding
ENSG00000141338.13	81.8435	-3.29571	0.51605	-6.38641	1.69826e-10	2.9124e-08	ABCA8	protein_coding
ENSG00000019991.15	55.9707	-4.07278	0.63824	-6.38126	1.75641e-10	2.97249e-08	HGF	protein_coding
ENSG00000166825.13	4479.52	-1.07675	0.169415	-6.35568	2.07513e-10	3.46628e-08	ANPEP	protein_coding
ENSG00000180730.4	659.758	-1.41614	0.22325	-6.34329	2.24906e-10	3.70865e-08	SHISA2	protein_coding
ENSG00000106484.14	382.606	-1.68916	0.266576	-6.33653	2.35003e-10	3.82609e-08	MEST	protein_coding
ENSG00000163453.11	4233.19	-1.14778	0.181324	-6.32997	2.45207e-10	3.94232e-08	IGFBP7	protein_coding
ENSG00000124875.9	261.8	-1.83986	0.291174	-6.31878	2.63643e-10	4.18639e-08	CXCL6	protein_coding
ENSG00000249992.1	2944.81	-1.06418	0.169512	-6.27788	3.43228e-10	5.38366e-08	TMEM158	protein_coding
ENSG00000135678.11	242.196	-1.78694	0.286164	-6.24446	4.25277e-10	6.59026e-08	CPM	protein_coding
ENSG00000120875.8	5119.59	-1.06606	0.17329	-6.1519	7.65581e-10	1.17225e-07	DUSP4	protein_coding
ENSG00000108797.11	307.761	-1.5596	0.255753	-6.09805	1.07369e-09	1.62468e-07	CNTNAP1	protein_coding
ENSG00000100234.11	188.624	-2.15572	0.354986	-6.07271	1.25772e-09	1.88102e-07	TIMP3	protein_coding
ENSG00000142408.4	588.319	-1.49005	0.247472	-6.02109	1.73242e-09	2.56119e-07	CACNG8	protein_coding
ENSG00000079931.14	563.21	-1.56471	0.25996	-6.01902	1.75473e-09	2.56469e-07	MOXD1	protein_coding
ENSG00000137203.10	193.043	-1.83678	0.305655	-6.00931	1.86318e-09	2.6926e-07	TFAP2A	protein_coding
ENSG00000154258.16	55.6944	-3.31114	0.558683	-5.92668	3.09118e-09	4.32309e-07	ABCA9	protein_coding
ENSG00000109511.11	187.122	-1.78118	0.300538	-5.92662	3.09224e-09	4.32309e-07	ANXA10	protein_coding
ENSG00000197261.11	127.447	-2.08711	0.352296	-5.92431	3.13617e-09	4.33736e-07	C6orf141	protein_coding
ENSG00000134333.13	9133.94	-1.07822	0.183011	-5.89153	3.82632e-09	5.23554e-07	LDHA	protein_coding
ENSG00000102359.6	641.243	-1.35963	0.231874	-5.86366	4.52773e-09	6.13007e-07	SRPX2	protein_coding
ENSG00000154027.18	397.285	-1.42544	0.244677	-5.8258	5.68413e-09	7.57308e-07	AK5	protein_coding
ENSG00000148700.14	2159.41	-1.18475	0.20339	-5.825	5.71131e-09	7.57308e-07	ADD3	protein_coding
ENSG00000117525.13	418.545	-1.34273	0.230728	-5.81954	5.90114e-09	7.74495e-07	F3	protein_coding
ENSG00000125730.16	2653	-1.04905	0.180918	-5.79848	6.69197e-09	8.69415e-07	C3	protein_coding
ENSG00000135862.5	10792	-1.08525	0.187883	-5.77619	7.6412e-09	9.7308e-07	LAMC1	protein_coding
ENSG00000231389.7	862.245	-1.12317	0.195314	-5.75058	8.89361e-09	1.11058e-06	HLA-DPA1	protein_coding
ENSG00000082482.13	103.003	-2.38035	0.414398	-5.74412	9.24015e-09	1.14276e-06	KCNK2	protein_coding
ENSG00000019582.14	698.089	-1.17226	0.204431	-5.73425	9.79428e-09	1.19975e-06	CD74	protein_coding
ENSG00000173918.14	455.676	-1.35044	0.236049	-5.72101	1.05891e-08	1.28487e-06	C1QTNF1	protein_coding
ENSG00000100065.14	491.045	-1.26862	0.223636	-5.6727	1.40563e-08	1.674e-06	CARD10	protein_coding
ENSG00000176771.16	118.991	-2.04915	0.363339	-5.63978	1.70268e-08	2.00916e-06	NCKAP5	protein_coding
ENSG00000154065.16	378.219	-1.50437	0.268019	-5.61292	1.98939e-08	2.28921e-06	ANKRD29	protein_coding
ENSG00000113532.12	120.711	-2.20286	0.394847	-5.57901	2.41897e-08	2.75334e-06	ST8SIA4	protein_coding
ENSG00000118503.14	626.6	-1.24007	0.222461	-5.57433	2.4849e-08	2.80357e-06	TNFAIP3	protein_coding
ENSG00000129038.15	1347.94	-1.11527	0.200609	-5.55939	2.70712e-08	3.02774e-06	LOXL1	protein_coding
ENSG00000169047.5	1025.14	-1.0624	0.193121	-5.50123	3.77144e-08	4.146e-06	IRS1	protein_coding
ENSG00000164125.15	856.824	-1.3051	0.239251	-5.45496	4.89848e-08	5.25035e-06	FAM198B	protein_coding
ENSG00000171150.7	769.387	-1.15831	0.212766	-5.44408	5.20736e-08	5.5353e-06	SOCS5	protein_coding
ENSG00000178695.5	342.445	-1.53422	0.282757	-5.42594	5.76494e-08	6.02834e-06	KCTD12	protein_coding
ENSG00000168542.14	7065.53	-2.70657	0.499422	-5.41941	5.97966e-08	6.20245e-06	COL3A1	protein_coding
ENSG00000141574.7	140.766	-1.84217	0.342754	-5.37462	7.67433e-08	7.69617e-06	SECTM1	protein_coding
ENSG00000092964.17	1199.41	-1.15843	0.215517	-5.3751	7.65385e-08	7.69617e-06	DPYSL2	protein_coding
ENSG00000113140.10	6812.77	-1.03346	0.192323	-5.37358	7.71891e-08	7.69617e-06	SPARC	protein_coding
ENSG00000011028.13	1867.24	-1.00188	0.186315	-5.37736	7.55874e-08	7.69617e-06	MRC2	protein_coding
ENSG00000169908.11	951.292	-1.25099	0.234731	-5.32948	9.8497e-08	9.74514e-06	TM4SF1	protein_coding
ENSG00000099250.17	4262.35	-0.921072	0.173211	-5.31762	1.05135e-07	1.03225e-05	NRP1	protein_coding
ENSG00000198121.13	357.896	-1.29998	0.24496	-5.30692	1.11493e-07	1.07822e-05	LPAR1	protein_coding
ENSG00000014257.15	65.6979	-2.55737	0.482283	-5.30264	1.14138e-07	1.09423e-05	ACPP	protein_coding
ENSG00000087116.14	715.184	-1.13504	0.214099	-5.30151	1.14851e-07	1.09423e-05	ADAMTS2	protein_coding
ENSG00000197467.13	123.696	-1.88503	0.355757	-5.29866	1.16658e-07	1.09765e-05	COL13A1	protein_coding
ENSG00000178878.12	215.541	-1.70649	0.322086	-5.29825	1.16917e-07	1.09765e-05	APOLD1	protein_coding
ENSG00000196126.11	879.137	-1.03477	0.195368	-5.29654	1.18019e-07	1.09997e-05	HLA-DRB1	protein_coding
ENSG00000119714.10	283.41	-1.48128	0.280196	-5.28656	1.24637e-07	1.15329e-05	GPR68	protein_coding
ENSG00000115107.19	582.748	-1.21078	0.229121	-5.28446	1.26076e-07	1.15828e-05	STEAP3	protein_coding
ENSG00000100106.19	1198.86	-1.04582	0.198791	-5.26089	1.43364e-07	1.30776e-05	TRIOBP	protein_coding
ENSG00000128052.8	71.3968	-2.53199	0.482194	-5.25099	1.51285e-07	1.35127e-05	KDR	protein_coding
ENSG00000123610.4	250.874	-1.51165	0.287809	-5.25225	1.50254e-07	1.35127e-05	TNFAIP6	protein_coding
ENSG00000196155.12	34.779	-4.57949	0.873755	-5.24116	1.59572e-07	1.40879e-05	PLEKHG4	protein_coding
ENSG00000122729.18	1128.54	-1.00249	0.191287	-5.24076	1.59916e-07	1.40879e-05	ACO1	protein_coding
ENSG00000139278.9	1167.08	-1.17923	0.226393	-5.20878	1.90089e-07	1.64703e-05	GLIPR1	protein_coding
ENSG00000167123.18	1338.98	-1.00632	0.193223	-5.20808	1.908e-07	1.64703e-05	CERCAM	protein_coding
ENSG00000152990.13	777.207	-1.08243	0.208478	-5.19204	2.08005e-07	1.77452e-05	ADGRA3	protein_coding
ENSG00000138347.15	235.89	-1.54264	0.29827	-5.17196	2.31654e-07	1.96022e-05	MYPN	protein_coding
ENSG00000146678.9	40.9762	-3.29008	0.641449	-5.12914	2.91075e-07	2.43105e-05	IGFBP1	protein_coding
ENSG00000154217.14	332.335	-1.26333	0.246302	-5.12921	2.90968e-07	2.43105e-05	PITPNC1	protein_coding
ENSG00000196220.15	134.363	-1.87439	0.365699	-5.1255	2.96742e-07	2.46239e-05	SRGAP3	protein_coding
ENSG00000186469.8	550.638	-1.17803	0.230011	-5.1216	3.02952e-07	2.4978e-05	GNG2	protein_coding
ENSG00000142156.14	5571.34	-0.863793	0.168798	-5.11731	3.0993e-07	2.53906e-05	COL6A1	protein_coding
ENSG00000198732.10	231.828	-1.42365	0.278846	-5.10552	3.29889e-07	2.68547e-05	SMOC1	protein_coding
ENSG00000117594.9	47.8668	-2.98689	0.586715	-5.09087	3.56429e-07	2.86524e-05	HSD11B1	protein_coding
ENSG00000114757.18	484.401	-1.15648	0.227315	-5.08755	3.62719e-07	2.8977e-05	PEX5L	protein_coding
ENSG00000174028.6	178.339	-1.54922	0.305107	-5.07764	3.82145e-07	3.03405e-05	FAM3C2	processed_pseudogene
ENSG00000278962.1	150.579	-1.73783	0.342973	-5.06697	4.04199e-07	3.18945e-05	AC092645.1	TEC
ENSG00000118596.11	228.015	-1.63158	0.322263	-5.06288	4.12972e-07	3.21918e-05	SLC16A7	protein_coding
ENSG00000184371.13	315.125	-1.34078	0.264815	-5.06308	4.1254e-07	3.21918e-05	CSF1	protein_coding
ENSG00000111961.17	1132.86	-0.944087	0.18658	-5.05997	4.19329e-07	3.24904e-05	SASH1	protein_coding
ENSG00000204252.13	89.5757	-2.05576	0.407538	-5.04433	4.55101e-07	3.48423e-05	HLA-DOA	protein_coding
ENSG00000084234.16	3722.64	-0.898798	0.179606	-5.00428	5.60705e-07	4.26733e-05	APLP2	protein_coding
ENSG00000168497.4	207.457	-1.52444	0.305704	-4.98664	6.14381e-07	4.62115e-05	CAVIN2	protein_coding
ENSG00000167779.7	619.638	-1.08378	0.21843	-4.96168	6.98849e-07	5.19572e-05	IGFBP6	protein_coding
ENSG00000145242.13	325.391	-1.32803	0.268695	-4.94253	7.71148e-07	5.66772e-05	EPHA5	protein_coding
ENSG00000151789.10	82.9196	-2.07654	0.42065	-4.93649	7.95424e-07	5.8018e-05	ZNF385D	protein_coding
ENSG00000116991.10	242.676	-1.55945	0.31595	-4.93575	7.98413e-07	5.8018e-05	SIPA1L2	protein_coding
ENSG00000049239.12	1346.64	-0.948819	0.192346	-4.93287	8.10281e-07	5.85497e-05	H6PD	protein_coding
ENSG00000105088.8	47.3997	-3.00851	0.611288	-4.9216	8.58414e-07	6.16811e-05	OLFM2	protein_coding
ENSG00000128274.15	140.78	-1.676	0.340903	-4.91636	8.81685e-07	6.26637e-05	A4GALT	protein_coding
ENSG00000172638.12	786.057	-0.998099	0.20331	-4.90925	9.14241e-07	6.46097e-05	EFEMP2	protein_coding
ENSG00000177363.4	31.1517	-4.62287	0.942616	-4.90429	9.37635e-07	6.51884e-05	LRRN4CL	protein_coding
ENSG00000242574.8	51.4509	-2.64614	0.539541	-4.90443	9.3697e-07	6.51884e-05	HLA-DMB	protein_coding
ENSG00000185630.18	126.854	-1.8991	0.387195	-4.90476	9.35415e-07	6.51884e-05	PBX1	protein_coding
ENSG00000163704.11	98.31	-1.9424	0.398109	-4.87907	1.06586e-06	7.3705e-05	PRRT3	protein_coding
ENSG00000197956.9	5289.09	-0.806757	0.165735	-4.86775	1.12875e-06	7.7636e-05	S100A6	protein_coding
ENSG00000173114.12	28.0791	-5.44757	1.12051	-4.86167	1.16401e-06	7.92453e-05	LRRN3	protein_coding
ENSG00000178202.12	774.869	-1.04192	0.214317	-4.86159	1.16447e-06	7.92453e-05	KDELC2	protein_coding
ENSG00000153956.15	698.653	-1.08435	0.223206	-4.85807	1.18535e-06	7.98217e-05	CACNA2D1	protein_coding
ENSG00000197256.10	1086.15	-0.963408	0.198289	-4.85861	1.1821e-06	7.98217e-05	KANK2	protein_coding
ENSG00000146674.14	6110.49	-2.08201	0.430308	-4.83842	1.30872e-06	8.76709e-05	IGFBP3	protein_coding
ENSG00000196932.11	77.983	-2.08575	0.432488	-4.82268	1.41644e-06	9.43954e-05	TMEM26	protein_coding
ENSG00000150687.11	1440.04	-1.05823	0.219927	-4.81171	1.49642e-06	9.92112e-05	PRSS23	protein_coding
ENSG00000115380.19	106.768	-2.04899	0.427468	-4.79331	1.6405e-06	0.000107996	EFEMP1	protein_coding
ENSG00000122642.10	2539.56	-0.951291	0.198531	-4.79166	1.65408e-06	0.000107996	FKBP9	protein_coding
ENSG00000166681.13	970.513	-0.944659	0.197147	-4.79166	1.65411e-06	0.000107996	BEX3	protein_coding
ENSG00000188641.12	300.542	-1.25621	0.263582	-4.76592	1.87991e-06	0.000122118	DPYD	protein_coding
ENSG00000102804.14	3328.68	-0.832262	0.174691	-4.7642	1.89601e-06	0.000122545	TSC22D1	protein_coding
ENSG00000140945.16	1487.41	-0.885456	0.18594	-4.76206	1.91625e-06	0.000123234	CDH13	protein_coding
ENSG00000197442.9	173.381	-1.45517	0.305781	-4.75885	1.94696e-06	0.000124586	MAP3K5	protein_coding
ENSG00000140285.9	171.166	-1.54577	0.324932	-4.75722	1.96277e-06	0.000124976	FGF7	protein_coding
ENSG00000064886.13	86.519	-2.02439	0.426076	-4.75125	2.02166e-06	0.000128092	CHI3L2	protein_coding
ENSG00000204262.11	3401.09	-0.882418	0.18612	-4.74113	2.12525e-06	0.000133995	COL5A2	protein_coding
ENSG00000105974.11	4897.72	-0.934504	0.19719	-4.73909	2.14679e-06	0.000134693	CAV1	protein_coding
ENSG00000134531.9	3082.95	-0.797727	0.168583	-4.73194	2.2238e-06	0.000138176	EMP1	protein_coding
ENSG00000157168.18	388.868	-1.18017	0.250228	-4.71635	2.4011e-06	0.000148476	NRG1	protein_coding
ENSG00000000971.15	482.464	-1.04617	0.222272	-4.7067	2.51753e-06	0.000154931	CFH	protein_coding
ENSG00000255364.1	47.9745	-2.61394	0.55821	-4.68272	2.83087e-06	0.000173384	SMILR	lincRNA
ENSG00000204257.14	87.0516	-1.91062	0.408331	-4.6791	2.88141e-06	0.000175643	HLA-DMA	protein_coding
ENSG00000137819.13	283.156	-1.35834	0.290676	-4.67306	2.96751e-06	0.000180038	PAQR5	protein_coding
ENSG00000131981.15	937.617	-0.914906	0.196699	-4.6513	3.29845e-06	0.000199177	LGALS3	protein_coding
ENSG00000071967.11	1888.41	-0.849453	0.182929	-4.64363	3.42346e-06	0.000205107	CYBRD1	protein_coding
ENSG00000166147.13	5530.6	-0.847115	0.182437	-4.64332	3.42855e-06	0.000205107	FBN1	protein_coding
ENSG00000230387.2	35.1355	-3.15588	0.680261	-4.63921	3.49743e-06	0.000208259	AL118508.1	lincRNA
ENSG00000188042.7	1080.02	-0.918767	0.198238	-4.63466	3.57524e-06	0.000211911	ARL4C	protein_coding
ENSG00000137507.11	34.4857	-3.13932	0.679539	-4.61978	3.84151e-06	0.000224589	LRRC32	protein_coding
ENSG00000157111.12	266.741	-1.25346	0.27189	-4.61018	4.02312e-06	0.000234142	TMEM171	protein_coding
ENSG00000111885.6	355.54	-1.12211	0.243494	-4.60837	4.05846e-06	0.000235135	MAN1A1	protein_coding
ENSG00000139874.5	186.731	-1.37186	0.297752	-4.60739	4.07761e-06	0.000235185	SSTR1	protein_coding
ENSG00000134955.11	128.635	-1.58669	0.344967	-4.59953	4.23451e-06	0.000241351	SLC37A2	protein_coding
ENSG00000168874.12	453.912	-1.15319	0.250736	-4.59922	4.24082e-06	0.000241351	ATOH8	protein_coding
ENSG00000177706.8	428.443	-1.05183	0.228659	-4.6	4.22485e-06	0.000241351	FAM20C	protein_coding
ENSG00000185585.19	137.474	-1.57977	0.344089	-4.59118	4.40744e-06	0.000247548	OLFML2A	protein_coding
ENSG00000204634.12	114.681	-1.75389	0.383886	-4.56879	4.90541e-06	0.000274319	TBC1D8	protein_coding
ENSG00000119943.12	133.811	-1.61317	0.353361	-4.56522	4.9898e-06	0.000277831	PYROXD2	protein_coding
ENSG00000102312.21	1813.4	-0.809208	0.177562	-4.55733	5.18076e-06	0.00028722	PORCN	protein_coding
ENSG00000142798.17	2859.59	-0.774893	0.170246	-4.5516	5.32391e-06	0.000293889	HSPG2	protein_coding
ENSG00000118777.10	117.202	-1.67814	0.368882	-4.54925	5.38367e-06	0.000295918	ABCG2	protein_coding
ENSG00000115738.9	860.698	-0.944797	0.207767	-4.5474	5.43137e-06	0.000297269	ID2	protein_coding
ENSG00000196735.11	122.483	-1.70345	0.37619	-4.52817	5.94972e-06	0.000322891	HLA-DQA1	protein_coding
ENSG00000162645.12	212.498	-1.31634	0.294258	-4.47344	7.6973e-06	0.000410799	GBP2	protein_coding
ENSG00000142173.14	6207.47	-0.766662	0.171462	-4.47131	7.77424e-06	0.000413191	COL6A2	protein_coding
ENSG00000119669.4	1232.6	-0.830471	0.185939	-4.46637	7.95577e-06	0.000421099	IRF2BPL	protein_coding
ENSG00000010810.17	1052.28	-0.874601	0.195923	-4.464	8.04434e-06	0.000424042	FYN	protein_coding
ENSG00000105835.11	2817.5	-0.791437	0.177584	-4.45668	8.32379e-06	0.000436982	NAMPT	protein_coding
ENSG00000141756.18	1841.28	-0.799133	0.179809	-4.44435	8.81591e-06	0.00045907	FKBP10	protein_coding
ENSG00000186815.12	477.659	-1.02437	0.231261	-4.42951	9.44482e-06	0.000489836	TPCN1	protein_coding
ENSG00000171617.13	1249	-0.881424	0.199455	-4.41917	9.9081e-06	0.000511799	ENC1	protein_coding
ENSG00000164692.17	21951.3	-0.856002	0.194084	-4.41046	1.0315e-05	0.000528574	COL1A2	protein_coding
ENSG00000104419.14	1146.19	-0.870019	0.197619	-4.40252	1.07002e-05	0.000543499	NDRG1	protein_coding
ENSG00000198743.6	1456.13	-0.834217	0.190058	-4.38927	1.13734e-05	0.000569201	SLC5A3	protein_coding
ENSG00000154175.16	89.1048	-1.89839	0.432743	-4.38688	1.14988e-05	0.000573248	ABI3BP	protein_coding
ENSG00000196569.11	1248.29	-0.868163	0.19794	-4.386	1.15456e-05	0.000573357	LAMA2	protein_coding
ENSG00000058668.14	2100.16	-0.795723	0.181587	-4.38205	1.17566e-05	0.000581589	ATP2B4	protein_coding
ENSG00000114200.9	149.528	-1.49659	0.342978	-4.36352	1.27988e-05	0.000628311	BCHE	protein_coding
ENSG00000127863.15	67.0295	-1.99855	0.459551	-4.34891	1.36817e-05	0.000664051	TNFRSF19	protein_coding
ENSG00000156103.15	1289.22	-0.932452	0.214575	-4.34559	1.38904e-05	0.000671648	MMP16	protein_coding
ENSG00000091136.13	5716.97	-0.810091	0.186637	-4.34047	1.42175e-05	0.00068489	LAMB1	protein_coding
ENSG00000182197.10	869.461	-0.869918	0.200623	-4.33609	1.4504e-05	0.000696082	EXT1	protein_coding
ENSG00000024422.11	1150.66	-0.833771	0.192378	-4.33403	1.46405e-05	0.000697432	EHD2	protein_coding
ENSG00000085662.13	3955.26	-0.818801	0.188896	-4.33466	1.45988e-05	0.000697432	AKR1B1	protein_coding
ENSG00000176697.18	353.905	-1.24737	0.287922	-4.33234	1.47534e-05	0.000700215	BDNF	protein_coding
ENSG00000152465.17	372.566	-1.04629	0.241789	-4.32729	1.50955e-05	0.000713816	NMT2	protein_coding
ENSG00000185112.5	46.3321	-2.50099	0.578678	-4.3219	1.54694e-05	0.000728819	FAM43A	protein_coding
ENSG00000143369.14	873.279	-0.88325	0.204721	-4.31441	1.60027e-05	0.000751192	ECM1	protein_coding
ENSG00000196358.10	138.015	-1.4406	0.334507	-4.30664	1.65753e-05	0.000769647	NTNG2	protein_coding
ENSG00000184588.17	307.763	-1.0906	0.253157	-4.308	1.64737e-05	0.000769647	PDE4B	protein_coding
ENSG00000138119.16	2254.73	-0.770164	0.178801	-4.30738	1.652e-05	0.000769647	MYOF	protein_coding
ENSG00000106688.11	295.526	-1.11702	0.259532	-4.30397	1.67763e-05	0.000773559	SLC1A1	protein_coding
ENSG00000118855.18	2490.53	-0.787039	0.182865	-4.30392	1.67799e-05	0.000773559	MFSD1	protein_coding
ENSG00000139190.16	218.765	-1.2298	0.286276	-4.29584	1.74034e-05	0.000796595	VAMP1	protein_coding
ENSG00000171604.11	637.322	-0.920005	0.214125	-4.29658	1.73455e-05	0.000796595	CXXC5	protein_coding
ENSG00000100739.10	184.603	-1.29301	0.301109	-4.29417	1.75348e-05	0.000796935	BDKRB1	protein_coding
ENSG00000168140.4	480.271	-0.962474	0.224125	-4.29436	1.75196e-05	0.000796935	VASN	protein_coding
ENSG00000141337.12	70.5755	-1.98609	0.464288	-4.27772	1.88818e-05	0.000852133	ARSG	protein_coding
ENSG00000229855.8	71.1976	-2.06827	0.485773	-4.2577	2.06543e-05	0.000928867	AC008568.1	lincRNA
ENSG00000154319.14	213.662	-1.1976	0.28152	-4.25405	2.09941e-05	0.000940859	FAM167A	protein_coding
ENSG00000187720.14	970.07	-2.19217	0.517453	-4.23647	2.27063e-05	0.00101055	THSD4	protein_coding
ENSG00000049323.15	2390.57	-0.788109	0.186024	-4.23661	2.26922e-05	0.00101055	LTBP1	protein_coding
ENSG00000134242.15	183.832	-1.42365	0.336488	-4.23092	2.32738e-05	0.00103223	PTPN22	protein_coding
ENSG00000006468.13	698.514	-0.884265	0.209431	-4.22223	2.41893e-05	0.00106549	ETV1	protein_coding
ENSG00000063438.16	335.906	-1.02768	0.243447	-4.22139	2.42803e-05	0.00106585	AHRR	protein_coding
ENSG00000179431.6	162.447	-1.55369	0.368236	-4.21927	2.45094e-05	0.00107225	FJX1	protein_coding
ENSG00000182752.9	1145.38	-0.836948	0.198447	-4.21749	2.4704e-05	0.0010771	PAPPA	protein_coding
ENSG00000113739.10	15060.7	-0.722073	0.171453	-4.21148	2.53699e-05	0.00110239	STC2	protein_coding
ENSG00000115919.14	541.806	-0.992663	0.236009	-4.20605	2.59878e-05	0.00112544	KYNU	protein_coding
ENSG00000072840.12	1546.16	-0.800351	0.190772	-4.19532	2.72492e-05	0.00116826	EVC	protein_coding
ENSG00000057019.15	14414.1	-0.725104	0.17297	-4.19209	2.76396e-05	0.00118107	DCBLD2	protein_coding
ENSG00000120820.12	192.969	-1.28176	0.306249	-4.18536	2.84716e-05	0.00121259	GLT8D2	protein_coding
ENSG00000276600.4	102.236	-1.58689	0.379393	-4.18271	2.88058e-05	0.00122277	RAB7B	protein_coding
ENSG00000157227.12	7623.25	-0.709024	0.169767	-4.17645	2.961e-05	0.00125278	MMP14	protein_coding
ENSG00000121440.14	191.171	-1.2399	0.296988	-4.17493	2.98084e-05	0.0012564	PDZRN3	protein_coding
ENSG00000116729.13	1490.82	-0.75147	0.180023	-4.17429	2.98911e-05	0.0012564	WLS	protein_coding
ENSG00000170035.15	940.636	-0.809663	0.19545	-4.14255	3.43461e-05	0.0014319	UBE2E3	protein_coding
ENSG00000255302.4	1400.76	-0.777548	0.188043	-4.13495	3.55037e-05	0.00146833	EID1	protein_coding
ENSG00000154654.14	76.449	-1.91159	0.462932	-4.12932	3.63835e-05	0.00149989	NCAM2	protein_coding
ENSG00000107566.13	735.5	-0.839025	0.203315	-4.12672	3.67968e-05	0.00151208	ERLIN1	protein_coding
ENSG00000131459.12	3912.59	-0.785407	0.190786	-4.11669	3.84347e-05	0.00157436	GFPT2	protein_coding
ENSG00000111252.10	1644.79	-0.747294	0.182372	-4.09763	4.17393e-05	0.00169413	SH2B3	protein_coding
ENSG00000151229.12	289.149	-1.21449	0.296674	-4.0937	4.24552e-05	0.00171717	SLC2A13	protein_coding
ENSG00000154122.12	611.074	-0.92746	0.227096	-4.08399	4.42684e-05	0.00177931	ANKH	protein_coding
ENSG00000113657.12	2880.13	-0.734199	0.179773	-4.08403	4.42618e-05	0.00177931	DPYSL3	protein_coding
ENSG00000172020.12	49.2296	-2.31717	0.569243	-4.07061	4.68898e-05	0.00187297	GAP43	protein_coding
ENSG00000131171.12	785.853	-0.832753	0.204942	-4.06337	4.83696e-05	0.0019261	SH3BGRL	protein_coding
ENSG00000010295.19	394.831	-0.974934	0.240689	-4.0506	5.10873e-05	0.00202804	IFFO1	protein_coding
ENSG00000182985.17	231.379	-1.14252	0.282344	-4.04657	5.19746e-05	0.00205691	CADM1	protein_coding
ENSG00000110811.19	422.848	-0.923929	0.228483	-4.04375	5.26032e-05	0.00207541	P3H3	protein_coding
ENSG00000164099.3	319.684	-1.04675	0.259504	-4.03365	5.49168e-05	0.00215347	PRSS12	protein_coding
ENSG00000223865.10	231.434	-1.10303	0.273766	-4.02908	5.59947e-05	0.00218907	HLA-DPB1	protein_coding
ENSG00000089472.16	641.987	-0.921185	0.228743	-4.02717	5.6453e-05	0.0022003	HEPH	protein_coding
ENSG00000127951.6	26.5162	-3.08612	0.76655	-4.02598	5.67374e-05	0.0022047	FGL2	protein_coding
ENSG00000071575.11	304.41	-1.07849	0.268392	-4.01835	5.86075e-05	0.00227051	TRIB2	protein_coding
ENSG00000141449.14	101.651	-1.75759	0.438055	-4.01225	6.01423e-05	0.00231602	GREB1L	protein_coding
ENSG00000134853.11	135.508	-1.41244	0.353012	-4.0011	6.30491e-05	0.00242071	PDGFRA	protein_coding
ENSG00000188153.12	79.2222	-1.69918	0.425861	-3.98999	6.60747e-05	0.00251436	COL4A5	protein_coding
ENSG00000173068.17	279.918	-1.11479	0.279741	-3.98508	6.74586e-05	0.00255945	BNC2	protein_coding
ENSG00000162144.9	1968.49	-0.747276	0.188101	-3.97274	7.10499e-05	0.00268778	CYB561A3	protein_coding
ENSG00000156299.13	218.511	-1.13706	0.287071	-3.9609	7.46688e-05	0.00281639	TIAM1	protein_coding
ENSG00000134352.19	5428.89	-0.746109	0.188454	-3.9591	7.52342e-05	0.00282942	IL6ST	protein_coding
ENSG00000138640.14	359.468	-0.981472	0.248145	-3.95523	7.64614e-05	0.00285886	FAM13A	protein_coding
ENSG00000102265.11	8262.44	-0.67595	0.170891	-3.95544	7.63944e-05	0.00285886	TIMP1	protein_coding
ENSG00000150551.10	84.2454	-1.79148	0.453645	-3.94907	7.84543e-05	0.00292487	LYPD1	protein_coding
ENSG00000140853.15	236.757	-1.08577	0.275476	-3.94143	8.0998e-05	0.00301097	NLRC5	protein_coding
ENSG00000082126.17	138.368	-1.41738	0.359676	-3.94071	8.12395e-05	0.00301125	MPP4	protein_coding
ENSG00000198502.5	198.203	-1.14456	0.290978	-3.93347	8.37276e-05	0.00308569	HLA-DRB5	protein_coding
ENSG00000162576.16	842.772	-0.819672	0.208636	-3.92873	8.53972e-05	0.00312857	MXRA8	protein_coding
ENSG00000172380.5	2602.78	-0.697809	0.177688	-3.92716	8.59559e-05	0.00312857	GNG12	protein_coding
ENSG00000132386.10	149.934	-1.4176	0.361297	-3.92365	8.72183e-05	0.00315113	SERPINF1	protein_coding
ENSG00000134070.4	271.366	-1.08891	0.27789	-3.91849	8.91068e-05	0.00320137	IRAK2	protein_coding
ENSG00000104332.11	49.3212	-2.09178	0.533936	-3.91766	8.94124e-05	0.00320341	SFRP1	protein_coding
ENSG00000138678.10	904.391	-0.755972	0.193017	-3.9166	8.98062e-05	0.00320857	GPAT3	protein_coding
ENSG00000173706.12	1628.08	-0.761054	0.194845	-3.90593	9.38618e-05	0.00334419	HEG1	protein_coding
ENSG00000151812.14	62.1215	-1.85658	0.476275	-3.89812	9.69426e-05	0.00343492	SLC35F4	protein_coding
ENSG00000174791.10	212.734	-1.09742	0.281861	-3.89346	9.88238e-05	0.00349196	RIN1	protein_coding
ENSG00000125398.5	469.946	-0.861075	0.221595	-3.8858	0.000101995	0.00359067	SOX9	protein_coding
ENSG00000072210.18	779.9	-0.793154	0.204139	-3.88537	0.000102176	0.00359067	ALDH3A2	protein_coding
ENSG00000153246.12	122.017	-1.56086	0.401826	-3.88442	0.000102574	0.00359483	PLA2R1	protein_coding
ENSG00000104805.15	1398.35	-0.704513	0.181526	-3.88106	0.000104001	0.00363497	NUCB1	protein_coding
ENSG00000196950.13	301.95	-1.01222	0.260988	-3.8784	0.000105146	0.003665	SLC39A10	protein_coding
ENSG00000163738.18	170.904	-1.18572	0.305939	-3.87566	0.000106335	0.00369645	MTHFD2L	protein_coding
ENSG00000183087.14	661.816	-0.799313	0.206332	-3.87392	0.000107097	0.0037078	GAS6	protein_coding
ENSG00000139289.13	9227.48	-0.630354	0.162731	-3.8736	0.000107239	0.0037078	PHLDA1	protein_coding
ENSG00000198804.2	45612.8	-0.699124	0.180663	-3.86976	0.000108943	0.00375663	MT-CO1	protein_coding
ENSG00000099998.17	34.6671	-2.71397	0.702745	-3.86195	0.000112485	0.00385807	GGT5	protein_coding
ENSG00000239332.5	125.356	-1.32624	0.34568	-3.83661	0.000124746	0.00426723	LINC01119	lincRNA
ENSG00000090530.9	114.163	-1.44491	0.376724	-3.83547	0.000125325	0.00427569	P3H2	protein_coding
ENSG00000164733.20	4830.52	-0.703935	0.183791	-3.83008	0.000128102	0.00433591	CTSB	protein_coding
ENSG00000168461.12	1482.64	-0.69636	0.181789	-3.8306	0.000127832	0.00433591	RAB31	protein_coding
ENSG00000149260.15	441.582	-0.875789	0.228753	-3.82854	0.000128905	0.00434026	CAPN5	protein_coding
ENSG00000078269.14	913.883	-0.839921	0.219351	-3.82912	0.0001286	0.00434026	SYNJ2	protein_coding
ENSG00000189184.11	80.5838	-1.70304	0.445257	-3.82484	0.000130858	0.00439449	PCDH18	protein_coding
ENSG00000133687.15	224.311	-1.06731	0.279472	-3.81904	0.000133972	0.00447571	TMTC1	protein_coding
ENSG00000171298.12	570.939	-0.809508	0.213394	-3.79349	0.000148544	0.0049115	GAA	protein_coding
ENSG00000211448.11	35.1627	-2.39898	0.633165	-3.78887	0.000151331	0.00499083	DIO2	protein_coding
ENSG00000153294.11	215.628	-1.08635	0.286879	-3.78679	0.000152606	0.00502001	ADGRF4	protein_coding
ENSG00000164690.7	16.4695	-4.90899	1.29852	-3.78044	0.000156551	0.00513663	SHH	protein_coding
ENSG00000142892.14	465.705	-0.856913	0.226977	-3.77532	0.0001598	0.00522989	PIGK	protein_coding
ENSG00000142669.14	2129.35	-0.742726	0.196774	-3.77452	0.000160316	0.00523346	SH3BGRL3	protein_coding
ENSG00000197594.11	190.867	-1.13437	0.300749	-3.7718	0.000162072	0.00527739	ENPP1	protein_coding
ENSG00000113719.15	1247.08	-0.720124	0.191	-3.77029	0.000163058	0.00529609	ERGIC1	protein_coding
ENSG00000155254.12	749.69	-0.77456	0.205857	-3.76262	0.000168144	0.00543384	MARVELD1	protein_coding
ENSG00000164949.7	227.883	-1.04584	0.278221	-3.75904	0.00017057	0.00549842	GEM	protein_coding
ENSG00000184384.13	479.799	-0.928895	0.247701	-3.75007	0.000176784	0.00567032	MAML2	protein_coding
ENSG00000100906.10	481.963	-0.827624	0.220779	-3.74865	0.000177787	0.00568829	NFKBIA	protein_coding
ENSG00000156011.16	1407.4	-0.76437	0.204052	-3.74596	0.000179707	0.00573545	PSD3	protein_coding
ENSG00000138395.14	98.8606	-1.41995	0.379806	-3.7386	0.000185045	0.00587665	CDK15	protein_coding
ENSG00000137266.14	470.74	-0.852691	0.228153	-3.73736	0.000185962	0.00589125	SLC22A23	protein_coding
ENSG00000172296.12	131.237	-1.2969	0.347079	-3.73661	0.00018652	0.0058944	SPTLC3	protein_coding
ENSG00000177283.7	428.928	-0.845662	0.226589	-3.73215	0.000189855	0.00598508	FZD8	protein_coding
ENSG00000146197.8	34.8979	-2.3583	0.632571	-3.72812	0.000192911	0.00604197	SCUBE3	protein_coding
ENSG00000166888.11	921.495	-0.726295	0.19487	-3.72707	0.000193719	0.00604197	STAT6	protein_coding
ENSG00000108960.7	262.499	-0.97752	0.262571	-3.72288	0.000196963	0.00611916	MMD	protein_coding
ENSG00000257354.2	152.732	-1.3728	0.368955	-3.72079	0.000198604	0.00614049	AC048341.2	lincRNA
ENSG00000112297.14	446.849	-0.853425	0.229341	-3.7212	0.000198275	0.00614049	CRYBG1	protein_coding
ENSG00000143382.14	63.5877	-1.80614	0.486002	-3.71631	0.000202151	0.00623517	ADAMTSL4	protein_coding
ENSG00000104415.13	19.9685	-3.44057	0.926565	-3.71326	0.00020461	0.00629593	WISP1	protein_coding
ENSG00000117600.12	30.0747	-2.70542	0.728944	-3.71143	0.000206095	0.00632648	PLPPR4	protein_coding
ENSG00000146072.6	265.643	-0.968489	0.261162	-3.70839	0.000208583	0.00638761	TNFRSF21	protein_coding
ENSG00000107331.16	605.515	-0.794841	0.214441	-3.70657	0.000210088	0.0064184	ABCA2	protein_coding
ENSG00000115415.18	1814.15	-0.665856	0.179938	-3.70048	0.000215188	0.00655864	STAT1	protein_coding
ENSG00000151136.14	174.795	-1.13913	0.308224	-3.69578	0.000219214	0.00666554	BTBD11	protein_coding
ENSG00000103044.10	47.9356	-2.06835	0.560286	-3.69159	0.000222853	0.00676023	HAS3	protein_coding
ENSG00000108823.15	281.58	-0.948266	0.256933	-3.69071	0.000223625	0.00676769	SGCA	protein_coding
ENSG00000104368.17	1638.54	-1.84488	0.499986	-3.68986	0.000224379	0.00677455	PLAT	protein_coding
ENSG00000166997.7	157.706	-1.1681	0.316656	-3.68885	0.000225268	0.00678546	CNPY4	protein_coding
ENSG00000106034.17	164.353	-1.22067	0.331455	-3.68276	0.000230723	0.00691739	CPED1	protein_coding
ENSG00000116962.14	209.72	-1.06408	0.289606	-3.67424	0.000238555	0.00710253	NID1	protein_coding
ENSG00000185551.14	1145.27	-0.716175	0.194916	-3.67427	0.000238535	0.00710253	NR2F2	protein_coding
ENSG00000110013.12	215.443	-1.04436	0.284403	-3.67212	0.000240548	0.00714532	SIAE	protein_coding
ENSG00000163485.16	45.9246	-1.99844	0.544657	-3.66917	0.000243343	0.00718601	ADORA1	protein_coding
ENSG00000108679.12	1916.22	-0.672889	0.183372	-3.66953	0.000242993	0.00718601	LGALS3BP	protein_coding
ENSG00000062282.14	132.957	-1.26586	0.345946	-3.65912	0.000253086	0.00741501	DGAT2	protein_coding
ENSG00000106546.12	838.07	-0.818175	0.223878	-3.65456	0.000257622	0.00753076	AHR	protein_coding
ENSG00000174600.13	54.5907	-1.8277	0.500961	-3.64838	0.000263894	0.00769662	CMKLR1	protein_coding
ENSG00000131899.10	483.809	-0.804832	0.220722	-3.64636	0.000265985	0.00774004	LLGL1	protein_coding
ENSG00000112246.9	89.9754	-1.53597	0.421601	-3.64318	0.000269287	0.00781844	SIM1	protein_coding
ENSG00000069399.14	149.468	-1.1696	0.322138	-3.63074	0.000282606	0.00814995	BCL3	protein_coding
ENSG00000164096.12	880.253	-0.72649	0.200066	-3.63125	0.000282052	0.00814995	C4orf3	protein_coding
ENSG00000168615.11	2582.9	-0.668983	0.184389	-3.6281	0.000285514	0.00821539	ADAM9	protein_coding
ENSG00000176438.12	108.718	-1.32865	0.366804	-3.62223	0.000292071	0.00834803	SYNE3	protein_coding
ENSG00000157600.11	429.968	-0.849806	0.234573	-3.62278	0.000291458	0.00834803	TMEM164	protein_coding
ENSG00000170522.9	283.752	-0.963575	0.266083	-3.62133	0.000293093	0.00835868	ELOVL6	protein_coding
ENSG00000171843.15	220.704	-1.02931	0.284633	-3.61628	0.000298869	0.00845339	MLLT3	protein_coding
ENSG00000102038.15	898.067	-0.708812	0.195965	-3.61703	0.000298004	0.00845339	SMARCA1	protein_coding
ENSG00000005884.17	2315.14	-0.656139	0.181448	-3.61613	0.000299043	0.00845339	ITGA3	protein_coding
ENSG00000162520.14	378.65	-0.872363	0.241399	-3.61378	0.000301765	0.00851162	SYNC	protein_coding
ENSG00000162595.5	31.5977	-2.43117	0.673454	-3.61	0.000306197	0.00859891	DIRAS3	protein_coding
ENSG00000175602.3	411.465	-0.827668	0.229265	-3.61009	0.000306092	0.00859891	CCDC85B	protein_coding
ENSG00000122870.11	371.567	-0.866441	0.240195	-3.60723	0.00030948	0.00867218	BICC1	protein_coding
ENSG00000197852.9	573.648	-0.788879	0.218749	-3.60632	0.000310574	0.00868392	FAM212B	protein_coding
ENSG00000135318.11	6809.58	-0.692747	0.192289	-3.60263	0.000315009	0.00878883	NT5E	protein_coding
ENSG00000116191.17	366.195	-0.890558	0.247801	-3.59384	0.000325841	0.00907136	RALGPS2	protein_coding
ENSG00000121753.12	188.279	-1.11033	0.309013	-3.59316	0.000326694	0.00907547	ADGRB2	protein_coding
ENSG00000158290.16	1039.74	-0.721635	0.200945	-3.59122	0.000329139	0.00912366	CUL4B	protein_coding
ENSG00000184349.12	119.824	-1.28973	0.359531	-3.58726	0.000334175	0.00924334	EFNA5	protein_coding
ENSG00000109790.16	754.425	-0.763982	0.213123	-3.5847	0.000337466	0.00931435	KLHL5	protein_coding
ENSG00000099377.13	86.1303	-1.45682	0.406611	-3.58283	0.000339891	0.00936121	HSD3B7	protein_coding
ENSG00000183049.12	157.165	-1.1758	0.328414	-3.58024	0.000343282	0.00939425	CAMK1D	protein_coding
ENSG00000172164.13	177.359	-1.15259	0.321882	-3.58077	0.000342579	0.00939425	SNTB1	protein_coding
ENSG00000135272.10	827.67	-0.755251	0.210895	-3.58117	0.000342055	0.00939425	MDFIC	protein_coding
ENSG00000090339.8	176.345	-1.0744	0.301322	-3.56562	0.000362997	0.00991267	ICAM1	protein_coding
ENSG00000110881.11	68.4044	-1.60212	0.44983	-3.56161	0.000368583	0.0100439	ASIC1	protein_coding
ENSG00000143127.12	112.136	-1.4114	0.396404	-3.5605	0.000370151	0.0100653	ITGA10	protein_coding
ENSG00000148672.8	962.101	-0.681071	0.191338	-3.55952	0.000371539	0.0100817	GLUD1	protein_coding
ENSG00000116260.16	5093.47	-0.590418	0.166473	-3.54663	0.000390195	0.0105434	QSOX1	protein_coding
ENSG00000105429.12	944.933	-0.726009	0.204768	-3.54552	0.000391845	0.0105659	MEGF8	protein_coding
ENSG00000128510.10	101.833	-1.34209	0.379231	-3.53897	0.000401693	0.0108087	CPA4	protein_coding
ENSG00000158270.11	29.2874	-2.44136	0.690587	-3.5352	0.000407468	0.0109001	COLEC12	protein_coding
ENSG00000152256.13	271.463	-0.916931	0.259585	-3.53229	0.000411974	0.0109706	PDK1	protein_coding
ENSG00000145777.14	65.9978	-1.61932	0.458646	-3.53066	0.000414529	0.0110159	TSLP	protein_coding
ENSG00000159403.15	866.513	-0.690762	0.195739	-3.52901	0.000417125	0.0110456	C1R	protein_coding
ENSG00000188157.14	467.062	-0.781347	0.222071	-3.51845	0.000434073	0.0114407	AGRN	protein_coding
ENSG00000138829.11	738.444	-0.738914	0.210251	-3.51445	0.000440672	0.0115672	FBN2	protein_coding
ENSG00000125124.11	254.485	-0.957408	0.272736	-3.51039	0.000447451	0.0117212	BBS2	protein_coding
ENSG00000164484.11	293.894	-0.903998	0.257748	-3.50729	0.000452689	0.0118343	TMEM200A	protein_coding
ENSG00000214063.10	424.12	-0.810888	0.23128	-3.50609	0.000454739	0.0118638	TSPAN4	protein_coding
ENSG00000118473.21	59.8046	-1.69254	0.483348	-3.5017	0.000462306	0.0120368	SGIP1	protein_coding
ENSG00000163659.12	1864.55	-0.645215	0.184968	-3.48825	0.000486199	0.0126278	TIPARP	protein_coding
ENSG00000101307.15	37.5644	-2.11928	0.608609	-3.48218	0.000497357	0.0128712	SIRPB1	protein_coding
ENSG00000180801.13	236.535	-1.00866	0.28979	-3.48067	0.000500167	0.0128921	ARSJ	protein_coding
ENSG00000174684.6	172.646	-1.06991	0.307871	-3.4752	0.000510476	0.0131144	B4GAT1	protein_coding
ENSG00000205336.11	253.34	-0.934628	0.268998	-3.47448	0.000511852	0.0131144	ADGRG1	protein_coding
ENSG00000151617.15	355.395	-0.865503	0.249081	-3.47478	0.000511276	0.0131144	EDNRA	protein_coding
ENSG00000168016.13	444.432	-0.815559	0.235011	-3.4703	0.000519872	0.0132408	TRANK1	protein_coding
ENSG00000173559.12	490.973	-0.781069	0.225054	-3.47058	0.000519334	0.0132408	NABP1	protein_coding
ENSG00000144746.6	1150.46	-0.668377	0.192926	-3.46441	0.000531387	0.0135073	ARL6IP5	protein_coding
ENSG00000101040.19	402.596	-0.805015	0.232652	-3.46018	0.000539824	0.0136678	ZMYND8	protein_coding
ENSG00000077092.18	75.2744	-1.4881	0.430173	-3.4593	0.000541577	0.0136692	RARB	protein_coding
ENSG00000164062.12	280.696	-0.919084	0.265787	-3.45797	0.000544256	0.0136991	APEH	protein_coding
ENSG00000171509.15	17.0456	-3.86158	1.12015	-3.44738	0.00056605	0.0141351	RXFP1	protein_coding
ENSG00000115756.12	1439.82	-0.624903	0.1813	-3.4468	0.000567276	0.0141351	HPCAL1	protein_coding
ENSG00000198712.1	24224.1	-0.563819	0.163631	-3.44566	0.000569657	0.0141446	MT-CO2	protein_coding
ENSG00000124570.17	847.032	-0.691345	0.200924	-3.44084	0.000579915	0.0143716	SERPINB6	protein_coding
ENSG00000128791.11	826.223	-0.723616	0.210369	-3.43974	0.000582269	0.0144022	TWSG1	protein_coding
ENSG00000162545.5	182.961	-1.0502	0.305446	-3.43827	0.000585447	0.014453	CAMK2N1	protein_coding
ENSG00000117152.13	520.332	-2.06265	0.600376	-3.43559	0.000591265	0.0144874	RGS4	protein_coding
ENSG00000170271.10	95.9198	-1.38278	0.402448	-3.43591	0.000590573	0.0144874	FAXDC2	protein_coding
ENSG00000138085.16	563.029	-0.739637	0.215289	-3.43555	0.000591347	0.0144874	ATRAID	protein_coding
ENSG00000163069.12	857.162	-0.73227	0.213183	-3.43493	0.00059271	0.0144932	SGCB	protein_coding
ENSG00000182612.10	59.63	-1.64198	0.479102	-3.42721	0.000609818	0.014827	TSPAN10	protein_coding
ENSG00000100097.11	3968.07	-0.589996	0.172148	-3.42725	0.000609724	0.014827	LGALS1	protein_coding
ENSG00000170275.14	1470.16	-0.638948	0.186508	-3.42586	0.00061286	0.0148728	CRTAP	protein_coding
ENSG00000145687.16	125.786	-1.21287	0.354129	-3.42492	0.000614976	0.0148961	SSBP2	protein_coding
ENSG00000175573.6	591.223	-0.719513	0.2102	-3.42299	0.000619364	0.0149742	C11orf68	protein_coding
ENSG00000065357.19	324.042	-0.964164	0.281765	-3.42187	0.000621915	0.0150076	DGKA	protein_coding
ENSG00000225138.7	167.651	-1.08158	0.316221	-3.42033	0.000625453	0.0150648	SLC9A3-AS1	processed_transcript
ENSG00000121691.4	433.434	-0.797461	0.233505	-3.41519	0.000637385	0.0153235	CAT	protein_coding
ENSG00000170873.18	36.9774	-2.2589	0.66167	-3.41394	0.000640318	0.0153652	MTSS1	protein_coding
ENSG00000163755.8	565.72	-0.77309	0.226493	-3.4133	0.000641814	0.0153725	HPS3	protein_coding
ENSG00000006534.15	512.547	-0.744983	0.218528	-3.4091	0.000651778	0.0155785	ALDH3B1	protein_coding
ENSG00000075426.11	1751.35	-0.60246	0.176744	-3.40866	0.000652837	0.0155785	FOSL2	protein_coding
ENSG00000091409.14	544.576	-0.758912	0.222719	-3.40748	0.000655655	0.0156167	ITGA6	protein_coding
ENSG00000108784.9	317.931	-0.860693	0.25329	-3.39805	0.000678668	0.0161052	NAGLU	protein_coding
ENSG00000122877.15	107.482	-1.3592	0.40007	-3.39741	0.000680282	0.0161103	EGR2	protein_coding
ENSG00000070214.15	504.163	-0.845055	0.248805	-3.39646	0.000682639	0.0161103	SLC44A1	protein_coding
ENSG00000143545.8	1178.35	-0.63635	0.187351	-3.39657	0.000682371	0.0161103	RAB13	protein_coding
ENSG00000138356.13	95.3383	-1.31775	0.389219	-3.38563	0.000710147	0.0166677	AOX1	protein_coding
ENSG00000137501.17	620.587	-0.734522	0.217351	-3.37942	0.000726376	0.0170176	SYTL2	protein_coding
ENSG00000161048.11	111.085	-1.23367	0.365193	-3.37813	0.000729798	0.0170667	NAPEPLD	protein_coding
ENSG00000072041.16	357.447	-0.930474	0.276074	-3.37038	0.000750659	0.0175226	SLC6A15	protein_coding
ENSG00000106392.10	1052.9	-0.712596	0.211786	-3.3647	0.000766273	0.0178547	C1GALT1	protein_coding
ENSG00000157110.15	222.264	-0.950732	0.282738	-3.36258	0.000772164	0.0179594	RBPMS	protein_coding
ENSG00000172403.10	61.2802	-1.62005	0.483212	-3.35266	0.000800386	0.0185053	SYNPO2	protein_coding
ENSG00000183840.6	111.896	-1.20851	0.360554	-3.35182	0.000802827	0.0185053	GPR39	protein_coding
ENSG00000096968.13	301.643	-0.888563	0.265873	-3.34206	0.000831597	0.0191	JAK2	protein_coding
ENSG00000165424.6	475.037	-0.791604	0.237031	-3.33967	0.000838791	0.0192309	ZCCHC24	protein_coding
ENSG00000169554.18	809.448	-0.679409	0.203514	-3.33839	0.000842647	0.0192849	ZEB2	protein_coding
ENSG00000079150.17	199.024	-1.00676	0.301842	-3.33539	0.000851811	0.01946	FKBP7	protein_coding
ENSG00000184640.17	2016.68	-0.601524	0.180511	-3.33234	0.000861194	0.0196047	SEPTIN9	protein_coding
ENSG00000173276.13	463.849	0.771788	0.232533	3.31905	0.000903233	0.0204172	ZBTB21	protein_coding
ENSG00000106245.10	781.315	0.687322	0.207841	3.30697	0.000943127	0.0211365	BUD31	protein_coding
ENSG00000120742.10	1075.89	0.624258	0.18951	3.29407	0.000987493	0.0219363	SERP1	protein_coding
ENSG00000181016.9	56.5825	1.67309	0.508236	3.29196	0.000994903	0.0220248	LSMEM1	protein_coding
ENSG00000173545.4	398.279	0.767272	0.233182	3.29044	0.00100032	0.0220688	ZNF622	protein_coding
ENSG00000175213.2	126.796	1.25305	0.381842	3.2816	0.0010322	0.0225785	ZNF408	protein_coding
ENSG00000140961.12	278.364	0.953747	0.292528	3.26036	0.00111269	0.0240124	OSGIN1	protein_coding
ENSG00000136383.6	764.447	0.647821	0.19896	3.25604	0.00112979	0.0242595	ALPK3	protein_coding
ENSG00000165617.14	38.8687	1.91254	0.587968	3.2528	0.00114275	0.0244559	DACT1	protein_coding
ENSG00000072121.15	496.618	0.709824	0.218749	3.24492	0.00117484	0.0248942	ZFYVE26	protein_coding
ENSG00000110619.17	636.555	0.681454	0.210352	3.23959	0.001197	0.0252188	CARS	protein_coding
ENSG00000101096.19	55.1293	1.6022	0.494606	3.23936	0.001198	0.0252188	NFATC2	protein_coding
ENSG00000135074.15	370.734	0.814105	0.252199	3.22802	0.00124648	0.0260688	ADAM19	protein_coding
ENSG00000151014.5	52.8933	1.80656	0.55999	3.22607	0.00125504	0.0261627	NOCT	protein_coding
ENSG00000156265.15	35.4878	2.04103	0.63258	3.22652	0.00125306	0.0261627	MAP3K7CL	protein_coding
ENSG00000105321.12	248.286	0.886763	0.275207	3.22217	0.00127224	0.0263928	CCDC9	protein_coding
ENSG00000113161.15	759.3	0.70223	0.218129	3.21934	0.00128487	0.0266119	HMGCR	protein_coding
ENSG00000008300.16	373.418	0.775343	0.241035	3.21672	0.00129665	0.0267698	CELSR3	protein_coding
ENSG00000132510.10	481.961	0.707105	0.221646	3.19025	0.00142152	0.0291139	KDM6B	protein_coding
ENSG00000103064.13	454.458	0.715866	0.224376	3.19047	0.00142041	0.0291139	SLC7A6	protein_coding
ENSG00000106636.7	2758.46	0.560044	0.176021	3.18169	0.00146419	0.0297982	YKT6	protein_coding
ENSG00000108448.21	315.385	0.842524	0.264844	3.18121	0.0014666	0.0298001	TRIM16L	protein_coding
ENSG00000164251.4	276.749	0.845488	0.265909	3.17962	0.00147469	0.0299171	F2RL1	protein_coding
ENSG00000117360.12	435.506	0.724993	0.228181	3.17727	0.00148667	0.0301126	PRPF3	protein_coding
ENSG00000104549.11	309.643	0.799493	0.251902	3.17382	0.00150445	0.0302937	SQLE	protein_coding
ENSG00000180667.10	158.009	1.00274	0.31595	3.17371	0.00150503	0.0302937	YOD1	protein_coding
ENSG00000166224.16	710.27	0.638776	0.201545	3.16939	0.00152757	0.0306515	SGPL1	protein_coding
ENSG00000108021.19	1193.86	0.585185	0.184793	3.1667	0.00154178	0.0307924	FAM208B	protein_coding
ENSG00000168374.10	3509.23	0.531675	0.168389	3.15742	0.00159171	0.0315448	ARF4	protein_coding
ENSG00000155097.11	1069.35	0.651142	0.20642	3.15444	0.00160804	0.0317706	ATP6V1C1	protein_coding
ENSG00000089154.10	1674.44	0.57907	0.183715	3.152	0.00162159	0.031915	GCN1	protein_coding
ENSG00000165891.15	1233.33	0.589787	0.187107	3.15214	0.00162076	0.031915	E2F7	protein_coding
ENSG00000137166.14	226.112	0.86112	0.274283	3.13953	0.00169218	0.0328773	FOXP4	protein_coding
ENSG00000112972.14	782.844	0.732581	0.234195	3.12808	0.00175952	0.0339294	HMGCS1	protein_coding
ENSG00000213859.4	254.277	0.826012	0.264177	3.12673	0.00176761	0.0340344	KCTD11	protein_coding
ENSG00000101665.8	437.846	0.721124	0.230898	3.12313	0.0017894	0.0343512	SMAD7	protein_coding
ENSG00000143367.15	123.196	1.08545	0.347654	3.12222	0.00179491	0.0343544	TUFT1	protein_coding
ENSG00000175376.8	304.816	0.790314	0.253827	3.1136	0.00184821	0.0351133	EIF1AD	protein_coding
ENSG00000162413.16	1298.64	0.580029	0.186867	3.10396	0.00190947	0.0359058	KLHL21	protein_coding
ENSG00000169756.16	1020.44	0.592682	0.191258	3.09886	0.00194268	0.0363509	LIMS1	protein_coding
ENSG00000100207.18	582.238	0.66024	0.213077	3.09859	0.00194444	0.0363509	TCF20	protein_coding
ENSG00000162231.13	759.126	0.629896	0.203586	3.09401	0.00197474	0.0368103	NXF1	protein_coding
ENSG00000005007.12	1034.49	0.600089	0.194093	3.09176	0.00198973	0.0369291	UPF1	protein_coding
ENSG00000173120.14	1090.15	0.584112	0.189145	3.08816	0.00201397	0.0372715	KDM2A	protein_coding
ENSG00000175197.11	634.74	1.8669	0.608509	3.06799	0.00215503	0.0392051	DDIT3	protein_coding
ENSG00000164465.18	685.118	0.623007	0.203565	3.06047	0.00220988	0.0401461	DCBLD1	protein_coding
ENSG00000256087.6	311.789	0.754272	0.247396	3.04885	0.00229722	0.0414983	ZNF432	protein_coding
ENSG00000143614.9	530.55	0.687266	0.225729	3.04466	0.00232946	0.0419629	GATAD2B	protein_coding
ENSG00000197976.11	530.382	0.670328	0.220383	3.04165	0.00235283	0.0423246	AKAP17A	protein_coding
ENSG00000127804.12	330.354	0.756964	0.24911	3.03867	0.00237628	0.0426867	METTL16	protein_coding
ENSG00000166833.19	376.598	0.730015	0.240856	3.03091	0.00243814	0.043423	NAV2	protein_coding
ENSG00000187689.9	26.5415	2.20567	0.727804	3.03057	0.0024409	0.043423	AMTN	protein_coding
ENSG00000167258.13	845.299	0.614447	0.20294	3.02773	0.00246398	0.0437731	CDK12	protein_coding
ENSG00000196387.9	171.4	0.914735	0.302847	3.02045	0.00252398	0.0445926	ZNF140	protein_coding
ENSG00000198853.11	854.648	0.604785	0.200623	3.01453	0.00257379	0.0454103	RUSC2	protein_coding
ENSG00000198380.12	1793.26	0.531209	0.176416	3.01112	0.00260289	0.0457981	GFPT1	protein_coding
ENSG00000134815.18	207.289	0.851955	0.283057	3.00983	0.00261392	0.0459252	DHX34	protein_coding
ENSG00000240891.7	68.7417	1.3694	0.455771	3.00458	0.00265952	0.0465397	PLCXD2	protein_coding
ENSG00000113552.15	497.14	0.677327	0.22578	2.99994	0.00270034	0.047062	GNPDA1	protein_coding
ENSG00000160218.12	434.103	0.695492	0.231915	2.9989	0.00270953	0.0471583	TRAPPC10	protein_coding
ENSG00000073008.14	459.908	0.677569	0.226172	2.99582	0.00273712	0.04751	PVR	protein_coding
ENSG00000204217.13	1523.9	0.555946	0.186095	2.98742	0.00281339	0.0486369	BMPR2	protein_coding
ENSG00000196235.13	1450.7	0.577723	0.193813	2.98082	0.00287475	0.0495643	SUPT5H	protein_coding
ENSG00000184677.16	699.51	0.612781	0.205634	2.97996	0.00288285	0.0496375	ZBTB40	protein_coding
ENSG00000235531.9	280.205	0.763774	0.256411	2.97871	0.00289465	0.0497076	MSC-AS1	antisense_RNA
ENSG00000204256.12	3113.61	0.542005	0.182021	2.97771	0.00290407	0.0498028	BRD2	protein_coding
ENSG00000100219.16	995.052	0.577334	0.194026	2.97556	0.00292456	0.0498931	XBP1	protein_coding
ENSG00000123395.14	441.487	0.707677	0.237833	2.97553	0.00292485	0.0498931	ATG101	protein_coding
ENSG00000140443.13	459.478	0.67944	0.229047	2.96638	0.00301324	0.0511971	IGF1R	protein_coding
ENSG00000090615.14	1659.93	0.526943	0.177807	2.96356	0.003041	0.0515327	GOLGA3	protein_coding
ENSG00000110958.15	3006.11	0.558455	0.188953	2.95552	0.00312139	0.0524802	PTGES3	protein_coding
ENSG00000166197.16	969.834	0.582341	0.197211	2.95289	0.00314817	0.0528614	NOLC1	protein_coding
ENSG00000196072.11	575.416	0.623301	0.211286	2.95003	0.00317743	0.053283	BLOC1S2	protein_coding
ENSG00000163625.15	1009.78	0.56138	0.190612	2.94515	0.00322802	0.0539205	WDFY3	protein_coding
ENSG00000196233.13	538.98	0.629613	0.213891	2.94362	0.00324398	0.0540467	LCOR	protein_coding
ENSG00000113407.13	1154.21	0.575981	0.195765	2.9422	0.00325887	0.0542245	TARS	protein_coding
ENSG00000167548.14	1726.07	0.522045	0.177875	2.93489	0.00333665	0.0550911	KMT2D	protein_coding
ENSG00000132466.18	1589.51	0.568234	0.193971	2.92948	0.00339534	0.0558124	ANKRD17	protein_coding
ENSG00000067064.10	727.265	0.613403	0.209325	2.93039	0.00338541	0.0558124	IDI1	protein_coding
ENSG00000204599.14	166.139	0.898906	0.306871	2.92926	0.00339769	0.0558124	TRIM39	protein_coding
ENSG00000204388.6	1886.1	2.05088	0.700603	2.92731	0.00341908	0.056092	HSPA1B	protein_coding
ENSG00000099194.5	1954.45	0.549115	0.187629	2.9266	0.0034269	0.0561488	SCD	protein_coding
ENSG00000224470.7	612.114	0.617519	0.211086	2.92544	0.00343964	0.0561904	ATXN1L	protein_coding
ENSG00000103043.14	486.089	0.696962	0.238327	2.92439	0.00345129	0.0561904	VAC14	protein_coding
ENSG00000144583.4	47.7922	1.58538	0.542111	2.92446	0.00345056	0.0561904	2004-03-01	protein_coding
ENSG00000143479.15	187.029	0.872875	0.298703	2.92222	0.00347544	0.0565122	DYRK3	protein_coding
ENSG00000159216.18	1044.49	0.557784	0.191096	2.91886	0.0035131	0.0569804	RUNX1	protein_coding
ENSG00000141084.10	284.282	0.743484	0.255165	2.91374	0.00357128	0.0578511	RANBP10	protein_coding
ENSG00000152242.10	412.302	0.68873	0.236428	2.91307	0.00357894	0.0579023	C18orf25	protein_coding
ENSG00000182307.12	457.919	0.662611	0.227609	2.91118	0.00360068	0.0581808	C8orf33	protein_coding
ENSG00000065060.16	188.317	0.864762	0.297095	2.91072	0.00360594	0.0581928	UHRF1BP1	protein_coding
ENSG00000163472.18	103.453	1.14442	0.394146	2.90353	0.00368984	0.0591754	TMEM79	protein_coding
ENSG00000168003.16	2828.71	1.37616	0.474095	2.9027	0.00369958	0.0591841	SLC3A2	protein_coding
ENSG00000100330.15	842.86	0.577201	0.199072	2.89946	0.00373806	0.0596513	MTMR3	protein_coding
ENSG00000104825.16	233.005	0.863459	0.298528	2.89239	0.00382324	0.0608596	NFKBIB	protein_coding
ENSG00000100393.12	1571.17	0.524027	0.181447	2.88805	0.00387641	0.0612477	EP300	protein_coding
ENSG00000101654.17	846.578	0.568138	0.196731	2.88789	0.00387838	0.0612477	RNMT	protein_coding
ENSG00000119927.13	3940.51	0.479516	0.16615	2.88604	0.00390123	0.0614923	GPAM	protein_coding
ENSG00000148396.18	1399.75	0.539964	0.187188	2.88462	0.00391892	0.0616199	SEC16A	protein_coding
ENSG00000125633.10	654.309	0.590959	0.204841	2.88496	0.00391467	0.0616199	CCDC93	protein_coding
ENSG00000123908.11	762.948	0.573428	0.199005	2.88148	0.00395818	0.0620855	AGO2	protein_coding
ENSG00000133639.4	1039.59	0.544693	0.189226	2.87854	0.00399522	0.0625901	BTG1	protein_coding
ENSG00000185950.8	311.428	0.711385	0.247709	2.87186	0.0040806	0.0635408	IRS2	protein_coding
ENSG00000110395.6	1001.47	0.543779	0.189585	2.86826	0.00412736	0.0641912	CBL	protein_coding
ENSG00000204569.9	684.261	0.600332	0.20944	2.86637	0.0041521	0.0642865	PPP1R10	protein_coding
ENSG00000128335.13	412.358	0.671851	0.234671	2.86294	0.00419726	0.0647303	APOL2	protein_coding
ENSG00000065526.10	980.676	0.54463	0.190266	2.86247	0.00420347	0.0647485	SPEN	protein_coding
ENSG00000126070.19	349.968	0.684845	0.239362	2.86112	0.00422143	0.0649473	AGO3	protein_coding
ENSG00000110048.11	1004.46	0.547844	0.191683	2.85807	0.0042622	0.0654344	OSBP	protein_coding
ENSG00000106853.18	820.823	0.57301	0.200494	2.858	0.00426326	0.0654344	PTGR1	protein_coding
ENSG00000147471.11	200.72	0.828465	0.290165	2.85515	0.00430167	0.0657885	PLPBP	protein_coding
ENSG00000116584.17	930.928	0.577805	0.202515	2.85315	0.00432885	0.0661255	ARHGEF2	protein_coding
ENSG00000173812.10	3526.63	0.489403	0.171758	2.84938	0.00438044	0.066755	EIF1	protein_coding
ENSG00000196305.17	2818.99	0.50883	0.178867	2.84473	0.00444491	0.0674976	IARS	protein_coding
ENSG00000179119.14	625.906	0.598992	0.210748	2.84222	0.00448005	0.067951	SPTY2D1	protein_coding
ENSG00000135636.13	29.6499	1.94139	0.683209	2.84157	0.00448919	0.0680094	DYSF	protein_coding
ENSG00000059728.10	199.393	0.817958	0.287969	2.84043	0.00450521	0.0681368	MXD1	protein_coding
ENSG00000131480.8	85.2222	1.15282	0.405963	2.83971	0.0045154	0.0681655	AOC2	protein_coding
ENSG00000100439.10	689.622	0.578182	0.203706	2.83832	0.00453519	0.068304	ABHD4	protein_coding
ENSG00000165626.16	124.162	0.973523	0.345067	2.82126	0.00478359	0.0716258	BEND7	protein_coding
ENSG00000070770.8	563.798	0.606579	0.215033	2.82086	0.0047895	0.0716309	CSNK2A2	protein_coding
ENSG00000211455.7	173.394	0.857489	0.304119	2.81958	0.00480863	0.0718334	STK38L	protein_coding
ENSG00000115758.12	1206.52	0.593643	0.210647	2.81819	0.0048295	0.0720312	ODC1	protein_coding
ENSG00000152409.8	317.316	0.693184	0.246013	2.81767	0.00483729	0.0720312	JMY	protein_coding
ENSG00000123983.13	1242.45	0.578567	0.205626	2.81368	0.00489777	0.072575	ACSL3	protein_coding
ENSG00000107815.7	165.313	0.901809	0.320454	2.81416	0.00489047	0.072575	TWNK	protein_coding
ENSG00000188786.9	447.621	0.650063	0.231138	2.81245	0.0049166	0.0727702	MTF1	protein_coding
ENSG00000182827.8	858.026	0.557745	0.198497	2.80984	0.00495656	0.0731932	ACBD3	protein_coding
ENSG00000099860.8	99.5835	1.06105	0.377808	2.80842	0.00497845	0.0734322	GADD45B	protein_coding
ENSG00000055609.17	1306.49	0.511506	0.18244	2.8037	0.00505197	0.0740262	KMT2C	protein_coding
ENSG00000131018.22	1352.39	0.514298	0.183469	2.80318	0.00506011	0.0740423	SYNE1	protein_coding
ENSG00000175166.16	3920.66	0.473973	0.169266	2.80017	0.00510762	0.0745287	PSMD2	protein_coding
ENSG00000072364.12	2930.78	0.473455	0.169471	2.79373	0.00521047	0.0754696	AFF4	protein_coding
ENSG00000109756.8	814.549	0.548759	0.196685	2.79004	0.00527019	0.0760777	RAPGEF2	protein_coding
ENSG00000261342.1	12.6728	3.11146	1.11672	2.78624	0.00533241	0.0768035	AC006538.1	sense_intronic
ENSG00000213799.11	162.681	0.883386	0.317293	2.78414	0.00536702	0.077107	ZNF845	protein_coding
ENSG00000117597.17	266.832	0.729022	0.262235	2.78004	0.00543526	0.0777622	DIEXF	protein_coding
ENSG00000249859.9	123.121	0.977396	0.35164	2.77953	0.00544368	0.0777962	PVT1	lincRNA
ENSG00000060982.14	291.759	0.704433	0.253499	2.77884	0.00545537	0.0778767	BCAT1	protein_coding
ENSG00000141867.17	719.52	0.559683	0.20162	2.77593	0.00550446	0.0784904	BRD4	protein_coding
ENSG00000176915.14	1454.3	0.530514	0.191386	2.77197	0.00557189	0.0789611	ANKLE2	protein_coding
ENSG00000105821.14	415.761	0.634973	0.229001	2.77279	0.00555784	0.0789611	DNAJC2	protein_coding
ENSG00000204604.9	254.949	0.743794	0.268341	2.77183	0.0055743	0.0789611	ZNF468	protein_coding
ENSG00000115977.18	1124.51	0.527347	0.190668	2.76579	0.00567858	0.0800854	AAK1	protein_coding
ENSG00000123500.9	30.7658	1.89322	0.685996	2.75981	0.00578352	0.0808714	COL10A1	protein_coding
ENSG00000204178.9	350.628	0.661769	0.240339	2.75348	0.00589657	0.0819911	TMEM57	protein_coding
ENSG00000124198.8	1090.5	0.539254	0.195981	2.75157	0.00593103	0.0822922	ARFGEF2	protein_coding
ENSG00000198952.8	958.555	0.537256	0.195642	2.74612	0.00603051	0.0833131	SMG5	protein_coding
ENSG00000161813.21	789.771	0.56745	0.206617	2.74638	0.00602568	0.0833131	LARP4	protein_coding
ENSG00000196236.12	196.516	0.794273	0.289303	2.74547	0.00604235	0.083387	XPNPEP3	protein_coding
ENSG00000120438.11	2370.64	0.527486	0.192983	2.73333	0.00626973	0.0856257	TCP1	protein_coding
ENSG00000144659.10	263.951	0.715239	0.261695	2.7331	0.00627411	0.0856257	SLC25A38	protein_coding
ENSG00000110851.11	680.137	0.598614	0.219093	2.73224	0.00629057	0.0857091	PRDM4	protein_coding
ENSG00000172273.12	197.808	0.819882	0.300689	2.72667	0.00639764	0.086875	HINFP	protein_coding
ENSG00000197622.12	901.621	0.528066	0.193722	2.7259	0.00641262	0.0869116	CDC42SE1	protein_coding
ENSG00000105778.18	1502.33	0.509358	0.187232	2.72046	0.00651912	0.0881692	AVL9	protein_coding
ENSG00000115902.10	114.385	0.974406	0.358337	2.71924	0.00654312	0.0884009	SLC1A4	protein_coding
ENSG00000197961.11	236.698	0.734473	0.270204	2.71822	0.00656346	0.0885826	ZNF121	protein_coding
ENSG00000153879.8	363.129	0.680263	0.251315	2.70682	0.00679313	0.0913947	CEBPG	protein_coding
ENSG00000132823.10	293.057	0.695544	0.257229	2.70398	0.00685135	0.0916045	OSER1	protein_coding
ENSG00000132002.7	2404.62	1.32977	0.491777	2.70401	0.00685077	0.0916045	DNAJB1	protein_coding
ENSG00000090273.13	825.681	0.595269	0.220307	2.702	0.00689242	0.0920401	NUDC	protein_coding
ENSG00000116128.10	188.597	0.831197	0.308589	2.69354	0.00706975	0.0936469	BCL9	protein_coding
ENSG00000134107.4	1535.89	0.486413	0.180964	2.68791	0.00719014	0.0948508	BHLHE40	protein_coding
ENSG00000123066.7	972.356	0.520607	0.19365	2.68839	0.00717967	0.0948508	MED13L	protein_coding
ENSG00000167291.15	661.667	0.550003	0.20462	2.68793	0.00718968	0.0948508	TBC1D16	protein_coding
ENSG00000197780.9	468.2	0.596064	0.222099	2.68377	0.00727972	0.0955426	TAF13	protein_coding
ENSG00000112110.9	460.231	0.696628	0.259545	2.68404	0.00727388	0.0955426	MRPL18	protein_coding
ENSG00000143067.4	181.573	0.795854	0.296605	2.68322	0.00729179	0.0956035	ZNF697	protein_coding
ENSG00000160209.18	781.383	0.53184	0.198318	2.68175	0.0073238	0.0958278	PDXK	protein_coding
ENSG00000196365.11	836.839	0.564856	0.210871	2.67868	0.00739131	0.0964169	LONP1	protein_coding
ENSG00000108829.9	1535.13	0.516352	0.192891	2.67691	0.00743037	0.0967302	LRRC59	protein_coding
ENSG00000105879.11	491.568	0.599086	0.224008	2.67439	0.00748648	0.0972637	CBLL1	protein_coding
ENSG00000072682.18	2869.27	0.457869	0.171352	2.6721	0.00753782	0.0972747	P4HA2	protein_coding
ENSG00000179562.2	541.681	0.614181	0.229844	2.67217	0.00753622	0.0972747	GCC1	protein_coding
ENSG00000101680.14	39.5912	1.57644	0.590788	2.66837	0.00762206	0.098035	LAMA1	protein_coding
ENSG00000074590.13	320.058	0.66527	0.249376	2.66774	0.00763626	0.098113	NUAK1	protein_coding
ENSG00000177034.14	444.241	0.602771	0.226069	2.66631	0.00766887	0.0982234	MTX3	protein_coding
ENSG00000106086.18	355.208	0.649176	0.243661	2.66426	0.00771588	0.0985518	PLEKHA8	protein_coding
ENSG00000204389.9	1846.88	2.00897	0.755746	2.65827	0.00785441	0.100122	HSPA1A	protein_coding
ENSG00000173064.12	658.37	0.545739	0.205345	2.65767	0.00786827	0.1002	HECTD4	protein_coding
ENSG00000198408.13	1940.87	0.472745	0.178397	2.64996	0.00805017	0.102112	MGEA5	protein_coding
ENSG00000099995.18	1071.7	0.519736	0.196372	2.64669	0.00812828	0.103001	SF3A1	protein_coding
ENSG00000116127.17	351.335	0.633532	0.239992	2.63981	0.00829529	0.104807	ALMS1	protein_coding
ENSG00000108639.7	84.1985	1.07115	0.405908	2.63889	0.00831783	0.104972	SYNGR2	protein_coding
ENSG00000115020.16	849.846	0.515774	0.195643	2.63631	0.00838142	0.105275	PIKFYVE	protein_coding
ENSG00000111859.16	14.2872	2.63005	0.998732	2.63339	0.00845375	0.10608	NEDD9	protein_coding
ENSG00000198265.11	615.094	0.545813	0.207466	2.63086	0.00851686	0.10656	HELZ	protein_coding
ENSG00000170390.15	61.635	1.21908	0.463354	2.631	0.00851336	0.10656	DCLK2	protein_coding
ENSG00000159363.17	327.833	0.640822	0.243803	2.62844	0.00857783	0.107219	ATP13A2	protein_coding
ENSG00000181555.20	1147.32	0.50345	0.192456	2.61593	0.00889852	0.110689	SETD2	protein_coding
ENSG00000171606.17	161.594	0.811207	0.310272	2.61451	0.00893564	0.11083	ZNF274	protein_coding
ENSG00000137496.17	79.5012	1.07411	0.411876	2.60784	0.00911142	0.112467	IL18BP	protein_coding
ENSG00000264522.5	496.491	0.584255	0.224193	2.60604	0.00915966	0.112738	OTUD7B	protein_coding
ENSG00000149792.8	554.2	0.555584	0.213549	2.60167	0.00927713	0.11364	MRPL49	protein_coding
ENSG00000100591.7	1018.26	0.553299	0.21291	2.59875	0.00935632	0.114284	AHSA1	protein_coding
ENSG00000041802.10	560.625	0.550227	0.211847	2.59729	0.00939632	0.114664	LSG1	protein_coding
ENSG00000214022.11	650.59	0.539568	0.207813	2.59642	0.00942017	0.114737	REPIN1	protein_coding
ENSG00000182134.15	53.3315	1.32347	0.510664	2.59166	0.00955128	0.116224	TDRKH	protein_coding
ENSG00000064419.13	1224.69	0.499329	0.193069	2.58627	0.00970207	0.117282	TNPO3	protein_coding
ENSG00000052802.12	642.618	0.547929	0.211976	2.58487	0.00974168	0.117615	MSMO1	protein_coding
ENSG00000007047.14	439.622	0.580593	0.224784	2.5829	0.00979744	0.117826	MARK4	protein_coding
ENSG00000078018.19	35.6426	1.5504	0.600883	2.58021	0.00987403	0.118542	MAP2	protein_coding
ENSG00000114416.17	2028.64	0.465117	0.180451	2.57753	0.00995103	0.119172	FXR1	protein_coding
ENSG00000151929.9	1162.21	1.14093	0.442716	2.57712	0.00996288	0.119202	BAG3	protein_coding
ENSG00000197857.13	140.791	0.836806	0.32544	2.5713	0.0101317	0.120772	ZNF44	protein_coding
ENSG00000085721.12	678.437	0.529644	0.20613	2.56947	0.0101855	0.121225	RRN3	protein_coding
ENSG00000139793.18	433.945	0.581138	0.226236	2.56873	0.0102073	0.121225	MBNL2	protein_coding
ENSG00000109917.10	528.934	0.558543	0.217982	2.56234	0.010397	0.122934	ZPR1	protein_coding
ENSG00000197714.8	28.8527	1.72604	0.673636	2.56227	0.0103991	0.122934	ZNF460	protein_coding
ENSG00000114648.11	339.106	0.618707	0.241862	2.5581	0.0105246	0.124076	KLHL18	protein_coding
ENSG00000166225.8	478.161	0.561739	0.220029	2.55303	0.0106791	0.125668	FRS2	protein_coding
ENSG00000170681.6	32.0476	1.63035	0.639049	2.55122	0.0107347	0.125976	CAVIN4	protein_coding
ENSG00000167716.18	437.169	0.597956	0.234564	2.54922	0.0107964	0.126354	WDR81	protein_coding
ENSG00000168495.12	442.456	0.573616	0.225086	2.54843	0.0108209	0.126525	POLR3D	protein_coding
ENSG00000183688.4	197.62	0.780152	0.306657	2.54405	0.0109574	0.127889	RFLNB	protein_coding
ENSG00000156804.7	274.802	0.661028	0.259899	2.5434	0.0109778	0.128012	FBXO32	protein_coding
ENSG00000140497.16	624.873	0.559529	0.220044	2.54281	0.0109966	0.128114	SCAMP2	protein_coding
ENSG00000110660.14	191.089	0.740549	0.291301	2.54221	0.0110153	0.128216	SLC35F2	protein_coding
ENSG00000159023.19	70.9165	1.18441	0.466084	2.54118	0.0110478	0.128336	EPB41	protein_coding
ENSG00000113504.20	26.1593	1.87148	0.736533	2.54094	0.0110555	0.128336	SLC12A7	protein_coding
ENSG00000164080.13	478.803	0.58217	0.229551	2.53613	0.0112085	0.12976	RAD54L2	protein_coding
ENSG00000128487.16	297.908	0.64009	0.252463	2.53538	0.0112324	0.12992	SPECC1	protein_coding
ENSG00000125740.13	31.643	1.68463	0.664662	2.53457	0.0112586	0.130107	FOSB	protein_coding
ENSG00000031698.12	1150.1	0.492215	0.194715	2.52788	0.0114753	0.131782	SARS	protein_coding
ENSG00000100109.16	428.524	0.598341	0.236871	2.52602	0.0115364	0.132247	TFIP11	protein_coding
ENSG00000129315.10	651.952	0.517709	0.205034	2.525	0.0115699	0.132395	CCNT1	protein_coding
ENSG00000198538.10	215.864	0.706655	0.27995	2.52422	0.0115956	0.132571	ZNF28	protein_coding
ENSG00000223547.9	132.066	0.905378	0.358746	2.52373	0.0116117	0.132637	ZNF844	protein_coding
ENSG00000074755.14	728.054	0.535909	0.21258	2.52098	0.011703	0.133457	ZZEF1	protein_coding
ENSG00000127554.12	203.896	0.793988	0.315407	2.51735	0.0118243	0.134239	GFER	protein_coding
ENSG00000087074.7	1505.79	1.07275	0.42705	2.51201	0.0120047	0.135919	PPP1R15A	protein_coding
ENSG00000189079.15	498.648	0.553995	0.220573	2.51162	0.0120178	0.135934	ARID2	protein_coding
ENSG00000245025.2	20.3697	2.00725	0.799469	2.51073	0.0120483	0.135934	AC107959.1	antisense_RNA
ENSG00000179051.13	970.22	0.478835	0.190778	2.50991	0.0120763	0.136131	RCC2	protein_coding
ENSG00000137075.17	343.679	0.61328	0.24442	2.50912	0.0121033	0.136316	RNF38	protein_coding
ENSG00000260276.2	44.6406	1.38044	0.550281	2.50861	0.0121208	0.136393	AC022167.2	antisense_RNA
ENSG00000108344.14	1185.01	0.490904	0.195787	2.50734	0.0121645	0.136646	PSMD3	protein_coding
ENSG00000167977.8	452.503	0.568766	0.22725	2.50282	0.0123208	0.137826	KCTD5	protein_coding
ENSG00000077044.10	291.589	0.631318	0.252288	2.50237	0.0123364	0.137826	DGKD	protein_coding
ENSG00000129646.14	112.249	0.894156	0.357313	2.50244	0.0123339	0.137826	QRICH2	protein_coding
ENSG00000139116.18	43.414	1.37186	0.548212	2.50242	0.0123346	0.137826	KIF21A	protein_coding
ENSG00000179918.18	559.563	0.537861	0.215182	2.49957	0.0124344	0.138709	SEPHS2	protein_coding
ENSG00000167657.13	578.497	0.543761	0.217728	2.49743	0.0125098	0.139067	DAPK3	protein_coding
ENSG00000140948.11	340.94	0.612562	0.245269	2.49751	0.0125069	0.139067	ZCCHC14	protein_coding
ENSG00000129932.8	100.325	0.949321	0.380361	2.49584	0.0125659	0.13957	DOHH	protein_coding
ENSG00000090905.18	1134.15	0.469747	0.188268	2.49509	0.0125924	0.139672	TNRC6A	protein_coding
ENSG00000172061.8	31.8542	1.65997	0.665671	2.49368	0.0126427	0.139699	LRRC15	protein_coding
ENSG00000134871.17	1516.32	0.473734	0.190024	2.49302	0.0126662	0.139778	COL4A2	protein_coding
ENSG00000106366.8	17919.9	0.469735	0.188605	2.49058	0.0127534	0.14032	SERPINE1	protein_coding
ENSG00000143473.12	18.0551	2.14745	0.862363	2.49019	0.0127674	0.140354	KCNH1	protein_coding
ENSG00000168564.5	236.564	0.675304	0.271773	2.48481	0.0129622	0.142131	CDKN2AIP	protein_coding
ENSG00000011021.21	382.28	0.597353	0.240651	2.48224	0.0130561	0.142742	CLCN6	protein_coding
ENSG00000165209.18	33.1903	1.54753	0.623484	2.48207	0.0130623	0.142742	STRBP	protein_coding
ENSG00000213030.5	28.5118	1.70453	0.686844	2.48169	0.0130761	0.142771	CGB8	protein_coding
ENSG00000120685.19	314.748	0.612581	0.246917	2.48092	0.0131046	0.142961	PROSER1	protein_coding
ENSG00000162775.14	153.875	0.789587	0.318467	2.47934	0.0131626	0.143258	RBM15	protein_coding
ENSG00000262454.3	54.6363	1.26316	0.509708	2.47821	0.0132044	0.143563	MIR193BHG	lincRNA
ENSG00000102221.13	113.114	0.880539	0.355515	2.47679	0.0132568	0.143768	JADE3	protein_coding
ENSG00000198399.14	357.364	0.601052	0.242717	2.47635	0.0132732	0.143825	ITSN2	protein_coding
ENSG00000186432.8	1430.43	0.452049	0.182583	2.47586	0.0132915	0.143902	KPNA4	protein_coding
ENSG00000147684.7	335.916	0.604833	0.244496	2.4738	0.0133686	0.14444	NDUFB9	protein_coding
ENSG00000122482.20	515.307	0.53588	0.216855	2.47114	0.0134682	0.14509	ZNF644	protein_coding
ENSG00000124831.18	766.916	0.492014	0.199268	2.46911	0.013545	0.145666	LRRFIP1	protein_coding
ENSG00000143106.12	804.933	0.497077	0.201893	2.46209	0.0138131	0.148053	PSMA5	protein_coding
ENSG00000204574.12	1049.05	0.48173	0.195914	2.45889	0.0139367	0.149254	ABCF1	protein_coding
ENSG00000156983.15	309.093	0.613105	0.249451	2.45781	0.0139786	0.149454	BRPF1	protein_coding
ENSG00000125834.12	517.929	0.563277	0.229233	2.45722	0.0140015	0.149574	STK35	protein_coding
ENSG00000117523.15	3144.23	0.423264	0.172355	2.45577	0.0140584	0.149809	PRRC2C	protein_coding
ENSG00000163818.16	200.962	0.714751	0.291032	2.45592	0.0140524	0.149809	LZTFL1	protein_coding
ENSG00000182541.17	273.921	0.637851	0.259849	2.4547	0.0141003	0.150007	LIMK2	protein_coding
ENSG00000134954.14	727.098	0.492389	0.200819	2.45191	0.0142101	0.150925	ETS1	protein_coding
ENSG00000047578.12	378.717	0.577463	0.23565	2.45051	0.0142656	0.151264	KIAA0556	protein_coding
ENSG00000198730.7	838.407	0.492769	0.201261	2.44841	0.0143489	0.151399	CTR9	protein_coding
ENSG00000166024.13	214.693	0.685395	0.279849	2.44916	0.0143189	0.151399	R3HCC1L	protein_coding
ENSG00000101255.10	324.82	1.94804	0.79547	2.44892	0.0143285	0.151399	TRIB3	protein_coding
ENSG00000177425.10	361.292	0.606802	0.247889	2.44788	0.01437	0.151498	PAWR	protein_coding
ENSG00000126775.8	422.574	0.606995	0.248352	2.44409	0.0145219	0.152723	ATG14	protein_coding
ENSG00000205189.11	68.9729	1.09604	0.448638	2.44304	0.0145642	0.152918	ZBTB10	protein_coding
ENSG00000165195.15	105.469	0.893315	0.365774	2.44226	0.0145956	0.153123	PIGA	protein_coding
ENSG00000198393.7	140.705	0.798327	0.326948	2.44175	0.0146162	0.153214	ZNF26	protein_coding
ENSG00000197081.12	3750.63	0.418035	0.171307	2.44027	0.0146761	0.153467	IGF2R	protein_coding
ENSG00000173110.7	185.178	3.04428	1.24857	2.43822	0.0147597	0.154216	HSPA6	protein_coding
ENSG00000173991.5	40.1321	1.37935	0.566169	2.43629	0.0148389	0.154791	TCAP	protein_coding
ENSG00000065548.17	726.474	0.52089	0.214124	2.43265	0.0149888	0.15602	ZC3H15	protein_coding
ENSG00000119844.15	300.379	0.630045	0.259007	2.43255	0.0149931	0.15602	AFTPH	protein_coding
ENSG00000115762.16	2083.42	0.45153	0.18576	2.43072	0.015069	0.156684	PLEKHB2	protein_coding
ENSG00000146842.16	469.896	0.545066	0.224504	2.42787	0.0151878	0.157409	TMEM209	protein_coding
ENSG00000119559.15	210.433	0.698189	0.287736	2.42649	0.0152455	0.157881	C19orf25	protein_coding
ENSG00000159217.9	356.922	0.57513	0.238056	2.41595	0.0156943	0.161102	IGF2BP1	protein_coding
ENSG00000023330.14	591.09	0.530585	0.220103	2.41063	0.0159252	0.163081	ALAS1	protein_coding
ENSG00000231290.5	100.662	0.904034	0.37511	2.41005	0.0159503	0.163208	APCDD1L-AS1	processed_transcript
ENSG00000206538.8	490.805	0.573649	0.238379	2.40646	0.0161079	0.164037	VGLL3	protein_coding
ENSG00000104695.12	1194.75	0.446762	0.185777	2.40482	0.0161803	0.164255	PPP2CB	protein_coding
ENSG00000164300.16	324.856	0.586699	0.243954	2.40496	0.0161742	0.164255	SERINC5	protein_coding
ENSG00000169016.16	199.227	0.688501	0.286255	2.40521	0.0161633	0.164255	E2F6	protein_coding
ENSG00000257704.3	67.2832	1.1121	0.463184	2.40099	0.0163509	0.165595	INAFM1	protein_coding
ENSG00000006459.10	305.192	0.600783	0.250294	2.40031	0.0163812	0.16571	KDM7A	protein_coding
ENSG00000104064.16	297.176	0.604626	0.251955	2.39974	0.0164066	0.165767	GABPB1	protein_coding
ENSG00000243225.2	13.984	2.36308	0.987849	2.39215	0.0167501	0.168181	AC007686.1	processed_pseudogene
ENSG00000157540.19	764.994	0.489674	0.204738	2.39171	0.01677	0.168249	DYRK1A	protein_coding
ENSG00000090060.17	2129.02	0.423063	0.17699	2.39032	0.0168337	0.168494	PAPOLA	protein_coding
ENSG00000172493.20	442.655	0.538282	0.225191	2.39034	0.0168329	0.168494	AFF1	protein_coding
ENSG00000115541.10	430.641	0.590332	0.247069	2.38934	0.0168786	0.168812	HSPE1	protein_coding
ENSG00000127870.16	685.839	0.491199	0.205632	2.38873	0.016907	0.168833	RNF6	protein_coding
ENSG00000140265.12	291.658	0.603297	0.252534	2.38897	0.0168956	0.168833	ZSCAN29	protein_coding
ENSG00000126883.16	638.204	0.531917	0.222831	2.38708	0.0169827	0.169327	NUP214	protein_coding
ENSG00000089234.15	348.677	0.573314	0.240326	2.38557	0.0170527	0.169893	BRAP	protein_coding
ENSG00000144674.16	1253.67	0.456709	0.191575	2.38397	0.0171272	0.170437	GOLGA4	protein_coding
ENSG00000104731.13	125.257	0.812662	0.340907	2.38382	0.0171338	0.170437	KLHDC4	protein_coding
ENSG00000101199.12	1011.38	0.45178	0.189574	2.38313	0.017166	0.17054	ARFGAP1	protein_coding
ENSG00000114933.15	234.965	0.643909	0.270213	2.38297	0.0171736	0.17054	INO80D	protein_coding
ENSG00000172661.17	541.728	0.520193	0.218624	2.37939	0.0173412	0.171703	WASHC2C	protein_coding
ENSG00000168994.13	328.871	0.585368	0.246164	2.37796	0.0174086	0.172238	PXDC1	protein_coding
ENSG00000131471.6	35.2091	1.42792	0.600594	2.37752	0.0174295	0.172312	AOC3	protein_coding
ENSG00000189114.6	107.224	0.863581	0.363433	2.37618	0.017493	0.172807	BLOC1S3	protein_coding
ENSG00000100664.10	3149.23	0.414772	0.174609	2.37543	0.0175284	0.173024	EIF5	protein_coding
ENSG00000164916.10	944.023	0.454335	0.191354	2.37431	0.0175816	0.173392	FOXK1	protein_coding
ENSG00000100029.17	709.498	0.499644	0.210463	2.37403	0.0175953	0.173392	PES1	protein_coding
ENSG00000215114.8	117.075	0.830802	0.349988	2.3738	0.0176061	0.173392	UBXN2B	protein_coding
ENSG00000158545.15	474.133	0.528293	0.222718	2.37202	0.0176911	0.17383	ZC3H18	protein_coding
ENSG00000148358.19	1651.74	0.422549	0.17829	2.37001	0.0177876	0.174511	GPR107	protein_coding
ENSG00000177410.12	288.738	0.605382	0.25541	2.37023	0.0177768	0.174511	ZFAS1	antisense_RNA
ENSG00000166454.9	678.328	0.487248	0.205662	2.36917	0.0178282	0.174776	ATMIN	protein_coding
ENSG00000145817.16	1236.99	0.437557	0.184815	2.36754	0.0179069	0.175281	YIPF5	protein_coding
ENSG00000140829.11	727.531	0.493407	0.20881	2.36294	0.0181304	0.176929	DHX38	protein_coding
ENSG00000198746.12	133.943	0.82843	0.350988	2.36028	0.0182612	0.177802	GPATCH3	protein_coding
ENSG00000131711.14	2192.01	0.408854	0.173249	2.35992	0.0182788	0.177839	MAP1B	protein_coding
ENSG00000115484.14	1881.71	0.428198	0.181519	2.35898	0.0183255	0.177952	CCT4	protein_coding
ENSG00000136628.17	1444.69	0.429556	0.18209	2.35903	0.0183226	0.177952	EPRS	protein_coding
ENSG00000127824.13	408.332	0.550665	0.233604	2.35725	0.0184106	0.178177	TUBA4A	protein_coding
ENSG00000159263.15	171.788	0.715885	0.303637	2.3577	0.0183887	0.178177	SIM2	protein_coding
ENSG00000233818.1	29.2499	1.54568	0.655668	2.35742	0.0184026	0.178177	AP000695.2	antisense_RNA
ENSG00000148400.9	407.733	0.551886	0.234168	2.35679	0.0184334	0.178264	NOTCH1	protein_coding
ENSG00000100462.15	622.026	0.491325	0.208567	2.35572	0.0184869	0.178646	PRMT5	protein_coding
ENSG00000122965.10	307.318	0.623277	0.264615	2.35541	0.0185024	0.178662	RBM19	protein_coding
ENSG00000095906.16	246.477	0.6335	0.269074	2.35437	0.0185542	0.179028	NUBP2	protein_coding
ENSG00000166562.8	124.753	0.814996	0.346669	2.35093	0.0187263	0.180013	SEC11C	protein_coding
ENSG00000056097.15	1765.24	0.421238	0.179309	2.34923	0.0188123	0.180333	ZFR	protein_coding
ENSG00000197647.11	44.7074	1.28735	0.548005	2.34916	0.0188157	0.180333	ZNF433	protein_coding
ENSG00000163359.15	134.927	0.786359	0.334843	2.34844	0.0188521	0.180548	COL6A3	protein_coding
ENSG00000112308.12	2373.94	0.40626	0.173435	2.34243	0.0191584	0.182778	C6orf62	protein_coding
ENSG00000116688.16	1349.02	0.43337	0.185027	2.3422	0.0191703	0.182778	MFN2	protein_coding
ENSG00000173846.12	223.234	0.673681	0.287541	2.3429	0.0191343	0.182778	PLK3	protein_coding
ENSG00000102978.12	589.355	0.493755	0.210926	2.3409	0.0192374	0.183171	POLR2C	protein_coding
ENSG00000144867.11	523.869	0.510817	0.218429	2.33859	0.0193567	0.183832	SRPRB	protein_coding
ENSG00000160908.14	241.449	0.625631	0.267547	2.3384	0.0193666	0.183832	ZNF394	protein_coding
ENSG00000153201.15	1730.44	0.415522	0.17772	2.33807	0.0193837	0.183857	RANBP2	protein_coding
ENSG00000157693.14	140.123	0.763166	0.326485	2.33752	0.0194121	0.183857	TMEM268	protein_coding
ENSG00000070371.15	179.039	0.703677	0.301107	2.33697	0.0194408	0.183994	CLTCL1	protein_coding
ENSG00000100325.14	432.104	0.540444	0.231312	2.33643	0.0194686	0.184122	ASCC2	protein_coding
ENSG00000165006.13	823.82	0.470217	0.201317	2.3357	0.0195069	0.184271	UBAP1	protein_coding
ENSG00000151893.14	561.558	0.493894	0.211646	2.33358	0.0196177	0.184695	CACUL1	protein_coding
ENSG00000169155.9	232.52	0.68233	0.292489	2.33284	0.0196568	0.184733	ZBTB43	protein_coding
ENSG00000073614.12	1005.13	0.442642	0.189905	2.33086	0.0197608	0.185413	KDM5A	protein_coding
ENSG00000005801.16	156.565	0.730504	0.313523	2.32998	0.019807	0.185413	ZNF195	protein_coding
ENSG00000111266.8	108.376	0.84056	0.360866	2.32929	0.0198439	0.185593	DUSP16	protein_coding
ENSG00000082898.16	3205.48	0.400935	0.172472	2.32464	0.0200913	0.187121	XPO1	protein_coding
ENSG00000125779.21	451.041	0.526665	0.226695	2.32323	0.0201666	0.187461	PANK2	protein_coding
ENSG00000148606.12	605.552	0.491151	0.211457	2.32269	0.0201955	0.187549	POLR3A	protein_coding
ENSG00000146731.10	3279.7	0.424072	0.182697	2.32118	0.0202771	0.187764	CCT6A	protein_coding
ENSG00000090061.17	643.421	0.514411	0.221595	2.3214	0.0202651	0.187764	CCNK	protein_coding
ENSG00000162702.7	342.377	0.557724	0.2402	2.32191	0.0202375	0.187764	ZNF281	protein_coding
ENSG00000067082.14	748.287	0.466776	0.201158	2.32044	0.020317	0.187863	KLF6	protein_coding
ENSG00000272886.5	438.22	0.527062	0.22744	2.31737	0.0204837	0.189132	DCP1A	protein_coding
ENSG00000165861.13	424.33	0.526821	0.227561	2.31508	0.0206088	0.189607	ZFYVE1	protein_coding
ENSG00000159388.5	170.491	0.758301	0.327775	2.31348	0.0206961	0.190002	BTG2	protein_coding
ENSG00000002919.14	232.332	0.637009	0.27558	2.31152	0.0208041	0.190475	SNX11	protein_coding
ENSG00000135679.22	2221.9	0.402107	0.174137	2.30914	0.0209359	0.190679	MDM2	protein_coding
ENSG00000118058.20	1329.13	0.420372	0.182064	2.30893	0.0209477	0.190679	KMT2A	protein_coding
ENSG00000099875.14	297.136	0.602533	0.260941	2.30908	0.0209393	0.190679	MKNK2	protein_coding
ENSG00000132740.8	177.287	0.688762	0.298294	2.309	0.0209436	0.190679	IGHMBP2	protein_coding
ENSG00000145194.17	31.8977	1.45006	0.62817	2.30839	0.0209776	0.190816	ECE2	protein_coding
ENSG00000174343.5	34.5976	1.4138	0.613103	2.30597	0.0211121	0.191633	CHRNA9	protein_coding
ENSG00000006831.9	919.762	0.458502	0.199152	2.30228	0.0213197	0.193244	ADIPOR2	protein_coding
ENSG00000113282.13	991.061	0.436635	0.189806	2.30043	0.0214241	0.193781	CLINT1	protein_coding
ENSG00000170606.14	2154.51	0.447522	0.194649	2.29912	0.0214982	0.194315	HSPA4	protein_coding
ENSG00000156860.15	1015.48	0.453757	0.19744	2.2982	0.0215505	0.19465	FBRS	protein_coding
ENSG00000137337.14	510.429	0.497973	0.216917	2.29568	0.0216941	0.195536	MDC1	protein_coding
ENSG00000130305.16	249.039	0.636539	0.277273	2.29571	0.0216923	0.195536	NSUN5	protein_coding
ENSG00000164463.12	445.568	0.518094	0.225772	2.29476	0.0217467	0.195872	CREBRF	protein_coding
ENSG00000137877.9	14.692	2.18264	0.956641	2.28156	0.0225151	0.201383	SPTBN5	protein_coding
ENSG00000115548.16	843.146	0.447515	0.196337	2.27932	0.0226479	0.202154	KDM3A	protein_coding
ENSG00000124383.8	379.681	0.532822	0.233812	2.27885	0.0226758	0.202166	MPHOSPH10	protein_coding
ENSG00000136802.11	578.148	0.478839	0.210218	2.27782	0.0227371	0.202384	LRRC8A	protein_coding
ENSG00000105298.13	278.004	0.584107	0.256588	2.27644	0.0228195	0.202696	CACTIN	protein_coding
ENSG00000130706.12	978.869	0.463214	0.203791	2.27299	0.0230268	0.204255	ADRM1	protein_coding
ENSG00000052723.11	392.99	0.524663	0.231262	2.26869	0.0232871	0.205572	SIKE1	protein_coding
ENSG00000138767.12	297.041	0.580608	0.25644	2.26411	0.0235674	0.207366	CNOT6L	protein_coding
ENSG00000196449.3	228.884	0.631704	0.279015	2.26405	0.0235709	0.207366	YRDC	protein_coding
ENSG00000143190.21	203.374	0.644673	0.285385	2.25896	0.023886	0.209279	POU2F1	protein_coding
ENSG00000272391.5	809.502	0.45154	0.199944	2.25833	0.0239249	0.209478	POM121C	protein_coding
ENSG00000141682.11	140.014	0.778632	0.345001	2.2569	0.0240144	0.209761	PMAIP1	protein_coding
ENSG00000171316.11	64.2093	1.04441	0.462789	2.25677	0.0240225	0.209761	CHD7	protein_coding
ENSG00000233016.6	306.976	0.572419	0.25399	2.2537	0.0242148	0.211296	SNHG7	antisense_RNA
ENSG00000126067.11	1006.52	0.448884	0.19939	2.25129	0.0243675	0.212329	PSMB2	protein_coding
ENSG00000048052.21	284.497	1.78606	0.793405	2.25113	0.0243773	0.212329	HDAC9	protein_coding
ENSG00000125651.13	710.223	0.45977	0.204899	2.24389	0.0248398	0.215456	GTF2F1	protein_coding
ENSG00000026559.13	20.3032	1.79028	0.797861	2.24385	0.0248423	0.215456	KCNG1	protein_coding
ENSG00000165997.4	419.593	0.514176	0.229262	2.24274	0.0249133	0.215781	ARL5B	protein_coding
ENSG00000166526.16	361.421	0.532583	0.237515	2.24232	0.0249408	0.215835	ZNF3	protein_coding
ENSG00000066084.12	501.374	0.488739	0.218517	2.23662	0.025311	0.21849	DIP2B	protein_coding
ENSG00000184863.10	951.199	0.432648	0.19354	2.23545	0.0253881	0.219008	RBM33	protein_coding
ENSG00000131791.7	338.555	0.538016	0.240919	2.23318	0.0255372	0.219834	PRKAB2	protein_coding
ENSG00000124459.11	250.385	0.596568	0.267345	2.23145	0.025651	0.220537	ZNF45	protein_coding
ENSG00000170448.11	131.791	0.744055	0.333635	2.23015	0.0257377	0.221134	NFXL1	protein_coding
ENSG00000115419.12	1432.83	0.436061	0.195989	2.22492	0.0260866	0.223089	GLS	protein_coding
ENSG00000116161.17	628.142	0.502246	0.225947	2.22284	0.0262263	0.223986	CACYBP	protein_coding
ENSG00000113312.10	428.412	0.521902	0.234998	2.22088	0.0263592	0.224673	TTC1	protein_coding
ENSG00000122741.15	480.606	0.487379	0.219603	2.21937	0.0264617	0.2251	DCAF10	protein_coding
ENSG00000073792.15	455.529	0.498332	0.224606	2.21869	0.0265077	0.225342	IGF2BP2	protein_coding
ENSG00000136810.12	1771.47	0.39606	0.178592	2.21768	0.0265765	0.225629	TXN	protein_coding
ENSG00000018510.13	586.953	0.464893	0.20969	2.21705	0.0266194	0.225843	AGPS	protein_coding
ENSG00000159140.19	4047.73	0.37651	0.169966	2.21521	0.0267457	0.226616	SON	protein_coding
ENSG00000055483.19	569.073	0.499704	0.225668	2.21433	0.0268061	0.226978	USP36	protein_coding
ENSG00000242802.6	572.018	0.528646	0.238891	2.21291	0.0269035	0.227504	AP5Z1	protein_coding
ENSG00000154370.15	223.036	0.618954	0.280042	2.21022	0.0270897	0.228193	TRIM11	protein_coding
ENSG00000168818.9	209.096	0.620918	0.280874	2.21066	0.0270593	0.228193	STX18	protein_coding
ENSG00000176490.4	26.6192	1.55042	0.701487	2.2102	0.0270915	0.228193	DIRAS1	protein_coding
ENSG00000125351.11	178.261	0.697282	0.315561	2.20966	0.0271287	0.228357	UPF3B	protein_coding
ENSG00000101161.7	831.53	0.439722	0.199602	2.20299	0.0275951	0.230773	PRPF6	protein_coding
ENSG00000198060.9	477.986	0.484852	0.220056	2.20331	0.0275729	0.230773	2005-03-01	protein_coding
ENSG00000274211.4	287.35	0.563467	0.255663	2.20394	0.0275284	0.230773	SOCS7	protein_coding
ENSG00000099849.14	40.8583	1.22878	0.557767	2.20303	0.0275927	0.230773	RASSF7	protein_coding
ENSG00000072803.17	941.883	0.422692	0.192124	2.2001	0.0278	0.231739	FBXW11	protein_coding
ENSG00000198815.8	969.548	0.445197	0.202354	2.20009	0.0278007	0.231739	FOXJ3	protein_coding
ENSG00000139620.12	334.793	0.539647	0.245247	2.20042	0.0277772	0.231739	KANSL2	protein_coding
ENSG00000127511.9	616.281	0.457027	0.207768	2.19969	0.0278286	0.231821	SIN3B	protein_coding
ENSG00000036054.12	551.15	0.469109	0.213324	2.19904	0.0278749	0.232056	TBC1D23	protein_coding
ENSG00000255717.6	286.513	0.57018	0.259438	2.19775	0.0279671	0.232673	SNHG1	processed_transcript
ENSG00000120705.12	1713.79	0.396084	0.180372	2.19593	0.0280968	0.232999	ETF1	protein_coding
ENSG00000253797.2	315.25	0.54473	0.24803	2.19622	0.0280759	0.232999	UTP14C	protein_coding
ENSG00000130703.15	304.537	0.546893	0.249043	2.19598	0.0280934	0.232999	OSBPL2	protein_coding
ENSG00000164168.7	543.603	0.46789	0.213135	2.19527	0.0281439	0.233089	TMEM184C	protein_coding
ENSG00000137221.14	269.893	0.574502	0.261695	2.19531	0.0281413	0.233089	TJAP1	protein_coding
ENSG00000082212.12	428.518	0.509337	0.23209	2.19457	0.0281945	0.233357	ME2	protein_coding
ENSG00000063587.13	254.233	0.577495	0.263186	2.19424	0.028218	0.233396	ZNF275	protein_coding
ENSG00000100601.9	103.672	0.827382	0.377212	2.19341	0.0282776	0.233594	ALKBH1	protein_coding
ENSG00000186866.16	663.08	0.451006	0.205896	2.19045	0.0284915	0.235059	POFUT2	protein_coding
ENSG00000112406.4	364.132	0.520639	0.237747	2.18989	0.0285325	0.235096	HECA	protein_coding
ENSG00000118496.4	631.681	0.451334	0.206188	2.18894	0.028601	0.235313	FBXO30	protein_coding
ENSG00000071282.11	48.2622	1.13401	0.518109	2.18874	0.0286158	0.235313	LMCD1	protein_coding
ENSG00000104969.9	547.217	0.487963	0.223134	2.18686	0.0287527	0.235784	SGTA	protein_coding
ENSG00000182208.13	168.039	0.665594	0.304522	2.1857	0.0288374	0.236246	MOB2	protein_coding
ENSG00000114784.3	225.884	0.599546	0.274379	2.1851	0.0288812	0.236304	EIF1B	protein_coding
ENSG00000141378.14	189.37	0.636184	0.291312	2.18386	0.0289728	0.236903	PTRH2	protein_coding
ENSG00000096384.19	9741.74	0.368355	0.168804	2.18215	0.0290982	0.237626	HSP90AB1	protein_coding
ENSG00000164609.9	851.655	0.447291	0.205091	2.18094	0.0291876	0.238054	SLU7	protein_coding
ENSG00000251369.8	144.834	0.699754	0.320928	2.18041	0.0292273	0.238226	ZNF550	protein_coding
ENSG00000141198.15	196.146	0.628571	0.288468	2.179	0.0293319	0.238475	TOM1L1	protein_coding
ENSG00000117450.13	2849.91	0.372134	0.170876	2.17779	0.0294215	0.238926	PRDX1	protein_coding
ENSG00000100603.13	695.425	0.449157	0.206248	2.17775	0.0294246	0.238926	SNW1	protein_coding
ENSG00000155096.13	1368.93	0.403205	0.185246	2.17659	0.0295112	0.239222	AZIN1	protein_coding
ENSG00000103423.13	510.702	0.47843	0.21991	2.17557	0.0295874	0.239342	DNAJA3	protein_coding
ENSG00000221926.11	292.603	0.554058	0.254651	2.17576	0.0295732	0.239342	TRIM16	protein_coding
ENSG00000105287.12	330.939	0.54002	0.248517	2.17297	0.0297826	0.240642	PRKD2	protein_coding
ENSG00000196428.12	277.996	0.558095	0.25684	2.17293	0.0297856	0.240642	TSC22D2	protein_coding
ENSG00000140526.17	1556.04	0.394379	0.181626	2.17137	0.0299029	0.241287	ABHD2	protein_coding
ENSG00000188211.8	114.413	0.764914	0.352576	2.1695	0.0300447	0.242127	NCR3LG1	protein_coding
ENSG00000175073.7	448.894	0.487323	0.224896	2.16688	0.030244	0.243581	VCPIP1	protein_coding
ENSG00000019144.18	946.159	0.440942	0.203584	2.1659	0.030319	0.243727	PHLDB1	protein_coding
ENSG00000120800.4	449.472	0.506578	0.233865	2.16611	0.0303029	0.243727	UTP20	protein_coding
ENSG00000144895.11	648.051	0.443685	0.205254	2.16164	0.030646	0.245741	EIF2A	protein_coding
ENSG00000164066.12	105.227	0.7938	0.367287	2.16125	0.0306757	0.245826	INTU	protein_coding
ENSG00000142528.15	376.031	1.41342	0.654311	2.16016	0.0307601	0.246196	ZNF473	protein_coding
ENSG00000277443.2	2408.32	0.377913	0.174998	2.15952	0.0308098	0.246287	MARCKS	protein_coding
ENSG00000109066.13	313.54	0.546353	0.253338	2.15662	0.0310356	0.247477	TMEM104	protein_coding
ENSG00000131263.12	791.722	0.429091	0.199189	2.15419	0.0312256	0.248838	RLIM	protein_coding
ENSG00000163798.13	356.759	0.53442	0.248453	2.15099	0.0314767	0.249448	SLC4A1AP	protein_coding
ENSG00000064300.8	10.2718	2.71989	1.26438	2.15116	0.0314632	0.249448	NGFR	protein_coding
ENSG00000107937.18	823.404	0.433516	0.201616	2.15021	0.0315389	0.249633	GTPBP4	protein_coding
ENSG00000075856.11	630.858	0.461951	0.214901	2.1496	0.0315865	0.249856	SART3	protein_coding
ENSG00000107862.4	1409.04	0.388001	0.180689	2.14735	0.0317657	0.250503	GBF1	protein_coding
ENSG00000132003.9	185.781	0.628882	0.293209	2.14483	0.0319666	0.251624	ZSWIM4	protein_coding
ENSG00000104897.9	436.074	0.490005	0.228604	2.14347	0.0320754	0.252173	SF3A2	protein_coding
ENSG00000132952.11	253.984	0.567014	0.265081	2.13902	0.032434	0.254215	USPL1	protein_coding
ENSG00000113716.12	1151.94	0.396293	0.185589	2.13533	0.0327343	0.255944	HMGXB3	protein_coding
ENSG00000165678.20	1427.57	0.400522	0.187774	2.133	0.0329251	0.256961	GHITM	protein_coding
ENSG00000169696.15	212.282	0.61831	0.290101	2.13136	0.0330593	0.257319	ASPSCR1	protein_coding
ENSG00000196954.13	677.398	0.447726	0.210178	2.13022	0.0331533	0.257654	CASP4	protein_coding
ENSG00000083844.10	308.936	0.526986	0.247526	2.12901	0.0332531	0.257977	ZNF264	protein_coding
ENSG00000183655.12	51.4242	1.1028	0.517991	2.12899	0.0332551	0.257977	KLHL25	protein_coding
ENSG00000185619.18	515.296	0.465751	0.218973	2.12697	0.0334223	0.258401	PCGF3	protein_coding
ENSG00000068878.14	1153.26	0.400279	0.188455	2.124	0.0336698	0.25994	PSME4	protein_coding
ENSG00000163468.14	2004.17	0.404691	0.190644	2.12275	0.0337748	0.260595	CCT3	protein_coding
ENSG00000186976.14	14.4267	1.98331	0.934651	2.12198	0.033839	0.260778	EFCAB6	protein_coding
ENSG00000165732.12	1411.77	0.388428	0.183095	2.12146	0.0338832	0.260961	DDX21	protein_coding
ENSG00000198373.12	405.402	0.488216	0.230188	2.12095	0.033926	0.260988	WWP2	protein_coding
ENSG00000165813.18	261.749	0.552996	0.260732	2.12094	0.0339272	0.260988	CCDC186	protein_coding
ENSG00000159479.16	295.092	0.533493	0.251611	2.12031	0.03398	0.261237	MED8	protein_coding
ENSG00000100345.20	8587.24	0.341437	0.161084	2.11962	0.0340382	0.261529	MYH9	protein_coding
ENSG00000170185.9	370.264	0.515491	0.243307	2.11868	0.0341171	0.261979	USP38	protein_coding
ENSG00000187555.14	1127.59	0.394088	0.186152	2.11702	0.0342585	0.26275	USP7	protein_coding
ENSG00000107290.13	1297.12	0.387282	0.18298	2.11653	0.0343	0.262903	SETX	protein_coding
ENSG00000118515.11	150.268	0.706599	0.333998	2.11558	0.0343806	0.262903	SGK1	protein_coding
ENSG00000256683.6	95.2625	0.810231	0.382975	2.11562	0.034377	0.262903	ZNF350	protein_coding
ENSG00000121716.20	37.7799	1.23472	0.583505	2.11604	0.0343418	0.262903	PILRB	protein_coding
ENSG00000078401.6	15.2096	1.9909	0.941191	2.1153	0.0344041	0.262927	EDN1	protein_coding
ENSG00000174307.6	897.053	0.410306	0.194094	2.11395	0.0345191	0.263336	PHLDA3	protein_coding
ENSG00000100104.13	174.418	0.646257	0.305896	2.11267	0.0346289	0.263496	SRRD	protein_coding
ENSG00000078699.21	410.27	0.482409	0.228452	2.11164	0.034717	0.263907	CBFA2T2	protein_coding
ENSG00000088205.12	778.567	0.429928	0.20366	2.11101	0.0347717	0.264166	DDX18	protein_coding
ENSG00000169594.13	129.053	0.708469	0.335762	2.11004	0.0348553	0.264645	BNC1	protein_coding
ENSG00000126749.14	149.071	0.679157	0.324276	2.09438	0.036226	0.272638	EMG1	protein_coding
ENSG00000162086.14	198.622	0.602983	0.288054	2.09329	0.0363228	0.273047	ZNF75A	protein_coding
ENSG00000109111.14	1712.04	0.390834	0.186822	2.09201	0.0364373	0.273588	SUPT6H	protein_coding
ENSG00000139636.15	341.234	0.502664	0.240343	2.09144	0.0364883	0.273811	LMBR1L	protein_coding
ENSG00000071537.13	2385.03	0.359267	0.171852	2.09056	0.0365677	0.274247	SEL1L	protein_coding
ENSG00000175183.9	156.136	0.678194	0.324613	2.08924	0.0366861	0.274975	CSRP2	protein_coding
ENSG00000167487.11	105.482	0.788254	0.378423	2.083	0.0372512	0.278238	KLHL26	protein_coding
ENSG00000105281.12	872.036	0.442054	0.212328	2.08194	0.0373475	0.278795	SLC1A5	protein_coding
ENSG00000136235.15	701.62	0.440433	0.211802	2.07946	0.0375754	0.279847	GPNMB	protein_coding
ENSG00000117222.13	354.577	0.497166	0.239074	2.07955	0.037567	0.279847	RBBP5	protein_coding
ENSG00000176170.13	555.505	0.459144	0.221017	2.07742	0.0377632	0.281082	SPHK1	protein_coding
ENSG00000197386.10	837.718	0.405811	0.195485	2.07591	0.0379019	0.281654	HTT	protein_coding
ENSG00000106012.17	488.643	0.453302	0.218636	2.07332	0.0381428	0.283252	IQCE	protein_coding
ENSG00000272333.5	503.885	0.451166	0.217878	2.07073	0.0383843	0.284827	KMT2B	protein_coding
ENSG00000198911.11	1093.01	0.399341	0.192935	2.06983	0.0384685	0.285177	SREBF2	protein_coding
ENSG00000127922.9	616.301	0.445674	0.215385	2.06919	0.0385278	0.285288	SEM1	protein_coding
ENSG00000197933.12	37.7649	1.23943	0.599422	2.0677	0.0386678	0.286159	ZNF823	protein_coding
ENSG00000078687.17	173.373	0.623256	0.301662	2.06607	0.0388215	0.286802	TNRC6C	protein_coding
ENSG00000105993.14	1335.66	0.389191	0.188401	2.06576	0.0388512	0.286857	DNAJB6	protein_coding
ENSG00000165055.15	385.98	0.4794	0.232323	2.0635	0.039065	0.288104	METTL2B	protein_coding
ENSG00000156304.14	429.253	0.51141	0.247944	2.06261	0.0391501	0.288566	SCAF4	protein_coding
ENSG00000118900.14	687.25	0.418844	0.20315	2.06174	0.0392321	0.288726	UBN1	protein_coding
ENSG00000162298.18	557.242	0.454844	0.22077	2.06026	0.0393737	0.288726	SYVN1	protein_coding
ENSG00000157450.15	483.081	0.458495	0.222452	2.0611	0.0392939	0.288726	RNF111	protein_coding
ENSG00000118508.4	232.477	0.568084	0.275648	2.06091	0.0393119	0.288726	RAB32	protein_coding
ENSG00000196756.11	84.3867	0.825578	0.400633	2.06068	0.0393334	0.288726	SNHG17	processed_transcript
ENSG00000115806.12	1007.41	0.389745	0.189336	2.05848	0.0395439	0.289201	GORASP2	protein_coding
ENSG00000133884.9	684.367	0.431983	0.20988	2.05823	0.0395677	0.289201	DPF2	protein_coding
ENSG00000108262.15	560.277	0.438576	0.212996	2.05908	0.0394867	0.289201	GIT1	protein_coding
ENSG00000136010.13	468.463	0.454443	0.220799	2.05817	0.0395734	0.289201	ALDH1L2	protein_coding
ENSG00000106785.14	42.5425	1.25678	0.610518	2.05855	0.0395378	0.289201	TRIM14	protein_coding
ENSG00000107443.15	77.5633	0.854507	0.415341	2.05736	0.0396515	0.289278	CCNJ	protein_coding
ENSG00000103249.17	806.146	0.428797	0.208619	2.05541	0.0398396	0.290157	CLCN7	protein_coding
ENSG00000129460.15	257.846	0.544487	0.265129	2.05367	0.0400077	0.290559	NGDN	protein_coding
ENSG00000164309.14	24.5321	1.46303	0.712375	2.05374	0.040001	0.290559	CMYA5	protein_coding
ENSG00000133398.3	408.166	0.469378	0.228726	2.05214	0.0401557	0.291069	MED10	protein_coding
ENSG00000166073.10	801.527	0.405084	0.197509	2.05097	0.0402702	0.291641	GPR176	protein_coding
ENSG00000079459.12	793.616	0.421733	0.205741	2.04983	0.0403815	0.29179	FDFT1	protein_coding
ENSG00000144381.16	3783.05	0.856835	0.417958	2.05005	0.0403594	0.29179	HSPD1	protein_coding
ENSG00000253200.1	57.9604	0.96683	0.471643	2.04992	0.0403722	0.29179	AC037459.3	antisense_RNA
ENSG00000248905.8	154.247	0.65406	0.319126	2.04954	0.0404097	0.29183	FMN1	protein_coding
ENSG00000157764.12	646.174	0.422988	0.206409	2.04927	0.0404358	0.291842	BRAF	protein_coding
ENSG00000163719.19	288.069	0.535778	0.261559	2.0484	0.0405208	0.29189	MTMR14	protein_coding
ENSG00000278053.4	443.619	0.476099	0.232589	2.04695	0.0406629	0.292584	DDX52	protein_coding
ENSG00000052841.14	1061.08	0.389083	0.190211	2.04553	0.0408028	0.293351	TTC17	protein_coding
ENSG00000142751.14	394.912	0.47487	0.232252	2.04463	0.0408914	0.293356	GPN2	protein_coding
ENSG00000143469.18	162.97	0.631762	0.308897	2.04522	0.0408332	0.293356	SYT14	protein_coding
ENSG00000130513.6	406.249	1.19909	0.586467	2.0446	0.0408947	0.293356	GDF15	protein_coding
ENSG00000158161.15	345.291	0.49703	0.243351	2.04244	0.0411077	0.294555	EYA3	protein_coding
ENSG00000143457.10	254.073	0.538188	0.263592	2.04175	0.0411767	0.294886	GOLPH3L	protein_coding
ENSG00000149658.17	487.17	0.459548	0.225399	2.03882	0.041468	0.296174	YTHDF1	protein_coding
ENSG00000197375.12	126.211	0.692595	0.339622	2.03931	0.041419	0.296174	SLC22A5	protein_coding
ENSG00000240230.5	175.708	0.608552	0.298568	2.03824	0.0415263	0.296334	COX19	protein_coding
ENSG00000173226.16	186.345	0.596036	0.292844	2.03534	0.0418169	0.297483	IQCB1	protein_coding
ENSG00000196337.11	15.7342	1.8319	0.900413	2.03451	0.0418999	0.297744	CGB7	protein_coding
ENSG00000158863.21	534.228	0.435113	0.213945	2.03376	0.0419754	0.298004	FAM160B2	protein_coding
ENSG00000103549.21	1149.77	0.382601	0.1882	2.03295	0.042058	0.298209	RNF40	protein_coding
ENSG00000108433.16	407.481	0.467608	0.230049	2.03265	0.0420883	0.29822	GOSR2	protein_coding
ENSG00000137522.17	267.688	0.525476	0.258579	2.03217	0.0421362	0.298266	RNF121	protein_coding
ENSG00000187051.8	290.627	0.54009	0.265859	2.03149	0.0422055	0.29837	RPS19BP1	protein_coding
ENSG00000163376.11	27.0492	1.37069	0.675664	2.02866	0.0424925	0.299638	KBTBD8	protein_coding
ENSG00000086544.2	225.625	0.561753	0.277294	2.02584	0.0427809	0.301011	ITPKC	protein_coding
ENSG00000113194.12	1085.07	0.380473	0.187837	2.02555	0.0428112	0.30106	FAF2	protein_coding
ENSG00000181019.12	4074.38	0.335109	0.165651	2.02298	0.0430752	0.302585	NQO1	protein_coding
ENSG00000164022.16	471.337	0.45489	0.224891	2.02271	0.0431025	0.302612	AIMP1	protein_coding
ENSG00000170088.13	262.431	0.52577	0.260207	2.02058	0.0433233	0.303295	TMEM192	protein_coding
ENSG00000132376.19	190.417	0.586135	0.290108	2.02041	0.0433413	0.303295	INPP5K	protein_coding
ENSG00000130783.13	21.2647	1.55824	0.771092	2.02082	0.0432981	0.303295	CCDC62	protein_coding
ENSG00000164151.11	845.272	0.393925	0.195226	2.01779	0.0436127	0.304531	ICE1	protein_coding
ENSG00000268205.1	86.3437	0.798371	0.39597	2.01624	0.043775	0.305333	AC005261.2	lincRNA
ENSG00000171861.10	148.413	0.679809	0.337403	2.01483	0.0439226	0.305865	MRM3	protein_coding
ENSG00000172888.11	428.597	0.454795	0.225862	2.0136	0.0440517	0.306267	ZNF621	protein_coding
ENSG00000165029.15	955.792	0.394848	0.196231	2.01216	0.0442032	0.306657	ABCA1	protein_coding
ENSG00000162623.15	391.644	0.49353	0.245235	2.01248	0.0441694	0.306657	TYW3	protein_coding
ENSG00000105771.13	387.162	0.474111	0.235738	2.01117	0.0443071	0.307212	SMG9	protein_coding
ENSG00000127022.14	9546.17	0.329707	0.164082	2.00941	0.0444935	0.308172	CANX	protein_coding
ENSG00000146872.17	394.724	0.465411	0.231655	2.00907	0.0445299	0.308258	TLK2	protein_coding
ENSG00000111711.9	875.57	0.394993	0.196686	2.00824	0.0446175	0.308698	GOLT1B	protein_coding
ENSG00000127311.9	60.8731	0.945874	0.471709	2.0052	0.0449412	0.310437	HELB	protein_coding
ENSG00000136930.12	1134.3	0.396188	0.197606	2.00494	0.0449696	0.310467	PSMB7	protein_coding
ENSG00000132254.12	698.386	0.424671	0.211977	2.00338	0.0451363	0.311283	ARFIP2	protein_coding
ENSG00000102081.13	447.856	0.463728	0.231502	2.00313	0.0451634	0.311303	FMR1	protein_coding
ENSG00000013275.7	779.101	0.402051	0.200947	2.00078	0.0454164	0.312534	PSMC4	protein_coding
ENSG00000113300.11	555.643	0.424198	0.212005	2.00088	0.0454049	0.312534	CNOT6	protein_coding
ENSG00000271303.1	114.054	0.712425	0.356097	2.00065	0.0454306	0.312534	SRXN1	protein_coding
ENSG00000110104.11	223.808	0.558173	0.279122	1.99975	0.0455276	0.312975	CCDC86	protein_coding
ENSG00000023734.10	1475.97	0.377322	0.188776	1.99878	0.0456318	0.313222	STRAP	protein_coding
ENSG00000204650.14	39.6171	1.12533	0.56304	1.99866	0.0456446	0.313222	LINC02210	transcribed_unitary_pseudogene
ENSG00000196652.11	482.288	0.445036	0.222758	1.99785	0.0457333	0.313458	ZKSCAN5	protein_coding
ENSG00000168014.16	312.313	0.527255	0.263925	1.99775	0.0457442	0.313458	C2CD3	protein_coding
ENSG00000196313.11	763.191	0.427652	0.214291	1.99566	0.0459706	0.31434	POM121	protein_coding
ENSG00000038358.14	446.722	0.452082	0.22652	1.99577	0.0459587	0.31434	EDC4	protein_coding
ENSG00000198793.12	873.012	0.404536	0.202851	1.99425	0.0461245	0.31439	MTOR	protein_coding
ENSG00000153922.10	587.094	0.417735	0.209452	1.99442	0.0461066	0.31439	CHD1	protein_coding
ENSG00000066422.4	411.682	0.46835	0.234828	1.99443	0.0461048	0.31439	ZBTB11	protein_coding
ENSG00000151576.10	208.771	0.565074	0.283306	1.99457	0.0460899	0.31439	QTRT2	protein_coding
ENSG00000116096.5	230.502	0.562893	0.282669	1.99135	0.0464426	0.316304	SPR	protein_coding
ENSG00000104067.16	1262.62	0.364438	0.183227	1.989	0.0467011	0.317647	TJP1	protein_coding
ENSG00000140577.15	398.968	0.463239	0.23299	1.98824	0.0467856	0.317853	CRTC3	protein_coding
ENSG00000101166.15	476.241	0.439887	0.221366	1.98715	0.0469057	0.318029	PRELID3B	protein_coding
ENSG00000101544.8	394.78	0.468959	0.23615	1.98585	0.0470501	0.31884	ADNP2	protein_coding
ENSG00000196323.12	444.122	0.444872	0.224088	1.98525	0.0471164	0.319121	ZBTB44	protein_coding
ENSG00000082213.17	293.13	0.521883	0.262979	1.9845	0.0471996	0.319516	C5orf22	protein_coding
ENSG00000143612.19	1307.91	0.371232	0.187136	1.98375	0.0472832	0.319914	C1orf43	protein_coding
ENSG00000171497.4	307.617	0.498302	0.251236	1.9834	0.0473224	0.320011	PPID	protein_coding
ENSG00000101310.14	579.371	0.425658	0.214958	1.9802	0.0476815	0.320921	SEC23B	protein_coding
ENSG00000120885.21	364.457	0.467293	0.235835	1.98145	0.0475414	0.320921	CLU	protein_coding
ENSG00000275700.4	441.081	0.474462	0.239523	1.98086	0.0476066	0.320921	AATF	protein_coding
ENSG00000158201.9	63.1841	0.914098	0.461281	1.98165	0.0475185	0.320921	ABHD3	protein_coding
ENSG00000106070.17	436.56	0.445582	0.225054	1.97989	0.0477161	0.320986	GRB10	protein_coding
ENSG00000160208.12	356.93	0.469737	0.237813	1.97524	0.0482415	0.323168	RRP1B	protein_coding
ENSG00000189306.10	310.999	0.488653	0.247376	1.97535	0.0482288	0.323168	RRP7A	protein_coding
ENSG00000128563.13	409.053	0.456338	0.23106	1.97497	0.0482712	0.323173	PRKRIP1	protein_coding
ENSG00000197050.10	66.2583	0.885469	0.448438	1.97456	0.0483177	0.323173	ZNF420	protein_coding
ENSG00000160294.10	1112.14	0.370601	0.187759	1.97381	0.0484033	0.323545	MCM3AP	protein_coding
ENSG00000139372.14	258.853	0.516827	0.261883	1.9735	0.0484382	0.323545	TDG	protein_coding
ENSG00000165219.21	805.621	0.394206	0.199891	1.97211	0.0485973	0.324368	GAPVD1	protein_coding
ENSG00000117479.12	115.243	0.692977	0.351574	1.97107	0.0487158	0.324822	SLC19A2	protein_coding
ENSG00000169118.17	453.442	0.453636	0.230261	1.9701	0.0488274	0.324893	CSNK1G1	protein_coding
ENSG00000108557.18	357.67	0.472892	0.239974	1.9706	0.0487699	0.324893	RAI1	protein_coding
ENSG00000103994.16	1269.52	0.360928	0.183325	1.96879	0.0489767	0.325501	ZNF106	protein_coding
ENSG00000151726.13	249.413	0.524429	0.266392	1.96864	0.0489947	0.325501	ACSL1	protein_coding
ENSG00000145050.15	577.373	0.42198	0.214448	1.96775	0.0490972	0.325845	MANF	protein_coding
ENSG00000141391.13	44.5437	1.04888	0.533022	1.9678	0.0490915	0.325845	PRELID3A	protein_coding
ENSG00000004866.20	307.434	0.490495	0.249818	1.96341	0.0495983	0.327649	ST7	protein_coding
ENSG00000107372.12	1188.7	0.367697	0.187366	1.96245	0.0497101	0.328142	ZFAND5	protein_coding
ENSG00000125977.6	945.901	0.404629	0.2062	1.96231	0.049726	0.328142	EIF2S2	protein_coding
ENSG00000124374.8	15.2462	1.78985	0.913715	1.95887	0.0501278	0.330074	PAIP2B	protein_coding
ENSG00000153207.14	817.197	0.385279	0.196769	1.95803	0.0502265	0.330273	AHCTF1	protein_coding
ENSG00000135870.11	374.173	0.465974	0.238035	1.95759	0.0502786	0.330446	RC3H1	protein_coding
ENSG00000116761.11	63.6911	0.909292	0.464573	1.95726	0.0503163	0.330525	CTH	protein_coding
ENSG00000234127.8	489.414	0.457772	0.233988	1.95639	0.0504194	0.330865	TRIM26	protein_coding
ENSG00000125844.15	2251.97	0.34702	0.177618	1.95374	0.0507314	0.331929	RRBP1	protein_coding
ENSG00000141644.17	765.654	0.389067	0.199144	1.9537	0.0507365	0.331929	MBD1	protein_coding
ENSG00000062194.15	878.647	0.391076	0.200168	1.95374	0.0507317	0.331929	GPBP1	protein_coding
ENSG00000132005.8	125.291	0.67333	0.344755	1.95307	0.0508114	0.33225	RFX1	protein_coding
ENSG00000185163.9	189.969	0.566667	0.290223	1.95252	0.0508765	0.332287	DDX51	protein_coding
ENSG00000103404.14	116.082	0.699612	0.358287	1.95266	0.0508601	0.332287	USP31	protein_coding
ENSG00000114270.17	635.758	0.410936	0.210513	1.95207	0.0509304	0.332353	COL7A1	protein_coding
ENSG00000124422.11	2965.01	0.332194	0.170284	1.95083	0.0510776	0.332469	USP22	protein_coding
ENSG00000062650.18	825.961	0.40018	0.205125	1.95091	0.0510681	0.332469	WAPL	protein_coding
ENSG00000232956.8	147.835	0.64421	0.330115	1.95147	0.0510006	0.332469	SNHG15	lincRNA
ENSG00000110344.9	831.508	0.38518	0.197574	1.94955	0.0512302	0.332957	UBE4A	protein_coding
ENSG00000119414.11	593.198	0.407523	0.209033	1.94956	0.0512283	0.332957	PPP6C	protein_coding
ENSG00000127666.9	175.482	0.583219	0.299121	1.94978	0.0512026	0.332957	TICAM1	protein_coding
ENSG00000133619.17	153.641	0.617262	0.317035	1.94698	0.051537	0.334276	KRBA1	protein_coding
ENSG00000104142.10	373.168	0.4717	0.242661	1.94386	0.0519119	0.33545	VPS18	protein_coding
ENSG00000058799.14	241.908	0.555258	0.285568	1.9444	0.0518477	0.33545	YIPF1	protein_coding
ENSG00000205277.9	12.3635	2.1066	1.08368	1.94393	0.0519034	0.33545	MUC12	protein_coding
ENSG00000119682.16	925.98	0.37766	0.194494	1.94175	0.0521669	0.336194	AREL1	protein_coding
ENSG00000084463.7	761.169	0.400207	0.206203	1.94084	0.0522779	0.336199	WBP11	protein_coding
ENSG00000253710.2	134.628	0.652437	0.336248	1.94034	0.0523379	0.336417	ALG11	protein_coding
ENSG00000136718.9	257.964	0.533748	0.275122	1.94004	0.0523744	0.336483	IMP4	protein_coding
ENSG00000150753.11	1746.22	0.365422	0.188386	1.93975	0.0524105	0.336547	CCT5	protein_coding
ENSG00000087206.16	271.471	0.503668	0.259761	1.93897	0.0525055	0.336989	UIMC1	protein_coding
ENSG00000234771.3	54.2565	0.940815	0.485351	1.93842	0.0525715	0.337244	SLC25A25-AS1	antisense_RNA
ENSG00000115145.9	699.963	0.391091	0.201879	1.93725	0.0527147	0.337994	STAM2	protein_coding
ENSG00000173575.20	1331.55	0.35425	0.183052	1.93525	0.0529599	0.339397	CHD2	protein_coding
ENSG00000115221.10	16.8915	1.70072	0.879996	1.93264	0.0532802	0.34094	ITGB6	protein_coding
ENSG00000167447.12	300.312	0.482494	0.249822	1.93136	0.053439	0.341599	SMG8	protein_coding
ENSG00000196453.7	217.88	0.541084	0.280185	1.93116	0.0534627	0.341599	ZNF777	protein_coding
ENSG00000134375.10	446.55	0.430604	0.223412	1.9274	0.0539301	0.344243	TIMM17A	protein_coding
ENSG00000112343.10	401.559	0.442479	0.229817	1.92535	0.0541855	0.34553	TRIM38	protein_coding
ENSG00000176542.9	263.026	0.505139	0.262535	1.92408	0.0543447	0.346202	USF3	protein_coding
ENSG00000100883.11	939.977	0.37298	0.193936	1.92321	0.0544532	0.34655	SRP54	protein_coding
ENSG00000088808.16	41.6328	1.09212	0.568619	1.92065	0.0547759	0.347743	PPP1R13B	protein_coding
ENSG00000089091.16	51.0745	0.974163	0.50793	1.91791	0.0551225	0.349282	DZANK1	protein_coding
ENSG00000148842.17	121.173	0.680385	0.354898	1.91713	0.055222	0.349368	CNNM2	protein_coding
ENSG00000116580.18	502.954	0.41789	0.218123	1.91585	0.0553845	0.349895	GON4L	protein_coding
ENSG00000005100.12	387.298	0.447307	0.233595	1.91488	0.0555076	0.350313	DHX33	protein_coding
ENSG00000171490.12	890.653	0.37077	0.19409	1.9103	0.0560949	0.352844	RSL1D1	protein_coding
ENSG00000081177.18	135.217	0.631881	0.330789	1.91022	0.0561044	0.352844	EXD2	protein_coding
ENSG00000157741.14	504.693	0.421377	0.220655	1.90966	0.0561767	0.352977	UBN2	protein_coding
ENSG00000181222.15	2886.51	0.334648	0.175417	1.90773	0.0564262	0.353273	POLR2A	protein_coding
ENSG00000008083.13	683.09	0.387102	0.203	1.9069	0.0565333	0.353273	JARID2	protein_coding
ENSG00000140836.15	431	0.431915	0.226302	1.90857	0.056317	0.353273	ZFHX3	protein_coding
ENSG00000162783.10	452.795	0.458715	0.240484	1.90746	0.0564605	0.353273	IER5	protein_coding
ENSG00000070404.9	228.55	0.532237	0.278838	1.90877	0.0562923	0.353273	FSTL3	protein_coding
ENSG00000167797.7	177.865	0.566905	0.297256	1.90713	0.0565038	0.353273	CDK2AP2	protein_coding
ENSG00000023287.12	1240.48	0.352273	0.184806	1.90618	0.0566269	0.353561	RB1CC1	protein_coding
ENSG00000174106.2	358.884	0.460981	0.241928	1.90545	0.056722	0.353983	LEMD3	protein_coding
ENSG00000163602.10	502.952	0.415457	0.218133	1.9046	0.0568319	0.354325	RYBP	protein_coding
ENSG00000100441.9	922.969	0.367746	0.193213	1.90332	0.056999	0.354679	KHNYN	protein_coding
ENSG00000124228.14	517.89	0.42702	0.224391	1.90302	0.0570379	0.35475	DDX27	protein_coding
ENSG00000138674.16	2967.74	0.321205	0.168831	1.90252	0.0571028	0.354809	SEC31A	protein_coding
ENSG00000158615.8	545.128	0.405723	0.213244	1.90263	0.0570894	0.354809	PPP1R15B	protein_coding
ENSG00000214160.9	262.429	0.496601	0.261062	1.90223	0.0571405	0.354872	ALG3	protein_coding
ENSG00000109929.9	393.001	0.443128	0.233329	1.89916	0.0575437	0.35686	SC5D	protein_coding
ENSG00000143183.16	823.38	0.374793	0.197539	1.89731	0.0577869	0.357916	TMCO1	protein_coding
ENSG00000166908.17	404.68	0.450268	0.237317	1.89733	0.0577846	0.357916	PIP4K2C	protein_coding
ENSG00000168259.14	734.931	0.399052	0.210377	1.89685	0.0578483	0.358045	DNAJC7	protein_coding
ENSG00000162517.12	499.534	0.413366	0.218098	1.89532	0.0580499	0.358443	PEF1	protein_coding
ENSG00000089916.17	868.377	0.36762	0.194143	1.89355	0.0582849	0.358828	GPATCH2L	protein_coding
ENSG00000281649.1	587.764	0.397804	0.210077	1.89361	0.0582769	0.358828	EBLN3P	lincRNA
ENSG00000079313.13	363.726	0.492955	0.260291	1.89386	0.0582437	0.358828	REXO1	protein_coding
ENSG00000170836.11	199.291	0.546279	0.288386	1.89426	0.0581903	0.358828	PPM1D	protein_coding
ENSG00000141458.12	993.647	0.429662	0.22706	1.89229	0.058453	0.359399	NPC1	protein_coding
ENSG00000051620.10	300.831	0.476719	0.251931	1.89226	0.0584561	0.359399	HEBP2	protein_coding
ENSG00000149016.15	66.0953	0.849893	0.449696	1.88993	0.0587674	0.360108	TUT1	protein_coding
ENSG00000156671.12	865.395	0.366977	0.194295	1.88876	0.0589244	0.360212	SAMD8	protein_coding
ENSG00000135631.16	1057.47	0.368213	0.194939	1.88886	0.0589101	0.360212	RAB11FIP5	protein_coding
ENSG00000185567.6	1617.64	0.371869	0.196799	1.88959	0.0588134	0.360212	AHNAK2	protein_coding
ENSG00000167395.10	353.233	0.461111	0.244076	1.88921	0.0588637	0.360212	ZNF646	protein_coding
ENSG00000114739.13	95.1889	0.717322	0.379744	1.88896	0.0588966	0.360212	ACVR2B	protein_coding
ENSG00000170242.17	986.778	0.35818	0.190068	1.88449	0.0594992	0.362575	USP47	protein_coding
ENSG00000101294.16	1232.33	0.358991	0.190496	1.88451	0.0594961	0.362575	HM13	protein_coding
ENSG00000166889.13	728.294	0.382673	0.203012	1.88497	0.0594334	0.362575	PATL1	protein_coding
ENSG00000104980.7	181.03	0.581729	0.30871	1.88439	0.0595126	0.362575	TIMM44	protein_coding
ENSG00000278535.4	44.0389	1.03352	0.548516	1.88421	0.0595364	0.362575	DHRS11	protein_coding
ENSG00000153233.12	9.89041	2.23511	1.18612	1.88439	0.0595122	0.362575	PTPRR	protein_coding
ENSG00000054523.17	965.73	0.36081	0.191559	1.88354	0.0596271	0.362924	KIF1B	protein_coding
ENSG00000102974.14	566.666	0.397681	0.211176	1.88318	0.0596765	0.362924	CTCF	protein_coding
ENSG00000135297.15	208.934	0.528424	0.280632	1.88298	0.0597032	0.362924	MTO1	protein_coding
ENSG00000136448.11	1218.37	0.347918	0.184946	1.88118	0.0599471	0.364059	NMT1	protein_coding
ENSG00000116183.10	189.139	0.54979	0.292261	1.88116	0.05995	0.364059	PAPPA2	protein_coding
ENSG00000121903.14	78.1757	0.79367	0.422036	1.88058	0.0600297	0.364371	ZSCAN20	protein_coding
ENSG00000112851.14	1115.66	0.351486	0.187045	1.87915	0.0602234	0.364686	ERBIN	protein_coding
ENSG00000196821.9	857.656	0.365705	0.1946	1.87927	0.0602082	0.364686	C6orf106	protein_coding
ENSG00000165782.10	317.337	0.479942	0.25546	1.87874	0.0602806	0.364689	TMEM55B	protein_coding
ENSG00000109171.14	744.9	0.374982	0.199751	1.87725	0.0604836	0.365573	SLAIN2	protein_coding
ENSG00000187531.13	182.835	0.552307	0.294429	1.87586	0.0606752	0.366215	SIRT7	protein_coding
ENSG00000086758.15	3092.49	0.320105	0.170721	1.87501	0.0607908	0.366741	HUWE1	protein_coding
ENSG00000173273.15	978.063	0.358831	0.191501	1.87378	0.0609609	0.367078	TNKS	protein_coding
ENSG00000126003.6	238.93	0.515208	0.275045	1.87318	0.0610436	0.367233	PLAGL2	protein_coding
ENSG00000134697.12	648.704	0.385683	0.205972	1.87251	0.0611367	0.367564	GNL2	protein_coding
ENSG00000116095.10	356.992	0.448712	0.239729	1.87175	0.0612417	0.367564	PLEKHA3	protein_coding
ENSG00000138835.22	228.465	0.521168	0.278388	1.87209	0.0611941	0.367564	RGS3	protein_coding
ENSG00000227398.3	103.52	0.705639	0.376904	1.8722	0.0611795	0.367564	KIF9-AS1	antisense_RNA
ENSG00000164944.11	849.105	0.366386	0.195906	1.87021	0.061454	0.368339	VIRMA	protein_coding
ENSG00000213593.9	554.877	0.423916	0.226669	1.8702	0.0614566	0.368339	TMX2	protein_coding
ENSG00000169967.16	920.436	0.359262	0.192192	1.86929	0.0615828	0.368751	MAP3K2	protein_coding
ENSG00000031003.10	471.001	0.41299	0.220927	1.86935	0.0615737	0.368751	FAM13B	protein_coding
ENSG00000154174.7	1103.25	0.349335	0.18696	1.8685	0.0616925	0.369103	TOMM70	protein_coding
ENSG00000124766.6	749.926	0.924638	0.494923	1.86825	0.0617275	0.369103	SOX4	protein_coding
ENSG00000164122.8	1600.53	0.333332	0.178506	1.86734	0.0618535	0.369684	ASB5	protein_coding
ENSG00000126653.17	378.304	0.43599	0.233676	1.86578	0.0620715	0.370127	NSRP1	protein_coding
ENSG00000196267.12	36.6934	1.08363	0.580744	1.86592	0.0620519	0.370127	ZNF836	protein_coding
ENSG00000120137.6	930.286	0.359115	0.19259	1.86466	0.0622286	0.370892	PANK3	protein_coding
ENSG00000070669.16	34.2535	1.11888	0.600672	1.86272	0.0625019	0.372348	ASNS	protein_coding
ENSG00000175727.13	657.805	0.391027	0.210104	1.86112	0.0627278	0.373521	MLXIP	protein_coding
ENSG00000163684.11	192.567	0.541856	0.291265	1.86035	0.0628358	0.373651	RPP14	protein_coding
ENSG00000138095.18	1354.92	0.354957	0.190846	1.85992	0.0628974	0.373838	LRPPRC	protein_coding
ENSG00000168924.14	507.748	0.411666	0.221437	1.85906	0.0630183	0.374211	LETM1	protein_coding
ENSG00000198932.12	24.1756	1.32939	0.715266	1.8586	0.0630844	0.374431	GPRASP1	protein_coding
ENSG00000042286.14	195.712	0.551181	0.297145	1.85492	0.0636076	0.376667	AIFM2	protein_coding
ENSG00000105327.17	143.192	0.606193	0.326909	1.85432	0.0636938	0.377004	BBC3	protein_coding
ENSG00000136068.14	1845.93	0.325317	0.175566	1.85296	0.0638881	0.377162	FLNB	protein_coding
ENSG00000006327.13	1982.57	0.334009	0.180234	1.8532	0.0638532	0.377162	TNFRSF12A	protein_coding
ENSG00000143751.9	409.949	0.447434	0.241495	1.85277	0.0639157	0.377162	SDE2	protein_coding
ENSG00000164542.12	36.5097	1.20701	0.651464	1.85276	0.0639164	0.377162	KIAA0895	protein_coding
ENSG00000234741.7	1238.3	0.344749	0.186156	1.85193	0.0640354	0.377635	GAS5	processed_transcript
ENSG00000163938.16	732.376	0.381256	0.205952	1.85119	0.0641416	0.377742	GNL3	protein_coding
ENSG00000250742.2	82.5288	0.768572	0.415123	1.85143	0.0641071	0.377742	LINC02381	lincRNA
ENSG00000105866.13	117.485	0.644106	0.347992	1.85092	0.0641808	0.3778	SP4	protein_coding
ENSG00000091009.7	260.491	0.498495	0.26943	1.85018	0.0642875	0.378255	RBM27	protein_coding
ENSG00000198000.11	338.142	0.445502	0.240916	1.84921	0.0644281	0.378909	NOL8	protein_coding
ENSG00000109133.12	739.112	0.379804	0.205477	1.8484	0.0645446	0.379248	TMEM33	protein_coding
ENSG00000165671.19	1045.94	0.354362	0.191836	1.84721	0.0647169	0.379311	NSD1	protein_coding
ENSG00000068654.15	791.714	0.369382	0.199889	1.84794	0.0646116	0.379311	POLR1A	protein_coding
ENSG00000102710.19	517.847	0.40003	0.216543	1.84734	0.0646972	0.379311	SUPT20H	protein_coding
ENSG00000162695.11	717.566	0.37745	0.204501	1.84571	0.064934	0.379628	SLC30A7	protein_coding
ENSG00000225190.10	392.455	0.429324	0.232581	1.84591	0.0649052	0.379628	PLEKHM1	protein_coding
ENSG00000135454.13	123.727	0.677653	0.367109	1.84592	0.0649041	0.379628	B4GALNT1	protein_coding
ENSG00000069956.11	1293.9	0.33924	0.183961	1.84408	0.065171	0.380322	MAPK6	protein_coding
ENSG00000110768.11	520.059	0.40077	0.217455	1.843	0.0653294	0.380901	GTF2H1	protein_coding
ENSG00000254726.2	89.2235	0.721297	0.391487	1.84245	0.0654087	0.38119	MEX3A	protein_coding
ENSG00000146083.11	220.502	0.508719	0.276367	1.84074	0.0656597	0.381813	RNF44	protein_coding
ENSG00000274180.1	160.221	0.568169	0.308695	1.84056	0.0656868	0.381813	NATD1	protein_coding
ENSG00000110675.12	40.216	1.03014	0.559489	1.84121	0.0655903	0.381813	ELMOD1	protein_coding
ENSG00000204839.8	13.6256	1.74905	0.95031	1.84051	0.0656937	0.381813	MROH6	protein_coding
ENSG00000143079.14	411.06	0.427348	0.232246	1.84007	0.0657582	0.381906	CTTNBP2NL	protein_coding
ENSG00000139718.10	344.162	0.448645	0.244165	1.83746	0.0661413	0.383762	SETD1B	protein_coding
ENSG00000055044.10	506.252	0.410001	0.223211	1.83683	0.0662353	0.38392	NOP58	protein_coding
ENSG00000109062.11	104.227	0.671629	0.365778	1.83616	0.0663336	0.384316	SLC9A3R1	protein_coding
ENSG00000224032.6	140.736	0.596897	0.325121	1.83592	0.0663688	0.384347	EPB41L4A-AS1	lincRNA
ENSG00000100485.11	540.231	0.393484	0.214661	1.83305	0.0667949	0.386467	SOS2	protein_coding
ENSG00000121058.4	212.297	0.511332	0.279138	1.83182	0.0669777	0.387221	COIL	protein_coding
ENSG00000113742.12	519.779	0.397886	0.217588	1.82863	0.0674555	0.389064	CPEB4	protein_coding
ENSG00000100412.15	888.51	0.364906	0.199732	1.82698	0.0677023	0.389767	ACO2	protein_coding
ENSG00000157181.15	319.197	0.450203	0.246569	1.82587	0.0678699	0.390337	C1orf27	protein_coding
ENSG00000132471.11	1059.1	0.364638	0.199768	1.82531	0.0679548	0.390368	WBP2	protein_coding
ENSG00000147535.16	377.774	0.428003	0.234527	1.82496	0.0680066	0.390492	PLPP5	protein_coding
ENSG00000004478.7	697.242	0.410576	0.225124	1.82378	0.0681856	0.390685	FKBP4	protein_coding
ENSG00000154124.4	353.399	0.435651	0.239025	1.82261	0.0683618	0.391289	OTULIN	protein_coding
ENSG00000081803.15	10.4671	2.03769	1.11801	1.8226	0.0683635	0.391289	CADPS2	protein_coding
ENSG00000083896.12	775.117	0.36444	0.200125	1.82106	0.0685979	0.392136	YTHDC1	protein_coding
ENSG00000119048.7	581.022	0.411851	0.226371	1.81937	0.0688553	0.393258	UBE2B	protein_coding
ENSG00000144028.14	2286.08	0.322947	0.177554	1.81887	0.068932	0.393347	SNRNP200	protein_coding
ENSG00000130818.11	294.668	0.460306	0.253374	1.81671	0.0692621	0.39488	ZNF426	protein_coding
ENSG00000099290.15	617.116	0.387037	0.213104	1.81619	0.0693419	0.395159	WASHC2A	protein_coding
ENSG00000146112.11	1390.2	0.328408	0.181071	1.8137	0.0697239	0.395673	PPP1R18	protein_coding
ENSG00000100354.20	443.129	0.406572	0.224145	1.81387	0.0696971	0.395673	TNRC6B	protein_coding
ENSG00000145016.15	262.228	0.480916	0.265172	1.8136	0.0697396	0.395673	RUBCN	protein_coding
ENSG00000145916.18	118.347	0.630888	0.347649	1.81473	0.0695662	0.395673	RMND5B	protein_coding
ENSG00000165699.13	579.656	0.386595	0.21321	1.81321	0.0697989	0.395733	TSC1	protein_coding
ENSG00000110497.14	293.525	0.455398	0.251167	1.81313	0.0698118	0.395733	AMBRA1	protein_coding
ENSG00000125107.17	2190.6	0.316443	0.174571	1.81269	0.0698794	0.395942	CNOT1	protein_coding
ENSG00000198646.13	725.014	0.363346	0.200577	1.81151	0.0700624	0.396131	NCOA6	protein_coding
ENSG00000198718.12	243.33	0.50157	0.276801	1.81202	0.0699827	0.396131	TOGARAM1	protein_coding
ENSG00000101782.14	876.002	0.351772	0.194344	1.81005	0.0702888	0.39687	RIOK3	protein_coding
ENSG00000155744.9	204.436	0.520457	0.28754	1.81004	0.0702901	0.39687	FAM126B	protein_coding
ENSG00000112159.11	648.908	0.384707	0.212835	1.80754	0.0706786	0.397494	MDN1	protein_coding
ENSG00000110218.8	379.56	0.421559	0.233206	1.80767	0.0706585	0.397494	PANX1	protein_coding
ENSG00000090432.6	365.022	0.427537	0.236481	1.80791	0.0706198	0.397494	MUL1	protein_coding
ENSG00000163743.13	218.316	0.499872	0.276637	1.80696	0.0707685	0.397652	RCHY1	protein_coding
ENSG00000162734.12	2393.44	0.309597	0.1716	1.80418	0.0712034	0.398538	PEA15	protein_coding
ENSG00000168488.18	1271.61	0.337356	0.187112	1.80297	0.0713936	0.398538	ATXN2L	protein_coding
ENSG00000132963.7	766.048	0.376406	0.208495	1.80535	0.0710202	0.398538	POMP	protein_coding
ENSG00000096717.11	329.01	0.437747	0.242766	1.80316	0.0713624	0.398538	SIRT1	protein_coding
ENSG00000136891.13	365.995	0.440088	0.243962	1.80392	0.0712442	0.398538	TEX10	protein_coding
ENSG00000105053.10	208.486	0.521108	0.288911	1.8037	0.0712784	0.398538	VRK3	protein_coding
ENSG00000163517.14	102.395	0.662595	0.367752	1.80174	0.0715858	0.398587	HDAC11	protein_coding
ENSG00000142409.5	175.907	0.599003	0.332575	1.80111	0.071686	0.3988	ZNF787	protein_coding
ENSG00000182149.20	1628.19	0.327594	0.182191	1.79808	0.0721646	0.39977	IST1	protein_coding
ENSG00000134108.12	1142.84	0.343608	0.191123	1.79784	0.0722023	0.39977	ARL8B	protein_coding
ENSG00000186184.16	352.084	0.435079	0.2419	1.79859	0.0720831	0.39977	POLR1D	protein_coding
ENSG00000137868.18	127.271	0.615091	0.342033	1.79834	0.0721234	0.39977	STRA6	protein_coding
ENSG00000106610.14	118.762	0.625161	0.347543	1.7988	0.0720504	0.39977	STAG3L4	transcribed_unprocessed_pseudogene
ENSG00000100889.11	84.817	0.727437	0.404504	1.79834	0.0721228	0.39977	PCK2	protein_coding
ENSG00000064666.14	656.751	0.367539	0.204475	1.79748	0.0722602	0.399817	CNN2	protein_coding
ENSG00000060069.16	341.251	0.446653	0.2485	1.7974	0.0722729	0.399817	CTDP1	protein_coding
ENSG00000143494.15	17.1163	1.55312	0.864579	1.79639	0.0724328	0.400181	VASH2	protein_coding
ENSG00000159592.10	967.637	0.350322	0.195432	1.79255	0.0730446	0.401667	GPBP1L1	protein_coding
ENSG00000164347.17	432.074	0.410995	0.229255	1.79274	0.0730138	0.401667	GFM2	protein_coding
ENSG00000174197.16	230.314	0.507251	0.282803	1.79365	0.0728688	0.401667	MGA	protein_coding
ENSG00000185298.12	211.557	0.516639	0.288002	1.79387	0.0728335	0.401667	CCDC137	protein_coding
ENSG00000026025.15	29816.8	0.283724	0.158312	1.79219	0.0731031	0.401817	VIM	protein_coding
ENSG00000179889.18	957.891	0.349981	0.195325	1.79179	0.0731668	0.401995	PDXDC1	protein_coding
ENSG00000146587.17	370.351	0.423723	0.236615	1.79077	0.0733303	0.402722	RBAK	protein_coding
ENSG00000156697.12	226.667	0.503828	0.28148	1.78993	0.0734658	0.40295	UTP14A	protein_coding
ENSG00000167034.9	141.468	0.58547	0.327081	1.78999	0.0734562	0.40295	NKX3-1	protein_coding
ENSG00000065883.14	895.046	0.348836	0.195141	1.78761	0.0738394	0.404309	CDK13	protein_coding
ENSG00000117614.9	449.232	0.411459	0.230161	1.78771	0.0738235	0.404309	SYF2	protein_coding
ENSG00000058262.9	4684.3	0.295802	0.16554	1.78689	0.0739545	0.404423	SEC61A1	protein_coding
ENSG00000124762.13	12047.8	0.299007	0.167323	1.78701	0.0739364	0.404423	CDKN1A	protein_coding
ENSG00000162613.16	934.028	0.350992	0.196507	1.78616	0.0740735	0.404587	FUBP1	protein_coding
ENSG00000132676.15	747.379	0.35914	0.201072	1.78613	0.0740788	0.404587	DAP3	protein_coding
ENSG00000197461.13	184.612	0.528632	0.29594	1.78628	0.074054	0.404587	PDGFA	protein_coding
ENSG00000144741.17	148.874	0.571796	0.32031	1.78514	0.0742392	0.405052	SLC25A26	protein_coding
ENSG00000004864.13	227.508	0.500484	0.28049	1.78432	0.074372	0.405226	SLC25A13	protein_coding
ENSG00000167528.12	75.5027	0.746839	0.418576	1.78424	0.0743849	0.405226	ZNF641	protein_coding
ENSG00000163904.12	450.143	0.398281	0.22328	1.78377	0.074461	0.405469	SENP2	protein_coding
ENSG00000165632.7	159.99	0.571755	0.320835	1.78208	0.0747359	0.406278	TAF3	protein_coding
ENSG00000030110.12	180.589	0.526984	0.295864	1.78117	0.0748848	0.406572	BAK1	protein_coding
ENSG00000122218.14	3134.86	0.301538	0.169481	1.77919	0.0752093	0.407548	COPA	protein_coding
ENSG00000141428.16	71.9948	0.765782	0.430701	1.77799	0.0754054	0.40802	C18orf21	protein_coding
ENSG00000047932.13	759.228	0.36894	0.207842	1.7751	0.0758818	0.409391	GOPC	protein_coding
ENSG00000164327.12	563.547	0.375284	0.211315	1.77594	0.0757423	0.409391	RICTOR	protein_coding
ENSG00000068028.17	190.086	0.524642	0.295514	1.77535	0.0758396	0.409391	RASSF1	protein_coding
ENSG00000104290.10	10.4675	2.04643	1.15298	1.77491	0.0759133	0.409391	FZD3	protein_coding
ENSG00000198492.15	682.731	0.369672	0.208395	1.7739	0.0760801	0.410118	YTHDF2	protein_coding
ENSG00000091527.15	1423.94	0.331901	0.187131	1.77363	0.0761241	0.410184	CDV3	protein_coding
ENSG00000151694.12	768.097	0.352663	0.198919	1.7729	0.0762455	0.41064	ADAM17	protein_coding
ENSG00000226380.9	63.6356	0.848395	0.478777	1.772	0.076394	0.411121	AC016831.1	lincRNA
ENSG00000048405.9	339.196	0.429376	0.242457	1.77094	0.0765711	0.411846	ZNF800	protein_coding
ENSG00000198087.7	595.795	0.370261	0.20927	1.7693	0.076844	0.413006	CD2AP	protein_coding
ENSG00000114767.6	124.202	0.625479	0.353552	1.76913	0.0768727	0.413006	RRP9	protein_coding
ENSG00000080824.18	24171.3	0.806866	0.456157	1.76883	0.0769216	0.413096	HSP90AA1	protein_coding
ENSG00000087263.16	572.302	0.377824	0.21371	1.76793	0.0770727	0.413562	OGFOD1	protein_coding
ENSG00000157259.6	661.18	0.362406	0.205038	1.76751	0.0771433	0.413691	GATAD1	protein_coding
ENSG00000149809.14	12.3699	1.78533	1.01014	1.7674	0.0771611	0.413691	TM7SF2	protein_coding
ENSG00000134644.15	1147.3	0.329793	0.18675	1.76596	0.0774027	0.414451	PUM1	protein_coding
ENSG00000101146.12	401.163	0.403885	0.230081	1.75541	0.07919	0.421016	RAE1	protein_coding
ENSG00000163510.13	282.593	0.446149	0.254095	1.75583	0.0791167	0.421016	CWC22	protein_coding
ENSG00000162825.16	51.0616	0.883561	0.503237	1.75575	0.0791303	0.421016	NBPF20	protein_coding
ENSG00000136868.10	631.777	0.363389	0.207091	1.75473	0.0793052	0.421032	SLC31A1	protein_coding
ENSG00000101266.17	1383.8	0.324524	0.185099	1.75325	0.0795597	0.421978	CSNK2A1	protein_coding
ENSG00000170471.14	1249.22	0.321893	0.183961	1.74979	0.080154	0.423965	RALGAPB	protein_coding
ENSG00000150459.12	1011.54	0.343383	0.196291	1.74935	0.0802298	0.423965	SAP18	protein_coding
ENSG00000183495.13	793.201	0.352321	0.201278	1.75042	0.080045	0.423965	EP400	protein_coding
ENSG00000183431.11	752.897	0.35838	0.204815	1.74978	0.080157	0.423965	SF3A3	protein_coding
ENSG00000061987.15	650.481	0.361841	0.206792	1.74978	0.0801555	0.423965	MON2	protein_coding
ENSG00000180198.15	273.085	0.464403	0.265501	1.74916	0.0802639	0.423965	RCC1	protein_coding
ENSG00000131115.15	182.381	0.514692	0.294196	1.74949	0.0802064	0.423965	ZNF227	protein_coding
ENSG00000141367.11	6710.49	0.286298	0.163795	1.74791	0.0804795	0.424399	CLTC	protein_coding
ENSG00000164111.14	5483.39	0.294972	0.168793	1.74754	0.0805441	0.424399	ANXA5	protein_coding
ENSG00000144566.10	874.355	0.349646	0.200056	1.74774	0.0805091	0.424399	RAB5A	protein_coding
ENSG00000133997.11	127.584	0.593385	0.33953	1.74767	0.0805215	0.424399	MED6	protein_coding
ENSG00000120889.12	2896.22	0.299693	0.171578	1.74668	0.0806922	0.424658	TNFRSF10B	protein_coding
ENSG00000091164.12	626.774	0.382613	0.219134	1.74602	0.0808074	0.424743	TXNL1	protein_coding
ENSG00000171466.9	227.106	0.476615	0.272971	1.74603	0.0808063	0.424743	ZNF562	protein_coding
ENSG00000149100.12	847.178	0.344077	0.19715	1.74526	0.0809404	0.425268	EIF3M	protein_coding
ENSG00000179134.15	1212.58	0.322172	0.184765	1.74368	0.0812144	0.425837	SAMD4B	protein_coding
ENSG00000166167.17	451.709	0.393567	0.225754	1.74335	0.0812729	0.425912	BTRC	protein_coding
ENSG00000162194.12	63.8601	0.792861	0.454874	1.74303	0.0813279	0.425912	LBHD1	protein_coding
ENSG00000094880.10	310.113	0.437467	0.251012	1.74281	0.0813668	0.425924	CDC23	protein_coding
ENSG00000122705.16	951.086	0.340658	0.195548	1.74207	0.0814963	0.426273	CLTA	protein_coding
ENSG00000095209.11	231.027	0.529318	0.303962	1.7414	0.0816143	0.426717	TMEM38B	protein_coding
ENSG00000136643.11	612.17	0.375887	0.216017	1.74008	0.0818444	0.427388	RPS6KC1	protein_coding
ENSG00000109089.7	364.909	0.410141	0.235736	1.73983	0.0818884	0.427388	CDR2L	protein_coding
ENSG00000223496.2	395.981	0.410765	0.236111	1.73972	0.0819089	0.427388	EXOSC6	protein_coding
ENSG00000159082.17	285.836	0.4456	0.256109	1.73988	0.0818798	0.427388	SYNJ1	protein_coding
ENSG00000165637.13	680.948	0.354321	0.203831	1.73831	0.0821569	0.428252	VDAC2	protein_coding
ENSG00000152439.12	127.893	0.591349	0.340171	1.73839	0.0821423	0.428252	ZNF773	protein_coding
ENSG00000112237.12	354.17	0.413326	0.237817	1.738	0.0822116	0.428273	CCNC	protein_coding
ENSG00000133789.14	456.936	0.413353	0.237953	1.73712	0.0823657	0.428728	SWAP70	protein_coding
ENSG00000164934.13	541.955	0.374849	0.215942	1.73588	0.0825848	0.429202	DCAF13	protein_coding
ENSG00000146540.14	528.71	0.397376	0.228916	1.73591	0.0825806	0.429202	C7orf50	protein_coding
ENSG00000108587.15	607.22	0.360558	0.207844	1.73476	0.0827842	0.429772	GOSR1	protein_coding
ENSG00000174529.7	26.2662	1.18783	0.684616	1.73502	0.0827366	0.429772	TMEM81	protein_coding
ENSG00000107854.5	1289.57	0.318896	0.184094	1.73225	0.0832296	0.430797	TNKS2	protein_coding
ENSG00000149485.18	827.989	0.340712	0.196674	1.73237	0.0832073	0.430797	FADS1	protein_coding
ENSG00000180357.9	731.308	0.346702	0.200262	1.73124	0.083409	0.430797	ZNF609	protein_coding
ENSG00000107651.12	794.532	0.349907	0.202327	1.72942	0.0837344	0.430797	SEC23IP	protein_coding
ENSG00000100796.17	719.869	0.353703	0.20449	1.72968	0.0836874	0.430797	PPP4R3A	protein_coding
ENSG00000092203.13	802.889	0.354492	0.20477	1.73117	0.0834216	0.430797	TOX4	protein_coding
ENSG00000130559.18	639.147	0.356538	0.206155	1.72946	0.083726	0.430797	CAMSAP1	protein_coding
ENSG00000140743.7	333.265	0.422442	0.244101	1.73061	0.083522	0.430797	CDR2	protein_coding
ENSG00000163159.12	271.849	0.445649	0.257174	1.73287	0.0831184	0.430797	VPS72	protein_coding
ENSG00000198466.11	276.492	0.445826	0.257408	1.73198	0.0832773	0.430797	ZNF587	protein_coding
ENSG00000118960.12	225.526	0.478589	0.276559	1.73051	0.0835388	0.430797	HS1BP3	protein_coding
ENSG00000104899.7	143.194	0.602318	0.347808	1.73175	0.0833173	0.430797	AMH	protein_coding
ENSG00000272168.6	34.9523	1.10382	0.638197	1.72959	0.0837037	0.430797	CASC15	lincRNA
ENSG00000163393.12	12.7726	1.74094	1.00652	1.72966	0.083691	0.430797	SLC22A15	protein_coding
ENSG00000175931.12	360.784	0.428635	0.247916	1.72895	0.0838181	0.431055	UBE2O	protein_coding
ENSG00000176095.11	692.048	0.350836	0.203027	1.72803	0.0839832	0.431731	IP6K1	protein_coding
ENSG00000013374.15	1071.54	0.331445	0.191831	1.7278	0.0840239	0.431768	NUB1	protein_coding
ENSG00000011243.17	640.472	0.394251	0.228422	1.72598	0.0843513	0.433105	AKAP8L	protein_coding
ENSG00000101882.9	205.016	0.500884	0.290187	1.72607	0.0843341	0.433105	NKAP	protein_coding
ENSG00000011007.12	688.697	0.357312	0.207172	1.72471	0.0845794	0.433583	ELOA	protein_coding
ENSG00000008517.16	26.7195	1.26072	0.731552	1.72335	0.0848249	0.434495	IL32	protein_coding
ENSG00000121741.16	892.095	0.332962	0.193353	1.72204	0.0850623	0.434927	ZMYM2	protein_coding
ENSG00000120217.13	70.6499	0.759327	0.440882	1.72229	0.0850167	0.434927	CD274	protein_coding
ENSG00000067798.14	1018.83	0.325876	0.189319	1.72131	0.0851949	0.435049	NAV3	protein_coding
ENSG00000258441.1	189.421	0.500982	0.291056	1.72126	0.0852037	0.435049	LINC00641	processed_transcript
ENSG00000130487.5	10.3168	1.92864	1.12033	1.7215	0.0851602	0.435049	KLHDC7B	protein_coding
ENSG00000083312.17	4117.58	0.29087	0.169048	1.72064	0.0853167	0.43526	TNPO1	protein_coding
ENSG00000187735.13	912.394	0.334506	0.194427	1.72047	0.0853464	0.43526	TCEA1	protein_coding
ENSG00000111799.20	632.711	0.391635	0.227585	1.72083	0.0852815	0.43526	COL12A1	protein_coding
ENSG00000143514.16	516.348	0.380573	0.221362	1.71924	0.0855715	0.435337	TP53BP2	protein_coding
ENSG00000138942.15	431.689	0.397846	0.231442	1.71899	0.085616	0.435337	RNF185	protein_coding
ENSG00000212719.10	175.755	0.529171	0.30774	1.71954	0.0855169	0.435337	C17orf51	protein_coding
ENSG00000065427.14	1024.77	0.326771	0.190216	1.7179	0.0858157	0.435925	KARS	protein_coding
ENSG00000086589.11	471.917	0.384742	0.22401	1.71752	0.0858837	0.436098	RBM22	protein_coding
ENSG00000167635.11	824.891	0.337488	0.196715	1.71562	0.0862314	0.437518	ZNF146	protein_coding
ENSG00000130164.13	785.242	0.403711	0.235313	1.71563	0.0862291	0.437518	LDLR	protein_coding
ENSG00000177125.5	156.449	0.534624	0.311724	1.71506	0.0863343	0.437867	ZBTB34	protein_coding
ENSG00000172175.12	314.008	0.428486	0.249926	1.71445	0.0864463	0.438093	MALT1	protein_coding
ENSG00000134440.11	1399.34	0.311521	0.18174	1.7141	0.0865103	0.438242	NARS	protein_coding
ENSG00000170946.14	187.42	0.523982	0.305857	1.71316	0.0866832	0.438944	DNAJC24	protein_coding
ENSG00000100731.15	927.521	0.330671	0.193101	1.71242	0.086819	0.439459	PCNX1	protein_coding
ENSG00000024048.10	628.771	0.354155	0.206945	1.71135	0.0870159	0.44011	UBR2	protein_coding
ENSG00000170502.12	219.371	0.489085	0.285773	1.71145	0.0869987	0.44011	NUDT9	protein_coding
ENSG00000153208.16	13.9486	1.6017	0.936456	1.71039	0.0871946	0.440667	MERTK	protein_coding
ENSG00000141699.10	485.623	0.374306	0.218903	1.70992	0.0872813	0.44086	RETREG3	protein_coding
ENSG00000172965.14	100.453	0.639664	0.374115	1.70981	0.0873014	0.44086	MIR4435-2HG	lincRNA
ENSG00000129933.20	622.359	0.354176	0.207381	1.70786	0.0876632	0.441336	MAU2	protein_coding
ENSG00000147224.10	316.465	0.42005	0.245942	1.70793	0.0876498	0.441336	PRPS1	protein_coding
ENSG00000185800.11	316.666	0.422327	0.24726	1.70803	0.0876312	0.441336	DMWD	protein_coding
ENSG00000104177.17	107.863	0.619819	0.36297	1.70763	0.0877045	0.441336	MYEF2	protein_coding
ENSG00000136021.18	788.872	0.337525	0.197724	1.70705	0.087813	0.441617	SCYL2	protein_coding
ENSG00000100220.11	700.441	0.349349	0.204728	1.70641	0.0879321	0.441617	RTCB	protein_coding
ENSG00000075643.5	170.275	0.520473	0.304974	1.70661	0.087894	0.441617	MOCOS	protein_coding
ENSG00000270067.1	17.6087	1.43501	0.840888	1.70654	0.0879078	0.441617	AC008536.1	antisense_RNA
ENSG00000078399.17	31.5583	1.0723	0.62932	1.7039	0.0884005	0.443451	HOXA9	protein_coding
ENSG00000167881.14	870.391	0.33661	0.197577	1.70369	0.0884395	0.443473	SRP68	protein_coding
ENSG00000227500.9	542.322	0.371792	0.218425	1.70215	0.088728	0.444119	SCAMP4	protein_coding
ENSG00000120071.13	462.344	0.388982	0.228536	1.70206	0.0887443	0.444119	KANSL1	protein_coding
ENSG00000177674.15	305.98	0.449033	0.263809	1.70211	0.0887343	0.444119	AGTRAP	protein_coding
ENSG00000105655.18	34.0523	1.02939	0.604721	1.70225	0.0887079	0.444119	ISYNA1	protein_coding
ENSG00000119661.14	224.826	0.46785	0.275079	1.70078	0.0889835	0.444814	DNAL1	protein_coding
ENSG00000124789.11	891.845	0.342456	0.201437	1.70007	0.0891177	0.445139	NUP153	protein_coding
ENSG00000174243.9	844.769	0.342648	0.201699	1.69881	0.0893552	0.44546	DDX23	protein_coding
ENSG00000188559.13	119.755	0.603374	0.355169	1.69884	0.0893495	0.44546	RALGAPA2	protein_coding
ENSG00000274523.4	519.23	0.370161	0.21801	1.69791	0.0895249	0.44596	RCC1L	protein_coding
ENSG00000143156.13	103.524	0.641974	0.378167	1.69759	0.0895849	0.446086	NME7	protein_coding
ENSG00000198799.11	282.575	0.437252	0.257665	1.69698	0.0897005	0.446204	LRIG2	protein_coding
ENSG00000155506.16	2444.52	0.289897	0.171138	1.69394	0.0902771	0.44739	LARP1	protein_coding
ENSG00000136699.19	609.763	0.362154	0.21377	1.69413	0.0902399	0.44739	SMPD4	protein_coding
ENSG00000117475.13	398.017	0.390334	0.230426	1.69397	0.0902714	0.44739	BLZF1	protein_coding
ENSG00000181220.15	366.267	0.407662	0.240843	1.69264	0.0905231	0.44739	ZNF746	protein_coding
ENSG00000204386.10	375.367	0.427	0.25217	1.6933	0.0903983	0.44739	NEU1	protein_coding
ENSG00000167785.8	267.503	0.437406	0.258487	1.69218	0.0906119	0.44739	ZNF558	protein_coding
ENSG00000186448.14	246.667	0.449256	0.265434	1.69253	0.0905448	0.44739	ZNF197	protein_coding
ENSG00000166860.2	136.78	0.559698	0.33027	1.69467	0.0901389	0.44739	ZBTB39	protein_coding
ENSG00000268941.2	13.2346	1.63126	0.963797	1.69253	0.0905442	0.44739	LINC01711	lincRNA
ENSG00000100867.14	15.3394	1.68647	0.995384	1.69429	0.0902101	0.44739	DHRS2	protein_coding
ENSG00000169217.8	751.03	0.343113	0.202786	1.69199	0.0906475	0.447394	CD2BP2	protein_coding
ENSG00000115233.11	899.366	0.326298	0.193099	1.6898	0.0910671	0.448776	PSMD14	protein_coding
ENSG00000105656.12	227.55	0.491031	0.291032	1.68721	0.0915632	0.450703	ELL	protein_coding
ENSG00000111981.4	22.8015	1.23668	0.732923	1.68733	0.0915401	0.450703	ULBP1	protein_coding
ENSG00000136813.14	1480.75	0.304265	0.180417	1.68645	0.0917084	0.4509	KIAA0368	protein_coding
ENSG00000100519.11	802.37	0.350314	0.207755	1.68618	0.0917604	0.450983	PSMC6	protein_coding
ENSG00000115649.15	343.243	0.427863	0.253789	1.6859	0.0918152	0.45108	CNPPD1	protein_coding
ENSG00000260912.1	29.6937	1.10889	0.658215	1.6847	0.0920474	0.451531	AL158206.1	sense_overlapping
ENSG00000204498.10	138.027	0.553639	0.328679	1.68444	0.0920974	0.451604	NFKBIL1	protein_coding
ENSG00000171988.18	1053.37	0.334956	0.198953	1.6836	0.0922598	0.451876	JMJD1C	protein_coding
ENSG00000166166.12	141.372	0.545307	0.323941	1.68335	0.0923068	0.451876	TRMT61A	protein_coding
ENSG00000170222.11	72.1776	0.722949	0.429935	1.68153	0.0926597	0.453152	ADPRM	protein_coding
ENSG00000178573.6	494.932	0.387173	0.230343	1.68086	0.0927906	0.453333	MAF	protein_coding
ENSG00000197608.11	214.838	0.466315	0.277768	1.67879	0.0931924	0.454811	ZNF841	protein_coding
ENSG00000188554.13	2361.49	0.28752	0.171453	1.67696	0.0935502	0.455257	NBR1	protein_coding
ENSG00000164190.17	949.779	0.33163	0.197715	1.67732	0.0934807	0.455257	NIPBL	protein_coding
ENSG00000135503.12	383.66	0.392443	0.234	1.67711	0.0935209	0.455257	ACVR1B	protein_coding
ENSG00000124782.19	263.997	0.436027	0.259967	1.67724	0.0934959	0.455257	RREB1	protein_coding
ENSG00000138592.13	779.75	0.331481	0.197715	1.67656	0.0936289	0.45532	USP8	protein_coding
ENSG00000176058.11	122.656	0.572926	0.341809	1.67616	0.0937075	0.455333	TPRN	protein_coding
ENSG00000122484.8	353.204	0.399687	0.238597	1.67515	0.0939042	0.456116	RPAP2	protein_coding
ENSG00000154144.12	595.725	0.354948	0.212037	1.67399	0.0941321	0.456706	TBRG1	protein_coding
ENSG00000101365.20	451.487	0.375118	0.224185	1.67325	0.0942785	0.457074	IDH3B	protein_coding
ENSG00000261609.5	134.012	0.555273	0.331872	1.67316	0.0942966	0.457074	GAN	protein_coding
ENSG00000135338.13	117.848	0.580773	0.347161	1.67292	0.0943431	0.457074	LCA5	protein_coding
ENSG00000133104.12	1031.45	0.322685	0.193109	1.671	0.0947212	0.458105	SPART	protein_coding
ENSG00000136522.13	257.131	0.449688	0.269274	1.67	0.0949188	0.458792	MRPL47	protein_coding
ENSG00000148248.13	3532.78	0.283638	0.169864	1.6698	0.0949594	0.458816	SURF4	protein_coding
ENSG00000161904.11	630.726	0.353238	0.211605	1.66933	0.0950515	0.459088	LEMD2	protein_coding
ENSG00000065000.15	1678.71	0.301417	0.180608	1.6689	0.0951373	0.45928	AP3D1	protein_coding
ENSG00000130348.11	157.938	0.5203	0.311946	1.66792	0.0953322	0.45928	QRSL1	protein_coding
ENSG00000196505.10	162.067	0.526766	0.315796	1.66806	0.0953039	0.45928	GDAP2	protein_coding
ENSG00000183696.13	119.474	0.580133	0.347738	1.66831	0.0952551	0.45928	UPP1	protein_coding
ENSG00000047056.14	415.708	0.383823	0.230327	1.66642	0.0956289	0.459977	WDR37	protein_coding
ENSG00000100612.13	387.91	0.396787	0.238144	1.66617	0.0956806	0.460054	DHRS7	protein_coding
ENSG00000107929.14	786.648	0.330575	0.198553	1.66492	0.095929	0.460887	LARP4B	protein_coding
ENSG00000131759.17	219.405	0.459585	0.276067	1.66476	0.0959614	0.460887	RARA	protein_coding
ENSG00000168795.4	205.509	0.490385	0.29465	1.6643	0.0960532	0.460984	ZBTB5	protein_coding
ENSG00000131435.12	561.439	0.363692	0.218586	1.66384	0.0961449	0.46108	PDLIM4	protein_coding
ENSG00000078902.15	536.611	0.356083	0.2142	1.66239	0.0964347	0.462297	TOLLIP	protein_coding
ENSG00000166228.8	120.288	0.582306	0.350413	1.66177	0.0965588	0.46272	PCBD1	protein_coding
ENSG00000170265.11	382.027	0.410677	0.247195	1.66135	0.096644	0.462783	ZNF282	protein_coding
ENSG00000143819.12	364.315	0.436963	0.263016	1.66135	0.0966428	0.462783	EPHX1	protein_coding
ENSG00000065615.13	310.965	0.410586	0.247196	1.66098	0.0967181	0.462965	CYB5R4	protein_coding
ENSG00000121579.12	1515.62	0.306115	0.184412	1.65995	0.0969243	0.463746	NAA50	protein_coding
ENSG00000159111.12	287.654	0.424359	0.255668	1.65981	0.0969532	0.463746	MRPL10	protein_coding
ENSG00000174744.13	277.539	0.451841	0.272387	1.65882	0.0971524	0.464353	BRMS1	protein_coding
ENSG00000003056.7	797.472	0.349191	0.210569	1.65832	0.0972523	0.464521	M6PR	protein_coding
ENSG00000125686.11	997.479	0.314409	0.189625	1.65806	0.0973055	0.464567	MED1	protein_coding
ENSG00000121892.14	1459.31	0.298006	0.179929	1.65624	0.0976731	0.46476	PDS5A	protein_coding
ENSG00000100426.6	284.998	0.421046	0.254141	1.65674	0.097572	0.46476	ZBED4	protein_coding
ENSG00000143436.10	281.524	0.432002	0.260737	1.65685	0.0975495	0.46476	MRPL9	protein_coding
ENSG00000148343.18	208.479	0.465389	0.280948	1.65649	0.0976217	0.46476	MIGA2	protein_coding
ENSG00000175104.14	160.588	0.52039	0.314222	1.65612	0.097697	0.46476	TRAF6	protein_coding
ENSG00000187953.10	105.452	0.60156	0.363082	1.65682	0.0975563	0.46476	PMS2CL	transcribed_unprocessed_pseudogene
ENSG00000198342.9	24.4303	1.16577	0.703624	1.65681	0.097558	0.46476	ZNF442	protein_coding
ENSG00000169710.8	1000.22	0.31626	0.191019	1.65564	0.097794	0.465	FASN	protein_coding
ENSG00000151461.19	477.239	0.374599	0.226342	1.65501	0.0979226	0.465052	UPF2	protein_coding
ENSG00000176749.8	43.3674	0.886594	0.535721	1.65495	0.0979341	0.465052	CDK5R1	protein_coding
ENSG00000143862.7	259.248	0.440188	0.266283	1.65308	0.0983141	0.466095	ARL8A	protein_coding
ENSG00000070476.14	198.175	0.484317	0.292961	1.65318	0.0982946	0.466095	ZXDC	protein_coding
ENSG00000176853.15	893.745	0.318933	0.192983	1.65265	0.0984027	0.466343	FAM91A1	protein_coding
ENSG00000126746.17	576.133	0.349102	0.211277	1.65234	0.0984645	0.466407	ZNF384	protein_coding
ENSG00000175137.10	481.495	0.363079	0.219752	1.65222	0.0984887	0.466407	SH3BP5L	protein_coding
ENSG00000052795.12	175.257	0.50613	0.306554	1.65103	0.0987329	0.467391	FNIP2	protein_coding
ENSG00000076924.11	403.044	0.384489	0.233041	1.64988	0.0989673	0.468048	XAB2	protein_coding
ENSG00000173653.7	105.921	0.599326	0.363431	1.64908	0.099132	0.468325	RCE1	protein_coding
ENSG00000179454.13	200.32	0.472727	0.286771	1.64845	0.099261	0.468684	KLHL28	protein_coding
ENSG00000141034.9	184.702	0.484659	0.294105	1.64791	0.0993703	0.468856	GID4	protein_coding
ENSG00000133640.18	14.0237	1.63035	0.989249	1.64807	0.0993381	0.468856	LRRIQ1	protein_coding
ENSG00000143622.10	371.361	0.387065	0.234947	1.64745	0.0994649	0.469075	RIT1	protein_coding
ENSG00000186272.12	41.5402	0.901941	0.547516	1.64733	0.0994897	0.469075	ZNF17	protein_coding
ENSG00000130396.20	529.461	0.353175	0.214671	1.64519	0.0999306	0.470809	AFDN	protein_coding
ENSG00000090054.13	703.93	0.331753	0.201744	1.64442	0.100089	0.471208	SPTLC1	protein_coding
ENSG00000103942.12	130.285	0.549281	0.334375	1.64271	0.100443	0.472529	HOMER2	protein_coding
ENSG00000006194.9	352.114	0.401321	0.244391	1.64213	0.100564	0.472927	ZNF263	protein_coding
ENSG00000117410.13	749.264	0.331982	0.202276	1.64123	0.100749	0.473623	ATP6V0B	protein_coding
ENSG00000135823.13	456.174	0.366512	0.223422	1.64045	0.100913	0.474219	STX6	protein_coding
ENSG00000087302.8	673.94	0.335765	0.204829	1.63924	0.101163	0.474961	C14orf166	protein_coding
ENSG00000160785.13	409.335	0.376601	0.229803	1.6388	0.101255	0.474961	SLC25A44	protein_coding
ENSG00000165660.7	299.355	0.409181	0.249657	1.63897	0.101219	0.474961	ABRAXAS2	protein_coding
ENSG00000096654.15	95.6005	0.621533	0.379131	1.63936	0.101137	0.474961	ZNF184	protein_coding
ENSG00000106344.8	493.076	0.35717	0.21815	1.63727	0.101574	0.475718	RBM28	protein_coding
ENSG00000135241.16	897.252	0.317646	0.194133	1.63623	0.101792	0.476089	PNPLA8	protein_coding
ENSG00000108256.8	1540.69	0.293383	0.17938	1.63554	0.101936	0.476178	NUFIP2	protein_coding
ENSG00000162408.10	230.013	0.444574	0.271839	1.63543	0.101959	0.476178	NOL9	protein_coding
ENSG00000122863.5	601.387	0.358928	0.219736	1.63345	0.102375	0.477774	CHST3	protein_coding
ENSG00000235513.1	14.0028	1.54515	0.946227	1.63296	0.102477	0.47792	AL035681.1	antisense_RNA
ENSG00000163608.14	374.971	0.383585	0.235018	1.63215	0.102647	0.478176	NEPRO	protein_coding
ENSG00000143797.11	264.561	0.429776	0.263279	1.6324	0.102596	0.478176	MBOAT2	protein_coding
ENSG00000137760.14	153.593	0.512025	0.313694	1.63224	0.102629	0.478176	ALKBH8	protein_coding
ENSG00000103932.11	319.52	0.412471	0.252784	1.63171	0.102741	0.478439	RPAP1	protein_coding
ENSG00000142168.14	1397.54	0.32734	0.200673	1.63121	0.102846	0.478758	SOD1	protein_coding
ENSG00000060237.16	3030.86	0.279437	0.171359	1.63071	0.102951	0.478898	WNK1	protein_coding
ENSG00000144233.9	568.413	0.343837	0.21105	1.62917	0.103277	0.479191	AMMECR1L	protein_coding
ENSG00000150457.8	480.46	0.360827	0.221459	1.62932	0.103246	0.479191	LATS2	protein_coding
ENSG00000150776.17	281.289	0.430197	0.264101	1.62891	0.103332	0.479191	C11orf57	protein_coding
ENSG00000135637.13	81.0157	0.661582	0.405878	1.63	0.103101	0.479191	CCDC142	protein_coding
ENSG00000167721.10	871.3	0.315785	0.194054	1.6273	0.103672	0.480171	TSR1	protein_coding
ENSG00000130758.7	171.348	0.491329	0.301961	1.62712	0.103711	0.480175	MAP3K10	protein_coding
ENSG00000143324.13	469.364	0.360458	0.221711	1.6258	0.103992	0.481306	XPR1	protein_coding
ENSG00000111875.7	238.962	0.436544	0.268653	1.62494	0.104176	0.481738	ASF1A	protein_coding
ENSG00000198791.11	772.157	0.325374	0.200567	1.62227	0.104745	0.483439	CNOT7	protein_coding
ENSG00000166135.13	872.974	0.314452	0.193894	1.62177	0.104853	0.483549	HIF1AN	protein_coding
ENSG00000037474.14	826.373	0.319734	0.197181	1.62152	0.104905	0.483617	NSUN2	protein_coding
ENSG00000072518.20	309.038	0.402476	0.248302	1.62091	0.105036	0.483873	MARK2	protein_coding
ENSG00000197063.10	931.157	0.310494	0.191758	1.6192	0.105405	0.485226	MAFG	protein_coding
ENSG00000117133.10	297.016	0.41112	0.253952	1.61889	0.105471	0.485354	RPF1	protein_coding
ENSG00000129083.12	2354.36	0.279314	0.172565	1.6186	0.105532	0.485465	COPB1	protein_coding
ENSG00000271254.6	125.321	0.547917	0.338758	1.61743	0.105786	0.48626	AC240274.1	protein_coding
ENSG00000146232.15	66.0664	0.71815	0.444097	1.6171	0.105857	0.48626	NFKBIE	protein_coding
ENSG00000168826.15	47.2404	0.860344	0.531996	1.6172	0.105835	0.48626	ZBTB49	protein_coding
ENSG00000173039.18	787.456	0.319039	0.197355	1.61657	0.10597	0.486592	RELA	protein_coding
ENSG00000165406.15	341.689	0.398255	0.246408	1.61624	0.106042	0.486592	2008-03-01	protein_coding
ENSG00000001084.10	276.317	0.442344	0.273683	1.61627	0.106037	0.486592	GCLC	protein_coding
ENSG00000132768.13	178.682	0.498833	0.30879	1.61544	0.106215	0.487208	DPH2	protein_coding
ENSG00000157020.17	906.944	0.316425	0.196113	1.61348	0.106641	0.488291	SEC13	protein_coding
ENSG00000213523.10	446.951	0.369023	0.228749	1.61322	0.106696	0.48831	SRA1	protein_coding
ENSG00000167491.17	781.585	0.321716	0.199609	1.61173	0.107021	0.489164	GATAD2A	protein_coding
ENSG00000106052.13	2804.79	0.27527	0.170848	1.6112	0.107137	0.489341	TAX1BP1	protein_coding
ENSG00000135686.12	522.998	0.351695	0.218306	1.61102	0.107175	0.489341	KLHL36	protein_coding
ENSG00000161179.13	45.8068	0.877367	0.544661	1.61085	0.107212	0.489341	YDJC	protein_coding
ENSG00000138430.15	544.689	0.343644	0.213464	1.60984	0.107432	0.489998	OLA1	protein_coding
ENSG00000273559.4	204.204	0.4549	0.282722	1.609	0.107617	0.490407	CWC25	protein_coding
ENSG00000168275.14	167.759	0.517349	0.321681	1.60826	0.107777	0.490875	COA6	protein_coding
ENSG00000243156.7	269.124	0.414938	0.258258	1.60668	0.108125	0.491548	MICAL3	protein_coding
ENSG00000168522.12	449.177	0.358433	0.223159	1.60618	0.108235	0.49174	FNTA	protein_coding
ENSG00000073605.18	41.0609	0.906689	0.565049	1.60462	0.108577	0.492774	GSDMB	protein_coding
ENSG00000127948.15	491.7	0.351858	0.219385	1.60384	0.108749	0.493032	POR	protein_coding
ENSG00000152749.7	273.964	0.414238	0.258322	1.60357	0.108809	0.49313	GPR180	protein_coding
ENSG00000158526.7	284.461	0.411337	0.257007	1.60049	0.109489	0.495321	TSR2	protein_coding
ENSG00000099804.8	325.725	0.417265	0.260626	1.60101	0.109374	0.495321	CDC34	protein_coding
ENSG00000244045.12	169.924	0.486669	0.30417	1.59999	0.109601	0.495321	TMEM199	protein_coding
ENSG00000164061.4	23.0263	1.1786	0.736631	1.59999	0.1096	0.495321	BSN	protein_coding
ENSG00000198742.9	633.038	0.333086	0.208336	1.5988	0.109866	0.496223	SMURF1	protein_coding
ENSG00000169359.13	379.287	0.372603	0.233271	1.5973	0.110199	0.496631	SLC33A1	protein_coding
ENSG00000183597.15	201.797	0.455012	0.284858	1.59733	0.110192	0.496631	TANGO2	protein_coding
ENSG00000132964.11	186.569	0.470143	0.294216	1.59795	0.110054	0.496631	CDK8	protein_coding
ENSG00000141519.14	36.4798	0.927667	0.580597	1.59778	0.110092	0.496631	CCDC40	protein_coding
ENSG00000149968.11	156.748	1.98351	1.24159	1.59756	0.110141	0.496631	MMP3	protein_coding
ENSG00000204267.13	191.53	0.470119	0.294655	1.59549	0.110602	0.497749	TAP2	protein_coding
ENSG00000101350.7	1003.44	0.306267	0.191992	1.5952	0.110667	0.497866	KIF3B	protein_coding
ENSG00000102531.16	1197.9	0.299395	0.187786	1.59434	0.110859	0.498169	FNDC3A	protein_coding
ENSG00000157077.14	510.658	0.345667	0.21685	1.59404	0.110928	0.498169	ZFYVE9	protein_coding
ENSG00000162852.13	349.644	0.384271	0.241017	1.59437	0.110852	0.498169	CNST	protein_coding
ENSG00000231074.8	455.713	0.357123	0.224179	1.59302	0.111155	0.498218	HCG18	antisense_RNA
ENSG00000159579.13	371.056	0.378813	0.237722	1.59351	0.111045	0.498218	RSPRY1	protein_coding
ENSG00000162642.13	187.376	0.468959	0.294448	1.59267	0.111234	0.498218	C1orf52	protein_coding
ENSG00000147677.10	983.875	0.306265	0.192503	1.59096	0.111618	0.498431	EIF3H	protein_coding
ENSG00000074356.16	546.83	0.338657	0.212851	1.59105	0.111598	0.498431	NCBP3	protein_coding
ENSG00000213341.10	398.549	0.36853	0.231536	1.59168	0.111458	0.498431	CHUK	protein_coding
ENSG00000130159.13	127.382	0.537501	0.337872	1.59084	0.111645	0.498431	ECSIT	protein_coding
ENSG00000170561.12	39.8999	0.885795	0.55651	1.5917	0.111453	0.498431	IRX2	protein_coding
ENSG00000080802.18	294.714	0.416966	0.262504	1.58842	0.112192	0.500234	CNOT4	protein_coding
ENSG00000164050.12	226.896	0.433382	0.272904	1.58804	0.112278	0.500234	PLXNB1	protein_coding
ENSG00000196422.10	141.106	0.537494	0.338468	1.58802	0.112282	0.500234	PPP1R26	protein_coding
ENSG00000107949.16	313.209	0.395919	0.249352	1.58779	0.112333	0.500287	BCCIP	protein_coding
ENSG00000170624.13	26.3884	1.12527	0.708936	1.58727	0.112452	0.50047	SGCD	protein_coding
ENSG00000139410.14	114.467	0.558529	0.352448	1.58471	0.113032	0.502044	SDSL	protein_coding
ENSG00000164741.14	644.149	0.358497	0.226292	1.58422	0.113143	0.502327	DLC1	protein_coding
ENSG00000274627.1	189.844	0.459276	0.289974	1.58385	0.113228	0.502359	AC092123.2	sense_intronic
ENSG00000065559.14	452.362	0.365498	0.230914	1.58283	0.113459	0.502865	MAP2K4	protein_coding
ENSG00000103042.8	368.426	0.391991	0.247764	1.58212	0.113623	0.503146	SLC38A7	protein_coding
ENSG00000143815.14	260.925	0.4138	0.261594	1.58184	0.113686	0.503175	LBR	protein_coding
ENSG00000100401.19	1201.14	0.305334	0.193265	1.57987	0.114136	0.504718	RANGAP1	protein_coding
ENSG00000103978.15	989.652	0.312893	0.19803	1.58002	0.114102	0.504718	TMEM87A	protein_coding
ENSG00000106638.15	652.768	0.329381	0.208495	1.5798	0.114152	0.504718	TBL2	protein_coding
ENSG00000135632.11	310.372	0.392245	0.248461	1.5787	0.114406	0.504914	SMYD5	protein_coding
ENSG00000125482.12	189.476	0.458144	0.290171	1.57888	0.114364	0.504914	TTF1	protein_coding
ENSG00000130119.15	115.099	0.553698	0.350919	1.57785	0.1146	0.505309	GNL3L	protein_coding
ENSG00000104866.10	251.83	0.41926	0.265946	1.57649	0.114914	0.506519	PPP1R37	protein_coding
ENSG00000147065.16	5061.1	0.258856	0.164282	1.57569	0.115098	0.507157	MSN	protein_coding
ENSG00000117707.15	53.0193	0.776277	0.493031	1.5745	0.115372	0.507842	PROX1	protein_coding
ENSG00000166847.9	1022.77	0.299964	0.190548	1.57422	0.115437	0.507889	DCTN5	protein_coding
ENSG00000163935.13	98.5341	0.59342	0.376987	1.57411	0.115462	0.507889	SFMBT1	protein_coding
ENSG00000167193.7	1173.77	0.290979	0.185	1.57286	0.115751	0.508465	CRK	protein_coding
ENSG00000011638.10	85.8708	0.633384	0.403035	1.57153	0.116059	0.509122	TMEM159	protein_coding
ENSG00000101391.20	211.972	0.438873	0.279371	1.57093	0.116199	0.50939	CDK5RAP1	protein_coding
ENSG00000172071.11	261.8	0.411547	0.262192	1.56964	0.116499	0.510533	EIF2AK3	protein_coding
ENSG00000121542.11	119.227	0.5445	0.347061	1.56889	0.116674	0.510601	SEC22A	protein_coding
ENSG00000130338.12	462.387	0.347786	0.221777	1.56818	0.116839	0.510795	TULP4	protein_coding
ENSG00000085760.14	317.076	0.385475	0.245835	1.56802	0.116877	0.510795	MTIF2	protein_coding
ENSG00000114383.9	226.346	0.464969	0.296523	1.56807	0.116865	0.510795	TUSC2	protein_coding
ENSG00000114904.12	234.728	0.457349	0.291731	1.56771	0.116949	0.510938	NEK4	protein_coding
ENSG00000095139.13	2839.8	0.265972	0.169834	1.56607	0.117333	0.511502	ARCN1	protein_coding
ENSG00000146109.4	159.007	0.486977	0.310922	1.56623	0.117294	0.511502	ABT1	protein_coding
ENSG00000100483.13	88.0953	0.612795	0.391321	1.56597	0.117357	0.511502	VCPKMT	protein_coding
ENSG00000159314.11	35.5727	0.940416	0.600463	1.56615	0.117313	0.511502	ARHGAP27	protein_coding
ENSG00000129116.17	1198.84	0.31835	0.203327	1.5657	0.117419	0.511599	PALLD	protein_coding
ENSG00000154305.16	1173.72	0.289314	0.185004	1.56382	0.117859	0.511654	MIA3	protein_coding
ENSG00000173473.10	929.215	0.304556	0.194809	1.56336	0.117969	0.511654	SMARCC1	protein_coding
ENSG00000100764.13	580.786	0.328553	0.210018	1.56441	0.117722	0.511654	PSMC1	protein_coding
ENSG00000164338.9	200.957	0.446501	0.285413	1.5644	0.117724	0.511654	UTP15	protein_coding
ENSG00000137411.16	161.788	0.487097	0.311236	1.56504	0.117573	0.511654	VARS2	protein_coding
ENSG00000162971.10	152.952	0.49046	0.313835	1.5628	0.118101	0.511654	TYW5	protein_coding
ENSG00000120306.9	41.2129	0.864655	0.553196	1.56302	0.118049	0.511654	CYSTM1	protein_coding
ENSG00000273466.1	10.5011	1.67872	1.0742	1.56277	0.118108	0.511654	AC012510.1	antisense_RNA
ENSG00000059378.12	194.474	0.448654	0.287621	1.55988	0.118789	0.51374	PARP12	protein_coding
ENSG00000109065.11	252.399	0.420834	0.269846	1.55953	0.118871	0.513749	NAT9	protein_coding
ENSG00000145819.15	39.9531	0.873504	0.56007	1.55963	0.118846	0.513749	ARHGAP26	protein_coding
ENSG00000152332.15	2159.34	0.269268	0.172811	1.55816	0.119194	0.514283	UHMK1	protein_coding
ENSG00000134313.15	1036.69	0.293934	0.188626	1.55829	0.119164	0.514283	KIDINS220	protein_coding
ENSG00000121073.13	327.709	0.380766	0.244353	1.55826	0.119171	0.514283	SLC35B1	protein_coding
ENSG00000001497.16	295.907	0.404321	0.259622	1.55735	0.119388	0.514775	LAS1L	protein_coding
ENSG00000100567.12	517.967	0.335312	0.215401	1.55668	0.119545	0.515131	PSMA3	protein_coding
ENSG00000166471.10	400.787	0.361804	0.232423	1.55666	0.119551	0.515131	TMEM41B	protein_coding
ENSG00000125755.18	811.869	0.309134	0.198639	1.55627	0.119645	0.515201	SYMPK	protein_coding
ENSG00000140691.16	111.072	0.553308	0.355841	1.55493	0.119963	0.515698	ARMC5	protein_coding
ENSG00000135966.12	403.969	0.356135	0.229257	1.55343	0.12032	0.516885	TGFBRAP1	protein_coding
ENSG00000087995.15	170.415	0.475731	0.306228	1.55352	0.120299	0.516885	METTL2A	protein_coding
ENSG00000100888.12	1254.22	0.28679	0.184861	1.55138	0.120811	0.517554	CHD8	protein_coding
ENSG00000083168.9	818.779	0.305332	0.196732	1.55202	0.120659	0.517554	KAT6A	protein_coding
ENSG00000137692.11	262.173	0.404289	0.260582	1.55148	0.120786	0.517554	DCUN1D5	protein_coding
ENSG00000214783.9	28.6696	1.00918	0.650277	1.55193	0.12068	0.517554	POLR2J4	processed_transcript
ENSG00000168781.21	65.7018	0.690528	0.445294	1.55073	0.120968	0.517765	PPIP5K1	protein_coding
ENSG00000116752.5	256.03	0.422751	0.272823	1.54954	0.121252	0.518293	BCAS2	protein_coding
ENSG00000105227.14	66.3494	0.696246	0.4495	1.54894	0.121397	0.518569	PRX	protein_coding
ENSG00000134824.13	135.14	0.513182	0.331596	1.54761	0.121715	0.519409	FADS2	protein_coding
ENSG00000117713.18	732.834	0.310009	0.200375	1.54715	0.121827	0.519717	ARID1A	protein_coding
ENSG00000134909.18	359.726	0.366667	0.237148	1.54615	0.122068	0.520226	ARHGAP32	protein_coding
ENSG00000142207.6	502.083	0.336253	0.217617	1.54516	0.122308	0.520904	URB1	protein_coding
ENSG00000102580.14	1120.25	0.287681	0.186326	1.54396	0.122597	0.521443	DNAJC3	protein_coding
ENSG00000100056.11	179.234	0.472245	0.306065	1.54296	0.122841	0.521771	ESS2	protein_coding
ENSG00000277462.1	36.7619	0.91171	0.590941	1.54281	0.122877	0.521771	ZNF670	protein_coding
ENSG00000106615.9	909.816	0.312987	0.202976	1.54199	0.123077	0.522446	RHEB	protein_coding
ENSG00000101216.10	237.025	0.424564	0.275368	1.5418	0.123121	0.522462	GMEB2	protein_coding
ENSG00000172530.20	109.803	0.567978	0.368748	1.54029	0.12349	0.523682	BANP	protein_coding
ENSG00000151092.16	295.359	0.386346	0.250955	1.5395	0.123682	0.523977	NGLY1	protein_coding
ENSG00000133216.16	306.75	0.384123	0.249722	1.5382	0.123999	0.524398	EPHB2	protein_coding
ENSG00000163481.7	223.459	0.437824	0.284624	1.53825	0.123987	0.524398	RNF25	protein_coding
ENSG00000136848.16	117.187	0.550011	0.357593	1.53809	0.124026	0.524398	DAB2IP	protein_coding
ENSG00000198586.13	555.004	0.335104	0.218292	1.53512	0.124754	0.526095	TLK1	protein_coding
ENSG00000108506.11	231.464	0.415857	0.270867	1.53528	0.124714	0.526095	INTS2	protein_coding
ENSG00000135249.7	417.269	0.351642	0.229094	1.53492	0.124803	0.52613	RINT1	protein_coding
ENSG00000166987.14	368.262	0.370389	0.241336	1.53474	0.124847	0.526141	MBD6	protein_coding
ENSG00000118007.12	781.78	0.30745	0.20037	1.53441	0.124929	0.526303	STAG1	protein_coding
ENSG00000150712.10	323.302	0.390823	0.254731	1.53425	0.124967	0.526303	MTMR12	protein_coding
ENSG00000141252.19	498.334	0.33512	0.218533	1.5335	0.125153	0.526567	VPS53	protein_coding
ENSG00000119508.17	26.1468	1.15928	0.756172	1.5331	0.125252	0.526812	NR4A3	protein_coding
ENSG00000118816.9	2841.12	0.259014	0.169074	1.53196	0.125533	0.527649	CCNI	protein_coding
ENSG00000065970.8	508.9	0.339063	0.221455	1.53107	0.125753	0.528402	FOXJ2	protein_coding
ENSG00000163960.11	1134.64	0.284618	0.186019	1.53004	0.126006	0.528946	UBXN7	protein_coding
ENSG00000163166.14	579.598	0.323907	0.211826	1.52912	0.126235	0.529734	IWS1	protein_coding
ENSG00000169991.10	150.488	0.487241	0.318694	1.52887	0.126298	0.529825	IFFO2	protein_coding
ENSG00000215251.3	173.795	0.469254	0.307052	1.52826	0.126449	0.529939	FASTKD5	protein_coding
ENSG00000155961.4	51.5811	0.780809	0.511402	1.5268	0.126811	0.530764	RAB39B	protein_coding
ENSG00000115568.15	259.176	0.401101	0.262851	1.52596	0.127019	0.531117	ZNF142	protein_coding
ENSG00000117139.16	1061.25	0.28612	0.187768	1.5238	0.127559	0.531648	KDM5B	protein_coding
ENSG00000241258.6	475.222	0.335417	0.21991	1.52524	0.127198	0.531648	CRCP	protein_coding
ENSG00000152684.10	387.545	0.354402	0.232405	1.52493	0.127277	0.531648	PELO	protein_coding
ENSG00000258890.6	244.102	0.405822	0.266223	1.52437	0.127417	0.531648	CEP95	protein_coding
ENSG00000198855.6	125.465	0.532229	0.348989	1.52506	0.127245	0.531648	FICD	protein_coding
ENSG00000115947.13	248.999	0.405043	0.265896	1.52332	0.12768	0.531961	ORC4	protein_coding
ENSG00000198783.5	107.095	0.55062	0.361601	1.52273	0.127827	0.532248	ZNF830	protein_coding
ENSG00000064999.13	333.483	0.36804	0.241746	1.52243	0.127903	0.532389	ANKS1A	protein_coding
ENSG00000124209.3	822.122	0.299612	0.19684	1.52211	0.127981	0.532463	RAB22A	protein_coding
ENSG00000175920.16	35.2131	0.93135	0.611916	1.52202	0.128003	0.532463	DOK7	protein_coding
ENSG00000197808.11	83.4773	0.621953	0.408935	1.52091	0.128282	0.53328	ZNF461	protein_coding
ENSG00000104687.12	581.532	0.319055	0.209891	1.5201	0.128486	0.533823	GSR	protein_coding
ENSG00000156502.13	232.14	0.417228	0.274482	1.52006	0.128496	0.533823	SUPV3L1	protein_coding
ENSG00000187792.4	82.5479	0.61167	0.402485	1.51973	0.128578	0.533829	ZNF70	protein_coding
ENSG00000089022.13	322.871	0.37636	0.247785	1.5189	0.128788	0.53404	MAPKAPK5	protein_coding
ENSG00000175470.18	263.859	0.394441	0.259698	1.51885	0.128801	0.53404	PPP2R2D	protein_coding
ENSG00000189308.10	232.544	0.417893	0.275165	1.5187	0.128839	0.53404	LIN54	protein_coding
ENSG00000067141.16	108.616	0.545328	0.359013	1.51896	0.128772	0.53404	NEO1	protein_coding
ENSG00000161526.14	481.379	0.346175	0.228096	1.51767	0.129097	0.53452	SAP30BP	protein_coding
ENSG00000120708.16	26490.7	0.241894	0.159493	1.51664	0.129357	0.534969	TGFBI	protein_coding
ENSG00000107175.11	399.126	0.349965	0.230754	1.51661	0.129365	0.534969	CREB3	protein_coding
ENSG00000197170.9	814.234	0.305416	0.201438	1.51618	0.129474	0.535122	PSMD12	protein_coding
ENSG00000164597.13	655.173	0.310828	0.205034	1.51598	0.129524	0.535154	COG5	protein_coding
ENSG00000257218.5	314.551	0.373842	0.246768	1.51495	0.129784	0.535492	GATC	protein_coding
ENSG00000169131.11	154.669	0.4811	0.317619	1.51471	0.129846	0.535492	ZNF354A	protein_coding
ENSG00000165185.14	41.9227	0.830637	0.548715	1.51379	0.13008	0.536247	KIAA1958	protein_coding
ENSG00000055917.15	1342.23	0.281894	0.186386	1.51242	0.130428	0.537163	PUM2	protein_coding
ENSG00000120733.13	1065.48	0.290168	0.191862	1.51238	0.130437	0.537163	KDM3B	protein_coding
ENSG00000121274.12	188.32	0.439866	0.290948	1.51184	0.130575	0.537163	PAPD5	protein_coding
ENSG00000061794.12	399	0.351919	0.23291	1.51096	0.130798	0.537311	MRPS35	protein_coding
ENSG00000114982.17	631.219	0.31336	0.207492	1.51023	0.130986	0.53774	KANSL3	protein_coding
ENSG00000198551.9	159.394	0.487964	0.323341	1.50913	0.131265	0.538369	ZNF627	protein_coding
ENSG00000163877.10	265.764	0.390863	0.259301	1.50737	0.131715	0.538919	SNIP1	protein_coding
ENSG00000138614.14	278.831	0.397748	0.263938	1.50697	0.131818	0.538919	INTS14	protein_coding
ENSG00000198722.14	160.347	0.467145	0.309928	1.50727	0.131741	0.538919	UNC13B	protein_coding
ENSG00000188295.14	53.3023	0.757101	0.502155	1.5077	0.131631	0.538919	ZNF669	protein_coding
ENSG00000169684.13	40.8474	0.867643	0.575191	1.50844	0.131441	0.538919	CHRNA5	protein_coding
ENSG00000178776.4	13.1654	1.46316	0.970628	1.50743	0.131699	0.538919	C5orf46	protein_coding
ENSG00000164818.15	315.021	0.372442	0.247291	1.50609	0.132045	0.539003	DNAAF5	protein_coding
ENSG00000233822.4	51.202	0.761763	0.505793	1.50608	0.132048	0.539003	HIST1H2BN	protein_coding
ENSG00000174851.15	475.583	0.330844	0.220123	1.503	0.13284	0.541206	YIF1A	protein_coding
ENSG00000205302.6	385.086	0.349098	0.232236	1.50321	0.132786	0.541206	SNX2	protein_coding
ENSG00000175390.13	886.75	0.289983	0.193222	1.50078	0.133413	0.542654	EIF3F	protein_coding
ENSG00000101191.16	798.593	0.302639	0.201635	1.50092	0.133376	0.542654	DIDO1	protein_coding
ENSG00000188315.7	105.738	0.55268	0.3684	1.50021	0.133559	0.542654	C3orf62	protein_coding
ENSG00000196110.7	99.872	0.558736	0.372462	1.50012	0.133585	0.542654	ZNF699	protein_coding
ENSG00000173889.15	659.621	0.312542	0.208514	1.49891	0.133898	0.542942	PHC3	protein_coding
ENSG00000204713.10	448.509	0.337365	0.225075	1.4989	0.133899	0.542942	TRIM27	protein_coding
ENSG00000140987.19	200.972	0.440761	0.294111	1.49862	0.133972	0.543064	ZSCAN32	protein_coding
ENSG00000163597.14	436.061	0.341187	0.228078	1.49592	0.134674	0.545052	SNHG16	processed_transcript
ENSG00000177169.9	636.846	0.309074	0.206796	1.49458	0.135024	0.545439	ULK1	protein_coding
ENSG00000087095.12	190.884	0.433112	0.289767	1.49469	0.134996	0.545439	NLK	protein_coding
ENSG00000272556.2	42.0785	0.817938	0.547155	1.49489	0.134942	0.545439	GTF2IP13	transcribed_unprocessed_pseudogene
ENSG00000115966.16	584.692	0.317408	0.212605	1.49295	0.135451	0.545815	ATF2	protein_coding
ENSG00000179151.11	400.12	0.347651	0.232865	1.49293	0.135456	0.545815	EDC3	protein_coding
ENSG00000112996.10	218.535	0.416073	0.278669	1.49307	0.135418	0.545815	MRPS30	protein_coding
ENSG00000043514.15	147.598	0.481875	0.322604	1.49371	0.135252	0.545815	TRIT1	protein_coding
ENSG00000174109.4	65.8355	0.683404	0.457594	1.49347	0.135314	0.545815	C16orf91	protein_coding
ENSG00000152102.17	1895.88	0.264059	0.177168	1.49045	0.136107	0.547687	FAM168B	protein_coding
ENSG00000133606.10	1045.5	0.281854	0.189118	1.49036	0.13613	0.547687	MKRN1	protein_coding
ENSG00000033327.12	160.414	0.461173	0.309441	1.49034	0.136134	0.547687	GAB2	protein_coding
ENSG00000078319.9	92.9467	0.569338	0.382258	1.48941	0.13638	0.548504	PMS2P1	unprocessed_pseudogene
ENSG00000129351.17	2268.15	0.265291	0.178166	1.48901	0.136484	0.548578	ILF3	protein_coding
ENSG00000142544.6	43.0697	0.809275	0.543697	1.48847	0.136628	0.548644	CTU1	protein_coding
ENSG00000280670.2	18.324	1.21413	0.815547	1.48873	0.136558	0.548644	CCDC163	protein_coding
ENSG00000198863.7	189.287	0.43665	0.293448	1.488	0.136751	0.548795	RUNDC1	protein_coding
ENSG00000155008.13	204.18	0.420902	0.282993	1.48732	0.13693	0.549173	APOOL	protein_coding
ENSG00000139496.15	823.432	0.292189	0.196516	1.48685	0.137056	0.549504	NUP58	protein_coding
ENSG00000115808.11	638.673	0.305659	0.205604	1.48664	0.13711	0.54955	STRN	protein_coding
ENSG00000178623.11	19.2059	1.22217	0.822407	1.48609	0.137256	0.549966	GPR35	protein_coding
ENSG00000040487.12	216.664	0.423383	0.284966	1.48573	0.13735	0.54997	PQLC2	protein_coding
ENSG00000130479.10	220.845	0.421791	0.284062	1.48486	0.137582	0.550586	MAP1S	protein_coding
ENSG00000166226.12	1343.44	0.271385	0.182882	1.48394	0.137826	0.550705	CCT2	protein_coding
ENSG00000036257.12	848.505	0.2933	0.197859	1.48237	0.138242	0.551597	CUL3	protein_coding
ENSG00000108179.13	499.464	0.329744	0.222404	1.48264	0.138171	0.551597	PPIF	protein_coding
ENSG00000135002.11	278.009	0.378401	0.255288	1.48225	0.138273	0.551597	RFK	protein_coding
ENSG00000111725.10	273.161	0.382488	0.258079	1.48206	0.138325	0.551597	PRKAB1	protein_coding
ENSG00000151651.15	23.0274	1.09628	0.739577	1.4823	0.13826	0.551597	ADAM8	protein_coding
ENSG00000149930.17	982.308	0.281675	0.19021	1.48086	0.138644	0.55228	TAOK2	protein_coding
ENSG00000133131.14	350.845	0.353093	0.238441	1.48084	0.13865	0.55228	MORC4	protein_coding
ENSG00000196839.12	23.8331	1.07513	0.725969	1.48096	0.138617	0.55228	ADA	protein_coding
ENSG00000135999.11	373.641	0.347825	0.235032	1.47991	0.138898	0.552342	EPC2	protein_coding
ENSG00000135900.3	222.916	0.407063	0.275084	1.47978	0.138932	0.552342	MRPL44	protein_coding
ENSG00000175854.11	139.507	0.481764	0.325561	1.47979	0.138928	0.552342	SWI5	protein_coding
ENSG00000128891.15	116.592	0.528064	0.356782	1.48007	0.138853	0.552342	CCDC32	protein_coding
ENSG00000130734.9	159.775	0.460412	0.311247	1.47925	0.139074	0.55243	ATG4D	protein_coding
ENSG00000070759.16	25.7264	1.04666	0.707727	1.47891	0.139165	0.552621	TESK2	protein_coding
ENSG00000254858.9	97.0426	0.558722	0.377991	1.47813	0.139372	0.553101	MPV17L2	protein_coding
ENSG00000103126.14	283.756	0.38299	0.259163	1.47779	0.139463	0.553146	AXIN1	protein_coding
ENSG00000130254.11	447.207	0.335546	0.227174	1.47705	0.139662	0.553652	SAFB2	protein_coding
ENSG00000110721.11	110.23	0.535576	0.362657	1.47681	0.139726	0.553652	CHKA	protein_coding
ENSG00000167333.12	141.188	0.483409	0.327415	1.47644	0.139825	0.553662	TRIM68	protein_coding
ENSG00000258405.9	44.0076	0.788752	0.534268	1.47632	0.139857	0.553662	ZNF578	protein_coding
ENSG00000184937.13	17.7456	1.22287	0.828438	1.47612	0.139913	0.55371	WT1	protein_coding
ENSG00000120686.11	854.101	0.28708	0.194522	1.47583	0.139991	0.553803	UFM1	protein_coding
ENSG00000171566.11	620.882	0.306246	0.207551	1.47552	0.140072	0.553803	PLRG1	protein_coding
ENSG00000273149.1	66.0038	0.668516	0.453113	1.47539	0.140109	0.553803	AL138963.3	antisense_RNA
ENSG00000086102.18	509.606	0.322748	0.218803	1.47506	0.140196	0.553948	NFX1	protein_coding
ENSG00000185404.16	262.479	0.390348	0.264656	1.47493	0.140231	0.553948	SP140L	protein_coding
ENSG00000124201.14	1397.68	0.27966	0.189695	1.47427	0.14041	0.554482	ZNFX1	protein_coding
ENSG00000128191.15	526.262	0.316064	0.214573	1.47299	0.140753	0.554986	DGCR8	protein_coding
ENSG00000213699.8	318.759	0.363264	0.246822	1.47176	0.141084	0.555952	SLC35F6	protein_coding
ENSG00000188647.12	857.486	0.293892	0.199829	1.47071	0.141368	0.556049	PTAR1	protein_coding
ENSG00000143013.12	323.855	0.358599	0.24378	1.471	0.141292	0.556049	LMO4	protein_coding
ENSG00000109519.12	313.541	0.369136	0.250983	1.47076	0.141355	0.556049	GRPEL1	protein_coding
ENSG00000153561.12	245.352	0.391266	0.265913	1.47141	0.14118	0.556049	RMND5A	protein_coding
ENSG00000088387.18	111.164	0.522624	0.355201	1.47135	0.141198	0.556049	DOCK9	protein_coding
ENSG00000136052.9	113.204	0.522975	0.355745	1.47009	0.141539	0.556524	SLC41A2	protein_coding
ENSG00000141568.20	562.234	0.317656	0.216201	1.46926	0.141761	0.556697	FOXK2	protein_coding
ENSG00000179094.15	219.44	0.432224	0.294134	1.46948	0.141702	0.556697	PER1	protein_coding
ENSG00000124226.10	612.61	0.306451	0.208642	1.46879	0.14189	0.556782	RNF114	protein_coding
ENSG00000134278.15	504.049	0.31922	0.217342	1.46875	0.141901	0.556782	SPIRE1	protein_coding
ENSG00000169612.3	138.257	0.496289	0.338247	1.46724	0.142311	0.557785	FAM103A1	protein_coding
ENSG00000139977.13	381.534	0.345726	0.235718	1.46669	0.14246	0.557953	NAA30	protein_coding
ENSG00000249471.7	30.2983	0.947656	0.646542	1.46573	0.142722	0.558551	ZNF324B	protein_coding
ENSG00000117569.18	195.344	0.421821	0.287886	1.46524	0.142856	0.558826	PTBP2	protein_coding
ENSG00000157538.13	610.674	0.304598	0.207957	1.46472	0.142997	0.558866	DSCR3	protein_coding
ENSG00000145685.13	932.712	0.281701	0.192375	1.46433	0.143103	0.558942	LHFPL2	protein_coding
ENSG00000165526.8	227.613	0.401807	0.274382	1.4644	0.143083	0.558942	RPUSD4	protein_coding
ENSG00000162419.12	187.651	0.435979	0.297936	1.46333	0.143376	0.559668	GMEB1	protein_coding
ENSG00000256061.7	10.8128	1.59167	1.08803	1.46289	0.143498	0.559773	DNAAF4	protein_coding
ENSG00000188033.9	26.6716	0.994282	0.680055	1.46206	0.143724	0.560007	ZNF490	protein_coding
ENSG00000172057.9	342.211	0.357107	0.244397	1.46118	0.143967	0.560611	ORMDL3	protein_coding
ENSG00000185344.13	361.54	0.345749	0.236738	1.46047	0.14416	0.560855	ATP6V0A2	protein_coding
ENSG00000117143.13	800.594	0.287449	0.196851	1.46024	0.144225	0.56094	UAP1	protein_coding
ENSG00000180263.13	17.898	1.1942	0.818332	1.45931	0.144481	0.56153	FGD6	protein_coding
ENSG00000047249.17	469.651	0.336489	0.23069	1.45862	0.14467	0.561649	ATP6V1H	protein_coding
ENSG00000109534.16	193.798	0.428274	0.293601	1.45869	0.14465	0.561649	GAR1	protein_coding
ENSG00000130958.11	141.83	0.470862	0.323069	1.45747	0.144987	0.562542	SLC35D2	protein_coding
ENSG00000014164.6	195.679	0.418556	0.287288	1.45692	0.145138	0.562617	ZC3H3	protein_coding
ENSG00000279365.1	12.6956	1.4495	0.994833	1.45703	0.145108	0.562617	AP000695.3	TEC
ENSG00000100416.12	222.31	0.418748	0.287736	1.45532	0.145581	0.563876	TRMU	protein_coding
ENSG00000166123.13	176.791	0.434389	0.298439	1.45554	0.145521	0.563876	GPT2	protein_coding
ENSG00000138018.17	530.572	0.313574	0.215611	1.45435	0.145848	0.564609	SELENOI	protein_coding
ENSG00000096070.19	491.906	0.327426	0.225178	1.45408	0.145924	0.564645	BRPF3	protein_coding
ENSG00000204160.11	235.425	0.391991	0.269859	1.45258	0.14634	0.565372	ZDHHC18	protein_coding
ENSG00000123836.14	86.6994	0.580002	0.399167	1.45303	0.146215	0.565372	PFKFB2	protein_coding
ENSG00000155275.18	86.6826	0.605619	0.416838	1.45289	0.146255	0.565372	TRMT44	protein_coding
ENSG00000077463.14	169.148	0.447445	0.308295	1.45136	0.146681	0.566245	SIRT6	protein_coding
ENSG00000160336.14	210.027	0.413128	0.284767	1.45076	0.146847	0.566394	ZNF761	protein_coding
ENSG00000108091.10	486.979	0.319413	0.220244	1.45027	0.146984	0.566633	CCDC6	protein_coding
ENSG00000136888.6	765.153	0.289014	0.199521	1.44854	0.147466	0.567878	ATP6V1G1	protein_coding
ENSG00000117036.11	388.483	0.348348	0.240701	1.44722	0.147835	0.568413	ETV3	protein_coding
ENSG00000107362.13	117.854	0.507127	0.350428	1.44717	0.147851	0.568413	ABHD17B	protein_coding
ENSG00000234449.2	52.9705	0.710618	0.491065	1.44709	0.14787	0.568413	FAM239A	lincRNA
ENSG00000139990.17	701.229	0.293702	0.203187	1.44548	0.148324	0.569641	DCAF5	protein_coding
ENSG00000073536.17	98.9176	0.538395	0.372447	1.44556	0.148301	0.569641	NLE1	protein_coding
ENSG00000104936.17	366.978	0.340312	0.235563	1.44467	0.148549	0.570171	DMPK	protein_coding
ENSG00000161057.11	1377.17	0.267031	0.184914	1.44408	0.148715	0.570182	PSMC2	protein_coding
ENSG00000067334.13	549.524	0.309337	0.214192	1.44421	0.14868	0.570182	DNTTIP2	protein_coding
ENSG00000114209.14	372.913	0.338306	0.234278	1.44403	0.14873	0.570182	PDCD10	protein_coding
ENSG00000169914.5	98.9822	0.539251	0.373548	1.44359	0.148854	0.570318	OTUD3	protein_coding
ENSG00000100353.17	1488.12	0.264999	0.183785	1.4419	0.149331	0.571049	EIF3D	protein_coding
ENSG00000136141.14	185.897	0.427624	0.296546	1.44202	0.149298	0.571049	LRCH1	protein_coding
ENSG00000177076.5	32.466	0.883468	0.612625	1.4421	0.149273	0.571049	ACER2	protein_coding
ENSG00000095637.21	9.58581	1.65592	1.1485	1.44181	0.149355	0.571049	SORBS1	protein_coding
ENSG00000095787.21	1424.12	0.264941	0.183947	1.44031	0.14978	0.57199	WAC	protein_coding
ENSG00000140471.16	83.2742	0.576658	0.400414	1.44015	0.149824	0.57199	LINS1	protein_coding
ENSG00000146833.15	569.708	0.304483	0.211596	1.43898	0.150156	0.572747	TRIM4	protein_coding
ENSG00000119231.10	506.795	0.322223	0.223985	1.43859	0.150266	0.572827	SENP5	protein_coding
ENSG00000100364.18	333.046	0.371107	0.257964	1.4386	0.150265	0.572827	KIAA0930	protein_coding
ENSG00000126217.20	181.334	0.431797	0.30021	1.43832	0.150344	0.572855	MCF2L	protein_coding
ENSG00000100038.19	175.617	0.435129	0.30254	1.43825	0.150362	0.572855	TOP3B	protein_coding
ENSG00000121749.15	519.55	0.316994	0.22044	1.43801	0.150432	0.572952	TBC1D15	protein_coding
ENSG00000123870.10	24.462	1.0082	0.701579	1.43704	0.150706	0.573656	ZNF137P	transcribed_unprocessed_pseudogene
ENSG00000145041.15	423.02	0.341059	0.237415	1.43655	0.150845	0.574013	DCAF1	protein_coding
ENSG00000114923.16	51.9451	0.707197	0.492406	1.43621	0.150944	0.57407	SLC4A3	protein_coding
ENSG00000066135.12	536.909	0.307107	0.213875	1.43591	0.151027	0.574196	KDM4A	protein_coding
ENSG00000166478.9	202.648	0.411666	0.286847	1.43514	0.151246	0.574862	ZNF143	protein_coding
ENSG00000114019.14	818.628	0.283339	0.197454	1.43496	0.151297	0.574884	AMOTL2	protein_coding
ENSG00000125744.11	74.1025	0.604101	0.421191	1.43427	0.151496	0.5753	RTN2	protein_coding
ENSG00000131013.3	337.758	0.345281	0.24081	1.43383	0.15162	0.57537	PPIL4	protein_coding
ENSG00000105499.13	32.0132	0.89111	0.621478	1.43386	0.151613	0.57537	PLA2G4C	protein_coding
ENSG00000145431.10	967.667	0.273863	0.191195	1.43238	0.152036	0.575853	PDGFC	protein_coding
ENSG00000102606.17	625.841	0.297228	0.207444	1.43281	0.151913	0.575853	ARHGEF7	protein_coding
ENSG00000213073.4	49.8175	0.721105	0.503492	1.43221	0.152085	0.575853	AL353625.1	transcribed_processed_pseudogene
ENSG00000123136.14	319.292	0.372756	0.2603	1.43202	0.152137	0.575865	DDX39A	protein_coding
ENSG00000107341.4	756.378	0.284578	0.198806	1.43143	0.152306	0.575968	UBE2R2	protein_coding
ENSG00000165914.14	214.055	0.398507	0.278453	1.43115	0.152388	0.575968	TTC7B	protein_coding
ENSG00000112651.11	182.54	0.423964	0.29615	1.43158	0.152263	0.575968	MRPL2	protein_coding
ENSG00000005436.13	87.8969	0.567338	0.396266	1.43171	0.152226	0.575968	GCFC2	protein_coding
ENSG00000189190.9	91.6378	0.556965	0.389289	1.43072	0.15251	0.576257	ZNF600	protein_coding
ENSG00000261408.6	11.286	1.55674	1.08919	1.42927	0.152926	0.577493	TEN1-CDK3	protein_coding
ENSG00000164134.12	594.298	0.298547	0.209018	1.42833	0.153196	0.577594	NAA15	protein_coding
ENSG00000114423.18	408.549	0.328912	0.230292	1.42824	0.153223	0.577594	CBLB	protein_coding
ENSG00000235437.7	123.117	0.48699	0.340945	1.42835	0.153191	0.577594	LINC01278	processed_transcript
ENSG00000185721.12	449.934	0.318409	0.223035	1.42762	0.153402	0.577932	DRG1	protein_coding
ENSG00000034677.12	354.328	0.3391	0.237865	1.4256	0.153984	0.579444	RNF19A	protein_coding
ENSG00000048162.20	128.38	0.494492	0.346856	1.42564	0.153972	0.579444	NOP16	protein_coding
ENSG00000115137.11	63.8161	0.646909	0.453656	1.42599	0.153871	0.579444	DNAJC27	protein_coding
ENSG00000196204.11	245.568	0.384163	0.269599	1.42494	0.154174	0.57982	RNF216P1	transcribed_unprocessed_pseudogene
ENSG00000125484.11	590.164	0.298814	0.209752	1.42461	0.15427	0.580014	GTF3C4	protein_coding
ENSG00000102078.15	85.3258	0.56857	0.399377	1.42364	0.15455	0.580556	SLC25A14	protein_coding
ENSG00000170852.10	845.563	0.277255	0.194821	1.42313	0.154699	0.580818	KBTBD2	protein_coding
ENSG00000167202.11	540.805	0.307833	0.216346	1.42287	0.154772	0.580818	TBC1D2B	protein_coding
ENSG00000151414.14	1043.81	0.28768	0.202338	1.42178	0.155089	0.581524	NEK7	protein_coding
ENSG00000160633.12	708.65	0.291857	0.205293	1.42166	0.155124	0.581524	SAFB	protein_coding
ENSG00000181638.17	77.2636	0.590398	0.415424	1.42119	0.155261	0.581696	ZFP41	protein_coding
ENSG00000135018.13	1968.29	0.247829	0.174456	1.42058	0.155439	0.581784	UBQLN1	protein_coding
ENSG00000166398.12	313.555	0.355272	0.250052	1.42079	0.155377	0.581784	KIAA0355	protein_coding
ENSG00000138688.15	1440.12	0.260895	0.183723	1.42005	0.155594	0.581928	KIAA1109	protein_coding
ENSG00000095397.13	71.3736	0.608566	0.428511	1.42019	0.155553	0.581928	WHRN	protein_coding
ENSG00000116514.16	211.971	0.398358	0.280604	1.41965	0.155711	0.582196	RNF19B	protein_coding
ENSG00000163781.12	486.485	0.318385	0.224298	1.41947	0.155761	0.582213	TOPBP1	protein_coding
ENSG00000163930.9	694.333	0.289783	0.204383	1.41785	0.156235	0.58307	BAP1	protein_coding
[truncated: 21,828 more rows]
